# Supplementary material for: Diversity, Mutation and Recombination Analysis of Cotton Leaf Curl Geminiviruses
Source: PLoS One. 2016 Mar 10;11(3):e0151161. doi: 10.1371/journal.pone.0151161 (PMC4872795; doi:10.1371/journal.pone.0151161)
Supplement: S1 File — (FAS) [file pone.0151161.s001.fas]

>ACMV-PK:Mul:Sto:08GQ204109
----------------------------------------------ACCGGTTGGCCCCGCCCCCCTTTAAA-CGTGGTCCCCGCGCACTATGTATGTCGGCCAATCATGTCGTAGC-GTTAAAGGTTATTT-AT----------TAGTGGTGGGCCACTATA--TACTT-GCAGGCGAAGTCGTTGCTAGTGCGCAATGTG-----GGATCCACTGGTGAATGAGTTTCC-TGACTCGGTGCATGGGCTTAGGTGTATGCTTGCAA-TTAAATATTT-GCAGGCCTTAGAGGATACATACGAGCCCA-GTACTCTGGGCCACGATCTGGTTAGAGATTTA-GTCTCAGTTATCAGGGCTCGTAATTATGTCGAAGCGACCAGGAGATATCATCATTTCCACTCCAGGCTCCAAGGTTCGTCGAAGGCTGAACTTCGACAGCCCATACAGGAACCGTGCTACTGCCCCCACTGTCCACGTCACAAATCGAAAACGGGCCTGGATGAACAGGCCCATGTACAGAAAGCCCATGATGTACAGGATGTATAGAAGCCCAGACATACCCAGGGGCTGTGAAGGCCCATGTAAGGTCCAGTCGTTTGAGCAGAGGGATGATGTTAAGCACCTTGGTATCTGTAAGGTG-ATTAGTGATGTGACACGTGGGCCTGGGCTG-ACACACAGGGTCGGAAAGAGGTTTTGTATCAAGTCCGTTT-ACATTCTTGGC-AAGATCTGGATGGATGAAAATATTAAGAAGCAGAATCACACTAATAATGTGATGTTTTACCTGCTTAGGGATAGAAGGCCTTATGGCAATACGCCCCAAGACTTTGGGCAGATATTTAACATGTTTGATAATGAGCCCAG--TACTGCAACAATTAAGAACGATTTGAGGGATAGGTTTCAGGTGTTGAGGAAATTTCATGCCACTGTTATTGGTGGTCCATCTGGCATGAAGGAGCAGGCTTTGGTGAAAAGGTTTTACAG--GTTGAATCATCACGTGACATATAATCATCAGGAGGCAGGGAAGTATGAGAATCACACAGAGAATGCGTTGCTTTTGTACATGGCATGTACTCATGCCTCCAA-TCCTGTATATGCTACGTTGAAAATACGTATATACTTCTATGACAGTATTGGCAATTA-------ATAAATATTGAATTTTATTTCATGA-GTCAACTGACACGCAATAGTTTTTTCAATTACATTGAACAAAACATGATCAGCAGCTCTAATTACATGGTTAATTGAGATAACACCTATATTATCCAAGTATTTAAGTACTTGGTATCTAAAGACCCTTAAGAAAAGACCAGTCTGAGGCTGTAAGGTCGTCCAGATCCTG-AAGTTGAGAAAACATTTGTG-AATCCCCAGCTCCTTCCGCAGGTTGTGATTGAATCGAACCTGGACTGTTATGATGTCCTGGTTCAGCAGGAATGGTCGTTGTTGGTGCCTGGTTATTGTGAAATACAGGGGATTGTTTATTTCCCAGGTATACACGCCATTCATTGCTTGAGGAGCAGTGATGAGTTCCCCTGTGCGCAAATCCATGATTGGAGCAGTTG---ATATGGAGGTAATATGAACAGCCACAGACAAGATCCACTCTCCTACGCCGGATGGCTCGCTTCTTGAATTGTCTGTGACTGACTTTGATTGGAACGTGAGTAGAGTGGTTCTGTGAGGGTGATGAAGATTGCATTCTTTAATGCCCAGGCCTTTAGCGCTTCTTGCTTTTCC-TCGTCTAGGAACTCTTTATAGGACGAGGTTGGTCCTGGATTGCAGAGGAAGATAGTGGG-AATGCCACCTTTAATTTGAGCGGGTTTCCCGTATTTTGTG---TTGGACTGCCAGTCCCGCTGGGACCCCATGAATTCCTTAAAGTGCTTTAGGTAGTGTGGATCGACGTCATCAATGACGTTGTACCAAGCA-GCATTATTGAAGACCTTTGGACTAAGGTCCAGGTGTCCACACAGGTAATTGTGTGGGCCTAAAGATCTGGCCCATATCGTCTTCCCTGTTCTGCTATCACCTTCTATAACAATACTATTGGGTCTCC-ATGGCCGCGCAGCGGAAGCCCTAACATTATCAGCGACCCATTCTTCAAGTTCATCAGGAACTTGGTCAAAGGAAGAACATGGGAAGGGAGAAATATAAGG-AGCTGG-TGGCTCCTGGAAAATCCTTTCTAAATTACTATTTAGATTATGAAACTGAAGTACAAAGTCCTTTGGGACTAATTCCCTAATGACATT-AAGAGCTTCTGACTTACTGCCGCTGT-TAAGCGCTTTGGCGTAAGCATCATTTGCGGACTGTTGACCTCCTCTAGCAGATCGTCCATCGATCTGAAATCGTCCCCATTCGACGGTGTCGCCGTCCTTATCCAGGTATGACTTGACATCTGAGCTTGATTTGGCACCTTGAATGTTGGGGTGGAAACTGGTGCTACAGCTTGGGTGTAGACAATCGAAGAGACG-ATTGTTCGTAATCGTGATTTTGCCCTCGAATTGGATGAGGGCATGCAAGTGAGGTTCCCCATTCTGATGCAGCTCTCTACAGATTTTAATGAACTTAGGGTTAGATGGGAGAGAGAGTGTTTGAATGAATGACAGCAGGTGTTCTTTGGGGATAGAACACTTTGGGTATGTGAGAAAGACATTCTTGGCTTGAACTCTAAAACGAGGAGTCCTCATTTTGACCAAGTCAATTGGAGACACTCAACTAGAGACACTCTTGAGCATCTCCTCCTGTTAATTGG--AGACATTATATAG---GTGTCTCTAAATGGCATTCTTGTAATAAGT-TAAACTTTAATTTGAATGAAAAGCCTCAAAAGGCGCATAACACCC---AAGGGGCCAACCGTATAATATT-
>BYVMV-IN:04FJ179373
----------------------------------------------ACCGGATGGCCGCGCGATTTTTTTAAGTGGTGGGTCCA--------------GAACGCACGACTATGCAGA-CTCAAAGCTTAGAT-AA----------CGCTC-CTTCG-GCTATAAGTACGT-GCGCACTAAGTTT-CAATTCAAAAAA-TGTG-----GGATCCACTATTAAACGAGTTCCC-GGATACGGTTCACGGGTTTCGTTGTATGCTTTCTG-TGAAATATTT-GCAACTTTTGTCGCAGGAGTATTCACCAG-ATACGCTTGGGTACGATTTAATACGGGATTTA-ATTTGTATTGTCCGTTCTCGTAATTATGTCGAAGCGAGCTGCCGATATCGTCATTTCTACCCCCGAATCGAAAGTACGCCGGCGTCTGAACTTCGGCAGCCCATACACCAGCCGTGCTGCTGCCCCCATTGTCCGCGTCACAAA---ACAACAGGCATGGACAAACAGGCCTATGAACAGGAAACCCAGAATGTACCGGATGTACAGAAGTCCGGATGTTCCAAGGGGATGTGAGGGTCCCTGTAAGGTACAGTCGTTTGAGTCTCGACACGATGTCGTTCATATTGGTAAG-GTAATGTGTATTTCGGATGTTACGCGTGGAGTCGGTTTG-ACCCATCGTATAGGTAAGCGTTTTTGTGTCAAGTCAGTTT-ATGTTTTAGGT-AAGATATGGATGGACGAGAACATTAAGACCAAGAACCATACGAATTCGGTGATGTTTTTCCTTGTTCGTGATCGACGACCGACAGATAA---ACCACAAGATTTTGGTGAAGTATTTAATATGTTTGATAACGAGCCCAG--TACGGCGACCGTGAAGAACATGCATAGGGATCGGTACCAGGTGTTGAGGAAATGGCATGCAACCGTTACTGGTGGACAATATGCGAGTAAGGAACAGGCGTTGGTTAAGAAATTTGTTAG--GGTTAACAATTATGTTGTTTACAACCAGCAGGAGGCAGGAAAATACGAGAATCATACGGAGAATGCGTTGATGCTTTATATGGCTTGTACCCATGCTAGCAA-CCCAGTTTATGCTACGCTGAAGATTAGGATATATTTTTATGACTCTGTAACGAATTGAAATTA-ATAAAGATTGAATTTTATATCTGAATATTGGTCTACATACA-TTGTTTGATTAATTACATTGTACAAAACATGTTCGACAGCTTTAATAACTAAATTAATTGAAACTACACCGAGATTGTTGAGATATTTGAGGACTTGGGTTTTGAATACCCTTAAGAAAAGACCAGTCTGAGGGTGTAAGGTCGTCCAGATTCGG-AAGGTTAGAAAACACTTGTG-TATTCCCAGAGCTTTCCGTAGGTTGTAGTTGAAATGGATCTCGAGTGTTATAATGTCCATGTTCGTCGTGAATGGACGGTTGTCGTGGTGGAGGATCTGGAAATAGAGGGGATTGGGACCCTTCCAGATATAGACGCCATTCTTTGCTTGAGCTGCAGTGATGGGTGCCCCTGTGCGAGAATCCATGGTGGTGCCAGTTG---ATAGAGGGATAATAGGACCACCGGCATTCAAGATCTACTTTCCTCCTCCGGAGG---GGTTTTTTGGTTTCCCTGTGCGGTACTTGGATGGGTACCGGAGTACAAGGGTTGGGTGAGAAAGAGGAATGCTGCATTTTTTAAAGCCCACGCTTTCAAAGCGGAGTTCTTTTCT-TGGTCCAAGAATTCTTTATAGCTTGCGTGGGGGCCTGGATGGCAGAGGAAGATGGTGGG-AATCCCCCCTTTAATTTGAACGGGCTTCCCGTACTGGGGG---TTGGATTGCCAGTCCCTTGGGGCCCCCAGGAATTCTTTAAAGTGTTTCAGATAATGCGGGTAGACGTCATCTATAATGTGGAACCACGCA-TCGTTGGAATCCACTTTAGGGCTAAGATTTAGGTGACCACACAAATAGTAATGTGGGCCTAATGACTTAGCCCACATGGTTTTCCCAGTACGACTATCACCCTCAATTACTATACTTTGAGGTCTCA-GGGGCCGCGCAGCGGCGTCGACAACATTCTCAGACACCCATTCTTCAAGTTCTTCTGGAACTTGATCGAAAGAAGAAGAGGAAAAAGGAGAAACATAAGG-AGCTGG-TGGCTCCTGAAAGATTCTGTCTAGATTTGCATTTAAATTATGAAATTGTAGTACAAAATCTTTAGGAGCTAGCTCCTTGATGACTCT-AAGAGCCTCTGACTTACTTCCCGCGT-TAAGTGCTGCGGCGTAAGCGTCGTTGGCTGTTTGTTGCCCTCCTCTTGCTGATCTTCCGTCGATCTGAAATTCCCCCCAGTCGAGAATGTCCCCGTCCTTGGCGATGTAGGACTTGACGTCGGAGCTGGATTTAACTCCCTGAATGTTCGGATGGAAATGTGCTGACCTGGTTGGGGATACGAGGTCGAAGAATCT-GTTATTTTTGCACTTGTATTTCCCTTCGAACTGGATGAGCACGTGAAGATGAGGTTCCCCATTTTCATGAAACTCTCTGCAGATTCTAATGTATTTTTTGTTTACTGGGGTTTGTAGGTTTTGTAATTGGGAAAGTGCCTCCTTTTTAGTAAGAGAGCATGTGGGATAAGTGATGAAATAATTTTTGGCATATATCTGAAATTGTTTGGGAGGAGCCATGTT-GACT--TGGTCAATCGGTACCCA-GATCTAATCCTA----TGTCAATTGGTG-AACGG-TGCCCTATATATA---GTGGGTACTGAATGGCATTATTT----------GTAATTAC--AAAAGG----AAATTCAAAATCTACACGCTCCAA--AAAGCGGCCATCCGTATAATATT-
>BYVMV-IN:06GU112073
ACCGGATGGCCGCGCGATTTTTTTAAGTGGTGGGTCCAGAACTCGCGCGATACTTTTCCAGAACTCGCGCGAGTGGTGGGTCCA--------------GAACGCACGACTATGCAGA-CTCAAAGCTTAGAT-AA----------CGCTT-CTTCG-GCTATAAGTACGT-GCGCACTAAGTTT-CAATTCAAAAAA-TGTG-----GGATCCACTATTAAACGAATTTCC-GGATACGGTTCACGGGTTTCGTTGTATGCTATCTG-TAAAATATTT-GCAACTTTTGTCGCAGGATTATTCTCCAG-ATACGCTTGGGTACGAGTTAATACGGGATTTA-ATTTGTATTTTACGCTCCCGTAATTATGTCGAAGCGAGCTGCCGATATCGTCATTTCTACGCCCGCGTCGAAAGTACGCCGGCGTCTGAACTTCGGCAGCCCATACACCAGCCGTGCTGCTGCCCCCATTGTCCGCGTCACAAA---ACAACAGGCATGGACAAACAGGCCTATGAACAGGAAACCCAGAATGTACCGGATGTACAGAAGTCCGGATGTTCCAAGGGGATGTGAGGGTCCCTGTAAGGTACAGTCGTTTGAATCTCGACACGATATCGTTCATATTGGTAAG-GTAATGTGTATTTCGGATGTTACGCGTGGAGTCGGTTTG-ACCCATCGTATAGGTAAGCGTTTTTGTGTCAAGTCAGTTT-ATGTTTTAGGT-AAGATATGGATGGACGAGAACATCAAGACCAAGAACCATACGAATTCGGTGATGTTTTTCCTTGTTCGTGATCGACGACCGACAGATAA---ACCACAAGATTTTGGTGAAGTATTTAATATGTTTGATAACGAGCCCAG--TATGGCGACCGTGAAGAACGTGCATAGGGATCGGTACCAGGTGTTGAGGAAATGGCATGCAACCGTTACTGGTGGACAATATGCGAGTAAGGAACAGGCGTTGGTTAAGAAATTTGTTAG--GGTTAACAATTATGTTGTTTACAACCAGCAGGAGGCAGGAAAATACGAGAATCATACGGAGAATGCGTTGATGCTTTATATGGCTTGTACCCATGCTAGCAA-CCCAGTTTATGCTACGCTGAAGATTAGGATATATTTTTATGACTCTGTAACGAATTGAAATTA-ATAAAGATTGAATTTTATATCTGAATATTGGTCTACATACA-TTGTTTGATTAATTACATTGTACAAAACATGTTCGACAGCTTTAATAACTAAATTAATTGAAACTACACCGAGATTGTTGAGATATTTGAGGACTTGGGTTTTGAATACCCTTAAGAAAAGACCAGTCTGAGGGTGTAAGGTCGTCCAGATTCGG-AAGGTTAGAAAACACTTGTG-TATTCCCAGAGCTTTCCGTAGGTTGTAGTTGAAATGGATCCTGAGTGTTATTATGTCCATGTTCGTCGTGAATGGACGGTTGTCGTGGTTGAGGATCTTGAAATAGAGGGGATTTGGAACCTTCCAGATATAGACGCCATTCTTTGCTTGAGCTGCAGTGATGCGTGCCCCTGTGCGAGAATCCATGGTTGTGGCAGTTG---ATAGAGAGATAATAAGAACACCCGCATTCAAGATCTACTCTCCTCCTCCTGATG---CGTCTCTTCGCTTCCCTGTGCTGTACTTTGATTGGTACCCGAGTACAACGGTTCGGTGAGAAAGACGAATGCTGCATTTTTTAAAGCCCACGCTTTCAAAGCTGAGTTCTTTTCC-TCGTCCAAGAATTCTTTATAGCTTGCGTTGGGGCCTGGATTGCAGAGGAAGATTGTTGG-AATGCCGCCTTTAATTTGAACCGGCTTCCCGTACTTGGTG---TTTGATTGCCAGTCCCTTTGGGCCCCCATGAATTCTTTAAAGTGTTTCAGATAATGCGGGTCAACATCATCTATAATGTTGAACCACGCA-TCGTTTGAATACACTTTAGGGCTTAGATCTAGGTGACCACACAAATAGTTATGTGGGCCTAATGACCTAGCCCACATAGTTTTGCCCGTACGACTATCTCCCTCTAAGACTAAACTCAAAGGTCTCA-GAGGCCGCGCAGCGGCGTCCATGACGTTTTCCGATACCCATTCCTCAAGTTCTTCTGGAACTTGATCGAAAGAAGAAGATAAAAAAGGAGAAACATAAAC-CTCCAA-GGGAGGTGTAAAAATCCTATCTAAATTGGCATTTAAATTATGAAATTGTAAGACATAATCCTTAGGTGCTAACTCCCTAATGACTCT-AAGAGCCTCTGACTTACTGCCTGCGT-TAAGTGCTGCGGCGTAAGCGTCGTTGGCTGTCTGCTGTCCCCCTCTTGCAGATCGTCCATCGATCTGAAACTCTCCCCATTCGAGGGTGTCTCCGTCCTTGTCGATGTAGGACTTGACATCTGAGCTTGATTTAGCTCCCTGAATGTTCGGATGGAAATGTGCTGACCTGCTTGGGGAGACCAGGTCGAAGAATCG-CTGATTCTGGCACTTGTATTTGCCCTCGAACTGGATGAGCACGTGCAGATGAGGTTCCCCATCCTCGTGAAGCTCTCTGCAGATCTTGATGAATTTTTTATTTGTTGGGGTTTGTAGGTTTTGGAGTTGGGAAAGTGCTTCCTCTTTAGTAAGAGAGCATTTTGGATAAGTAAGGAAATAATTTTTGGAATATATTTTAAACCGATTGGGTGCT-GCCATTT-GACTTAGAATTGAGTACC-GATT-GACTCGCTCTG-CAACTCTCTC-TGGTATATCGG-TACCCAATATATA---GTGAGTACCAAATGGCATATGT-----------GTAATT-T--TGTAA--TG-AAATTCAAAATCCTCACGCTCCAA--AAAGCGGCCATCCGTATAATATT-
>BYVMV-IN:06JQ326263
----------------------------------------------ACCGGATGGCCGCGCGATTTTTTTTAGTGGTGGGTCCA--------------GAACGCACGACGATGCAGA-CTCAAAGCTTAGAT-AA----------CGCTC-CTTCG-ACTATAAGTACGT-GCGCACTAAGTTT-CAATTCAAAAAA-TGTG-----GGATCCACTATTAAACGAGTGCGC-GGATACGGTTCACGGTTTTCGTTGTATGCTTTCTG-TGAAATATTT-GCAACTTTTGTCGCAGGAGTATTCACCAG-ATACGCTTGGTTACGATTTAATACGGGATTTA-ATTTGTATTGTCCGTTCTCGTAATTATGTCGAAGCGAGCTGCAGATATCGTCATTTCTACGCCCGCGTCGAAAGTACGCCGGCGTCTGAACTTCGGCAGCCCATACACCAGCCGTGCTGCTGCTCCCATTGTCCGCGTCACAAA---ACAACAGGCATGGACAAACAGGCCTATGAACAGGAAACCCAGAATGTACCGGATGTACAGAAGTCCGGATGTTCCAAGGGGATGTGAGGGTCCCTGTAAGGTACAGTCGTTTGAATCTCGACACGATGTCGTTCATATTGGTAAG-GTAATGTGTATTTCGGATGTTACGCGTGGAGTCGGTTTG-ACCCATCGTATAGGTAAGCGTTTTTGTGTCAAGTCAGTTT-ATGTTTTAGGT-AAGATATGGATGGACGAGAACATCAAGACCAAGAACCATACGAATTCGGTGATGTTTTTCCTTGTTCGTGATCGACGACCGGTAGATAA---ACCACAAGATTTTGGTGAAGTATTTAATATGTTTGATAACGAGCCCAG--TACGGCGACCGTGAAGAACATGCATAGGGATCGGTACCAGGTGTTGAGGAAATGGCATGCAACCGTTACTGGTGGACAATATGCGAGTAAGGAGCAGGCTTTGGTCAAGAAGTTTGTTAG--GGTTAATAACTACGTTGTTTACAACCAGCAGGAAGCAGGAAAATACGAGAATCACACCGAGAATGCATTGATGCTTTACATGGCTTGTACTCATGCTAGCAA-CCCAGTGTATGCTACGCTTAAGATTCGAATATATTTTTATGACTCTGTAACGAACTAATATTA-ATAAAGTTTGAATTTTATATCTGAATATTGGTCTACATACA-TTGTTTGATTAATTACATTGTACAATACATGTTCAACGGCTTTAATAACTAAATTAAGTGAGATTACACCTAGATTGTTGAGATACTTGAGGACTTGGGTTTTGAATACCCTTAAGAAAAGACCAGTCGGAGGGTGTAAGGTCGTCCAGATTCGG-AAGGTTAGAAAACACTTGTG-TATTCCCAGAGCTTTCCGTAGGTTGTAGTTGAAATGGATCCTGAGTGTTATTATGTCCATGTTCGTCGTGAATGGACGGTTGTCGTGGTTGAGGATTTTGAAATAGAGGGGATTTGGAACCTTCCAGATATAGACGCCATTCTTTGCTTGAGCTGCAGTGATGAGTGCCCCTGTGCGAGAATCCATGGTTGTGGCAGTTG---ATTGACAGATAATAAGAACACCCGCATTCAAGATCTACTCTCCTCCTCCTGATG---CGCCTCTTCGCTTCCCTGTGCTGTACTTTGATTGGTACCTGAGTACAGGGGTCCTTCAAGTGTGATGAAGATCGCATTCTTTACTGCCCAGTTCTTTAGTGCGGTGTTCTTTTCC-TCGTCCAGGAATTCTTTATAACTGCTGTTGGGCCCAGGATTGCAGAGGAAGATTGTTGG-TATCCCACCTTTAATTTGAACTGGCTTCCCGTACTTTGTG---TTGGATTGCCAGTCCCTTTGGGCCCCCATGAACTCTTTAAAGTGTTTGAGGAAATGCGGGTCGACGTCATCAATGACATTATACCAGGCG-TCGTTACTGTAGACCTTGGGGCTTAGATCTAGATGTCCACACAAATAGTTATGTGGCCCTAATGACCTAGCCCACATCGTCTTGCCCGTACGACTGTCTCCCTCAATCACTATACTTTGAGGTCTCA-GAGGCCGCGCAGCGGCATCCATGACATTCTCGGAGACCCACTCTTCAAGTTCTTCTGGAACTTGATCAAAAGAAGAAGATAAAAAAGGAGAAACATAAAC-CTCCAA-CGGAGGAGTAAAAATCCTATCTAAATTGGCATTTAAATTATGAAATTGTAAGACATAATCCTTAGGTGCTAACTCCCTAATGACTCT-AAGAGCCTCTGACTTACTGCCTGCGT-TAAGTGCTGCGGCGTAAGCGTCGTTGGCTGTCTGCTGTCCCCCTCTTGCAGATCGTCCATCGATCTGAAACTCTCCCCATTCGAGGGTGTCTCCGTCCTTGTCGATGTAGGACTTGACATCTGAGCTTGATTTAGCTCCCTGAATGTTCGGATGGAAATGTGCTGACCTGCTTGGGGAGACCAGGTCGAAGAATCG-CTGATTCTGGCACTTGTATTTGCCCTCGAACTGGATGAGCACGTGCAGATGAGGTTCCCCATCCTCGTGAAGCTCTCTGCAGATCTTGATGAATTTTTTATTTGTTGGGGTTTGTAGGTTTTGGAGTTGGGAAAGTGCTTCCTCTTTAGTAAGAGAGCATTTTGGATAAGTAAGGAAATAATTTTTGGAATATATTTGAAAGCGTTTAGAAG---GCATGTT-GACT-AAAATTGAGTACC-GATT-GACTCGCTCTGGCAACTCTCTC-TGGTATATCGG-TACCCAATATATA---GTGAGTACCAAATGGCATATGT-----------GTAATT-T--TGTAA--TG-AAATTGAAAATCCTCACGCTCCAA--AAAGCGGCCATCCGTATAATATT-
>BYVMV-IN08GQ245760
----------------------------------------------ACCGGATGGCCGCGCGATTTTTTAAAGTGGTGGGTCCA--------------GAACGCACGACGATGCAGA-CTCAAAGCTTAGAT-AA----------CGCTC-CTTCG-GCTATAAGTACTT-GCGCACTAAGTTT-CAATTCAAAAAA-TGTG-----GGATCCACTATTAAACGAATTTCC-GGATACGGTTCACGGGTTTCGTTGTATGCTATCTG-TAAAATATTT-GCAACTTTTGTCGCAGGATTATTCTCCAG-ATACGCTTGGGTACGATTTAATACGGGATTTA-ATTTGTATTTTACGCTCCCGTAATTATGTCGAAGCGAGCTGCCGATATCGTCATTTCTACGCCCGCGTCGAAAGTACGTCGGCGTCTGAACTTCGGCAGCCCATACAGCAGCCGTGTTGCTGCGCCCATTGTCCGCGTCACAAA---ACAACAGGCATGGACAAACAGGCCTATGAACAGGAAGCCCAGAATGTATCGGATGTACAGAAGTCCGGATGTTCCAAGGGGTTGTGAGGGTCCCTGTAAGGTACAATCCTTTGAGTCTAGACACGATGTTGTTCATATTGGTAAG-GTAATGTGTATTTCTGATGTTACGCGTGGAGTCGGTTTG-ACCCATCGTATAGGTAAGCGTTTTTGTGTCAAGTCAGTTT-ATGTTTTAGGT-AAGATATGGATGGACGAGAACATCAAGACCAAGAACCATACGAATTCGGTGATGTTTTTCCTTGTTCGTGATCGACGACCGGTAGATAA---ACCCCAGGATTTTGGTGAGGTATTTTACATGTTTGACAACGAACCCAG--TACGGCGACCGTGAAGAATAGTCATAGGGATCGTTACCAGGTGTTGAGGAAATGGCATGCAACCGTCACGGGTGGTCAATATGCGAGTAAGGAACAGGCGTTGGTCAAGAAGTTTGTCAA--GGTTAACAATTATGTTGTTTACAATCAACAGGAAGCAGGAAAATACGAGAATCATACGGAGAATGCGTTAATGCTTTATATGGCTTGTACCCACGCTAGTAA-CCCAGTTTATGCTACGCTTAAGATTCGTATTTATTTTTATGACTCTGTAACGAATTGAAATTA-ATAAAGTTTGAATTTTATATCTGAATATTGGTCTACATACA-TTGTTTGATTAATTACATTGTACAATACATGTTCAACGGCTTTAATAACTAAATTAATTGAGATTACACCTAGATTGTTGAGATATTTGAGGACTTGGGTTTTGAATACCCTTAAGAAAAGACCAGTCGGAGGGTGTAAGGTCGTCCAGATTCGG-AAGGTTAGAAAACACTTGTG-CACTCCCAGAGCTTTCCGAAGGTTGTAGTTGAATTGGATCCTCATTGTTATGATGTCCATGTTCGTCGTGAATGGACGGTTGTCGTGGTTGAGGATTTTGAAATAAAGGGGATTTGGAACCTCCCAGATAAAGACGCCATTCGTTGAATGAGCTGCAGTGATGCGTTCCCCTGTGCGAGAATCCATGGTTGTGGCAGTTG---ATACTTAGGTAATAGCTGCATCCACACTCAAGGTCCACTCGTTTCCTCCTGTGC---GCTCTCTTCGCTTCCCTGTGTTGAACTTTGATTGGTACCCGAGTACAACGGTTGGGTGAGGAAGACGAATGCTGCATTTTTTAAAGCCCACGCTTTTAAAGCTGAGTTCTTTTCC-TCTTCCAAGAACTCTTTATAGCTTGCGTTGGGGCCTGGATTGCAGAGGAAGATTGTTGG-TATGCCCCCTTTAATTTGAACTGGCTTCCCGTACTTGGTG---TTTGATTGCCAATCCCTTTGGGCCCCCATGAATTCTTTAAAGTGTTTCAGATAATGCGGGTCAACATCATCTATAATGTTGAACCACGCA-TCGTTTGAATACACTTTAGGGCTTAGATCTAGGTGACCACATAAATAGTTATGTGGGCCTAATGACCTAGCCCACATCGTTTTGCCCGTACGACTGTCTCCCTCTAAGACTAAACTCAAAGGACGCA-GAGGCCGCGCAGCGGCGTCCATGACGTTTTCCGATACCCATTCCTCAAGTTCTTCTGGAACTTGATCGAAAGAAGAAGATAAAAAAGGAGAAACATAAAC-CTCCAA-TGGAGGTGTAAAAATCCTATCTAAATTGGCATTTAAATTATGAAATTGTAACACGTAATCCTTAGGTGCTAACTCTCTAATTACTCT-AAGAGCCTCTGACTTACTGCCTGCGT-TAAGTGCTGCGGCGTAAGCGTCGTTGGCTGTCTGCTGTCCCCCTCTTGCAGATCGTCCATCGATCTGAAACTCTCCCCATTCGAGGGTGTCTCCGTCCTTGTCGATGTAGGACTTGACATCTGAGCTTGATTTAGCTCCCTGAATGTTCGGATGGAAATGTGCTGACCTGCTTGGGGAGACCAGGTCGAAGAATCG-CTGATTCTGGCACTTGTATTTCCCCTCGAATTGGATGAGCACGTGAAGATGAGGTTCCCCATTCTCATGAAGCTCTTTGCAAATTTTGATGAATTTTTTATTTGTTGGAGTTTGTAGGTTTTGGATTTGGGAAAGTGCTTCCTCTTTAGTAAGAGAGCATTTTGGATAAGTGAGAAAATAATTTTTGGAATATATTTGAAAGCGTTTAGAAG---GCATGTT-GACT-AAATTTGAGTACC-GATT-GACTCGCTCTGGCAACTCTCCCCTGGTATATCGG-TACCCAATATATA---GTGAGTACCAAATGGCATATGT-----------GTAATT-T--TGTAA--TG-AAATTCAAAATCCTCACGCTCCAA--AAAGCGGCCATCCGTATAATATT-
>BYVMV-IN:And:06JQ326269
----------------------------------------------ACCGGATGGCCGCGCGATTTTTTTAAGTGGTGGGTCCA--------------GAACGCACGACGATGCAGA-CTCAAAGCTTAGAT-AA----------CGCTC-CTTCG-GCTATAAGTACGT-GCGCACTAAGTTT-CAATTCAAAAAA-TGTG-----GGATCCACTATTAAACGAGTTCCC-GGATACGGTTCACGGTTTTCGTTGTATGCTTTCTG-TGAAATATTT-GCAACTTTTGTCGCAGGAGTATTCACCAG-ATACGCTTGGTTACGATTTAATACGGGATTTA-ATTTGTATTGTCCGTTCTCGTAATTATGTCGAAGCGAGCTGCAGATATCGTCATTTCTACGCCCGCGTCGAAAGTACGCCGGCGTCTGAACTTCGGCAGCCCATACACCAGCCGTGCTGCTGCCCCCATTGTCCGCGTCACAAA---ACAACAGGCATGGACAAACAGGCCTATGAACAGGAAACCCAGAATGTACCGGATGTACAGAAGTCCGGATGTTCCAAGGGGATGTGAGGGTCCCTGTAAGGTACAGTCTTTTGAATCCCGACACGATGTCGTTCATATTGGGAAG-GTAATGTGTATTTCTGATGTTACGCGTGGAGTCGGTTTG-ACCCATCGTATAGGTAAGCGTTTTTGTGTCAAGTCAGTTT-ATGTTTTAGGT-AAGATATGGATGGACGAGAACATCAAGACCAAGAACCATACGAATTCGGTGATGTTTTTCCTTGTTCGTGATCGACGACCGACAGATAA---ACCACAAGATTTTGGTGAAGTATTTAATATGTTTGATAACGAGCCCAG--TACAGCCACCGTTAAGAACATGCATAGGGATCGGTACCAGGTGTTGAGGAAATGGCATGCAACCGTTACTGGTGGACAATATGCGTCTAAGGAACAGGCGTTGGTTAAGAAATTTGTTAG--GGTTAACAATTATGTTGTTTACAACCAGCAGGAGGCAGGAAAATACGAGAATCATACCGAGAATGCATTGATGCTTTATATGGCTTGTACCCATGCTAGCAA-CCCAGTTTATGCTACGCTGAAGATTAGGATATATTTTTATGACTCTGTAACGAATTGAAATTA-ATAAAGTTTGAATTTTATATCTGAATATTGGTCTACATACA-TTGTTTGATTAATTACATTGTACAATACATGTTCGACGGCTTTAATAACTAAATTAAGTGAGATTACACCTAGATTGTTGAGATATTTGAGGACTTGGGTTTTGAATACCCTTAAGAAAAGACCAGTCGGAGAGTGTAAGGTCGTCCAGATTCGG-AAGGTTAGAAAACACTTGTG-TATTCCCAGAGCTTTCCGTAGGTTGTAGTTGAAATGGATCCTGAGTGTTATTATGTCCATGTTCGTCGTGAATGGACGGTTGTCGTGGTTGAGGATCTTGAGATAGAGGGGATTTGGAACCTTCCAGATATATACGCCATTCTTTGCTTGAGCTGCAGTGATGCGTGCCCCTGTGCGAGAATCCATGGTTGTGGCAGTTG---ATAGAGAGATAATAAGAACACCCGCATTCAAGATCTACTCTCCTCCTCCTGATG---CGTCTCTTCGCTTCCCTGTGCTGTACTTTGATTGGTACCCGAGTACAACGGTTCGGTGAGAAAGACGAATGCTGCATTTTTTAAAGCCCACGCTTTCAAAGCTGAATTCTTTTCC-TCGTCCAAGAATTCTTTATAGCTTGCGTTGGGGCCTGGATTGCAGAGGAAGATTGTTGG-AATGCCGCCTTTAATTTGAACCGGCTTCCCGTATTTGGTG---TTCGATTGCCAGTCCCTTTGGGCCCCCATGAATTCTTTAAAGTGCTTCAGATAATGCGGGTCAACATCATCTATAATGTTGAACCACGCA-TCGTTTGAATACACTTTAGGGCTTAGATCTAGGTGACCACACAAATAGTTATGTGGTCCTAATGACCTAGCCCACATAGTTTTGCCCGTACGACTATCTCCCTCTAAGACTAAACTCAAAGGTCTCG-GAGGCCGCGCAGCGGCGTCCATGACGTTTTCCGATACCCATTCCTCAAGTTCTTGTGGAACTTGATCGAAAGAAGAAGATAAAAAAGGAGAAACATAAAC-CTCCAA-GGGAGGTGTAAAAATCCTATCTAAATTGGCATTTAAATTATGAAATTGTAAGACATAATCCTTAGGTGCTAACTCCCTAATGACTCT-AAGAGCCTCTGACTTACTGCCTGCGT-TAAGTGCTGCGGCGTAAGCGTCGTTGGCTGTCTGCTGTCCCCCTCTTGCAGATCGTCCATCGATCTGAAACTCTCCCCATTCGAGGGTGTCTCCGTCCTTGTCGATGTAGGACTTGACATCTGAGCTTGATTTAGCTCCCTGAATGTTCGGATGGAAATGTACTGACCTGCTTGGGGAGACCAGGTCGAAGAATCG-CTGATTCTGGCACTTGTATTTGCCCTCGAACTGGATGAGCACGTGAAGATGAGGTTCCCCATCCTCGTGAAGCTCTCTGCAGATCTTGATGAATTTTTTATTTGTTGGGGTTTGTAGGTTTTGGAGTTGGGAAAGTGCTTCCTCTTTAGTAAGAGAGCATTTGAGATATGTGAGGAAATAATTTTTGGAATTAATGACAAAACGCTTTGGAGGCATGTTGAC-TATTTTTGAGACCCGATTGACCG-CTCTTACAACT-----CTCCCC--GGTATATTGG-AGTCCTATATATA---TGGAGACTCTAATGGCATAATT-----------GTAA-TAA--AACAACTT--TAATTTGAAATTCAAATGAAAAGCCTAAAGCGGCCATCCGTATAATATT-
>BYVMV-INAur06GU112030
----------------------------------------------ACCGGATGGCCGCGCGATTTTTTTAAGTGGTGGGTCCA--------------GAACGCACGACGATGCAGA-CTCAAAGCTTAGAT-AA----------CGCTC-TTTCG-ACTATAAGTACGT-GCGCACTAAGTTT-CAATTCAAAAAA-TGTG-----GGATCCACTATTAAACGAGTTCCC-GGATACGGTTCACGGTTTTCGTTGTATGCTTTCTG-TGAAATATTT-GCAACTTTTGTCGCAGGAGTATTCACCAG-ATACGCTTGGTTACGATTTAATACGGGATTTA-ATTTGTATTGTCCGTTCTCGTAATTATGTCGAAGCGAGCTGCAGATATCGTCATTTCTACGCCCGCGTCGAAAGTACGCCGGCGTCTGAACTTCGGCAGCCCTTACACCAGCCGTGCTGCTGCCCCCATTGTCCGCGTCACAAA---ACAACAGGCATGGACAAACAGGCCTATGAACAGGAAACCCAGAATGTACCGGATGTACAGAAGTCCGGATGTTCCAAGGGGATGTGAGGGTCCCTGTAAGGTACAGTCGTTTGAATCTCGACACGATGTTGTCCATATGGGTAAG-TTAATGTGTATTTCGGATGTTACGCGGGGAGTCGGTTTG-ACCCATCGTATAGGTAAGCGTTTTTGTGTCAAGTCAGTTT-ATGTTTTAGGT-AAGATATGGATGGACGAGAACATCAAGACCAAGAACCATACGAATTCGGTGATGTTTTTCCTTGTTCGTGATCGACGACCGACAGATAA---ACCACAAGATTTTGGTGAAGTATTTAATATGTTTGATAACGAGCCCAG--TACGGCCACCGTTAAGAACATGCATAGGGATCGGTACCAGGTGTTGAGTAAATGGCATGCAACCGTTACTGGTGGACAATATGCGAGTAAGGAACAGGCGTTGGTTAAGAAATTTGTCAG--GGTTAACAATTATGTTGTTTACAACCAGCAGGAGGCAGGAAAATACGAGAATCACACGGAGAATGCATTGATGCTTTATATGGCTTGTACCCATGCTAGCAA-CCCAGTTTATGCTACGCTTAAGATTCGGATATATTTTTATGACTCTGTAACGAATTGAAATTA-ATAAAGTTTGAATTTTATATCTGAATATTGGTCTACATACA-TTGTTTGATTAATTACATTGTACAATACATGTTCGACGGCTTTAATAACTAAATTAAGTGAGATTACACCTAGATTGTTGAGATATTTGAGGACTTGGGTTTTGAATACCCTTAAGAAAAGACCAGTCGGAGGGTGTAAGGTCGTCCAGATTCGG-AAGGTTAGAAAACACTTGTG-TATTCCCAGAGCTTTCCGTAGGTTGTAGTTGAATTGGATCCTCATTGTTATGATGTCCATGTTCGTCGTGAATGGACGGTTGTCGTGGCTGAGGATTTTGAAATAAAGGGGATTTGGAACCTCCCAGATAAAGACGCCATTCGTTGAATGAGCTGCAGTGATGCGTTCCCCTGTGCGAGAATCCATGGTTGTGGCAGTTG---ATAGTTAGGTAATAGGTGCATCCACACTCAAGGTCCACTCTTTTCCTCCTGATG---CGTCTCTTCGCTTCCCTGTGTTGAACTTTGATTGGTACCGGAGTAGAGCGGTTGGGTGAGAAAGACGAATGTTGCATTCTTTAAAGCCCAGGCTTTCAAAGCTGAGTTCTTATCC-TCGTCTAAGAACTCTTTATAGCTTGCATTGGGCCCTGGATTGCAGAGGAAGATTGTTGG-TATGCCGCCTTTAATTTGAACTGGCTTCCCGTACTTTGTG---TTTGATTGCCAGTCCCTTTGGGCCCCCATGAATTCTTTAAAGTGTTTTAGGAAGTGTGGATCGACGTCATCAATGACGTTATACCAAGCG-TCGTTACTGTACACCTTTGGGCTAAGGTCCAGATGCCCGCATAAATAGTTATGTGGGCCTAAAGACCTAGCCCACATTGTTTTTCCAGTACGACTATCTTCCTCAATCACTATACTTTGAGGTCTCA-GGGGCCGCGCAGCGGCATCGACAACGTTCTCGCACGCCCACTCTTCAAGTTCTTCTGGAACTTGATCAAATGAAGAAGAAGAAAAAGGAGAAACATAAGG-AGCTGG-AGGCTCCTGAAAATATCTATCTAAATTAGAATTTAAATTATGAAATTGAAGTAGAAAGTCTCTTGGGGCTTTCTCCTTCAGTATATT-GAGGGCCTGAGCTTTGGACCCTGCGT-TGATTGCCTCGGCATATGCGTCGTTGGCAGTTTGGCAACCTCCTCTAGCTGATCTTCCATCGACTTGGAAAACTCCATGATCAAGGATGTCTCCGTCTTTCTCCATGTAGGTTTTGACATCGCTTGAGCTTTTAGCTCCCTGAATGTTCGGATGGAAATGTGCTGACCTAGTTGGGGAGGTGAGGTCGAAGAATCT-ATTGTTCCTGCACTGGAACTTTCCTTCGAACTGGATGAGAACATGCAAGTGAGGATTCCCATCTTCATGAAGTTCTCTGCAGATTCTAATGAATTTTTTGTTTACTGGGGTTTGGAGATTTAAGAATTGGGAAAGTGCTTCTTCTTTAGTCAGAGAGCACTTGTGATAAGTGAGGAAATAATTTTTGGCATTTATTCTAAACCGATTGGGTGCTGCCATGTT-GACTTAGTCAATCGGTGTCTCTC-AACTCTCTCTA-----TGTATC--GGTGTATTGG-AGTCCTATATATA---TGGAGACTCTAATGGCATAAAT-----------GTAAATAA--AAGAACTTT--AATTTGAAATTCAAAGGAAAAGGCTAAAGCGGCCATCCGTCTAATATT-
>BYVMV-INBam06GU112038
----------------------------------------------ACCGGATGGCCGCGCGATTTTTTTAAGTGGTGGGTCCA--------------GAACGCACGACGATGCAGA-CTCAAAGCTTAGAT-AA----------CGCTC-CTTCG-ACTATAAGTACGT-GCGCACTAAGTTT-CAATTCAAAAAA-TGTG-----GGATCCACTATTAAACGAGTTCCC-GGATACGGTTCACGGTTTTCGTTGTATGCTTTCTG-TGAAATATTT-GCAACTTTTGTCGCAGGAGTATTCACCAG-ATACGCTTGGTTACGATTTAATACGGGATTTA-ATTTGTATTGTCCGTTCTCGTAATTATGTCGAAGCGAGCTGCAGATATCGTCATTTCTACGCCCGCGTCGAAAGTACGCCGGCGTCTGAACTTCGGCAGCCCATACACCAGCCGTGCTGCTGCCCCCATTGTCCGCGTCACAAA---ACAACAGGCATGGACAAACAGGCCTATGAACAGGAAACCCAGAATGTACCGGATGTACAGAAGTCCGGATGTTCCAAGGGGATGTGAGGGTCCCTGTAAGGTACAGTCGTTTGAATCTCGACACGATGTCGATCATATTGGTAAG-GTAATGTGTATTTCGGATGTTACGCGTGGAGTCGGTTTG-ACCCATCGTATAGGTAAGCGTTTTTGTGTCAAGTCAGTTT-ATGTTTTAGGT-AAGATATGGATGGACGAGAACATCAAGACCAAGAACCATACGAATTCGGTGATGTTTTTCCTTGTTCGTGATCGACGACCGACAGATAA---ACCACAAGATTTTGGTGAAGTATTTAATATGTTTGATAACGAGCCCAG--TACGGCGACCGTGAAGAACATGCATAGGGATCGGTACCAGGTGTTGAGGAAATGGCATGCAACCGTTACTGGTGGACAATATGCGAGTAAGGAACAGGCGTTGGTTAAGAAATTTGTTAG--GGTTAACAATTATGTTGTTTACAACCAGCAGGAGGCAGGAAAATACGAGAATCACACCGAGAATGCATTGATGCTTTATATGGCTTGTACCCATGCTAGTAA-CCCAGTTTATGCTACGCTTAAGATTAGAATATATTTTTATGACTCTGTAACGAACTAATATTA-ATAAAGTTTGAATTTTATATCTGAATATTGGTCTACATACA-TTGTTTGATTAATTACATTGTACAATACATGTTCAACGGCTTTAATAACTAAATTAAGTGAGATTACACCTAGATTGTTGAGATACTTGAGTACTTGGTTCTTGAAGACCCTTAAGAAAAGACCAGTCGGAGGGTGTAAGGTCGTCCAGATTCGG-AAGGTTAGAAAACACTTGTG-TATTCCCAGAGCTTTTCGTAGGTTGTAGTTGAAATGGATCCTGAGTGTTATTATGTCCATGTTCGTCGTGAATGGACGGTTGTCGTGGTTGAGGATCTTGAAATAGAGGGGATTTGGAACCTTCCAGATATAGACGCCATTCTTTGCTTGAGCTGCAGTGATGCTTGCCCCTGTGCGAGAATCCATGGTTGTGGCAGTTG---ATAGAGAGATAATAAGAACACCCGCATTCAAGATCTACTCTCCTCCTCCTGATG---CGTCTCTTCGCTTCCCTGTGTTGTACTTTGATTGGTACCCGAGTACAACGGTTTGGTGAGAAAGACGAATGCTGCATTTTTTAAAGCCCACGCTTTCAAAGCTGAGTTCTTTTCC-TCGTCCAAGAATTCTTTATAGCTTGCGTTGGGCCCTCGATTGCAGAGGAAGATTGTTGG-TATGCCGCCTTTAATTTGAATTGGCTTCCCGTACTTTGTG---TTTGATTGCCAGTCCCTTTGGGCCCCCATGAATTCTTTAAAGTGTTTTAGGAAGTGTGGATCGACGTCATCAATGACGTTATACCAAGCG-TCGTTACTGTACACCTTTGGGCTAAGGTCCAGATGCCCGCATAAATAGTTATGTGGGCCTAAAGACCTAGCCCACATTGTTTTTCCAGTACGACTATCTCCCTCAATTACTATACTTTGAGGTCTCA-GGGGCCGCGCAGCGGCATCGACAACGTTCTCGCACGCCCACTCTTCAAGTTCTTCTGGAACTTGATCAAATGAAGAAGAAGAAAAAGGAGAAACATAAGG-AGCTGG-AGGCTCCTGAAAATATCTATCTAAATTAGAATTTAAATTATGAAATTGAAGTAGAAAGTCTCTTGGGGCTTTCTCCTTCAGTATATT-GAGGGCCTGAGCTTTGGACCCTGCGT-TGATTGCCTCGGCATATGCGTCGTTGGCAGTTTGGCAACCTCCTGTAGCTGATCTTCCATCGACTTGGAAAACTCCATGATTAAGGATGTCTCCGTCTTTCTCCATGTAGGTTTTGACATCGCTTGAGCTTTTAGCTCCCTGAATGTTCGGATGGAAATTTGCTGACCTAGTTGGGGAGGTGAGGTTGAAGAATCT-ATTGTTCCTGCACTGGAACTTTCCTTCGAACTGGATGAGAACATGCAAGTGAGGATTCCCATCTTCATGAAGTTCTCTGCAGATTCTAATGAATTTTTTGTTTACTGTGGTTTGGAGATTTAAGAATTGGGAAAGTGCTTCTTCTTTAGTCAGAGAGCACTTGGGATAAGTAAGGAAATAATTTTTGGCATATATTTGAAACCGATTGGGTGCTGCCATGTT-GACTTAGTCAATCGGTG-CTCTC-AACTCTCTCTA-----TGTATC--GGTGTATTGG-AGTCCTATATATA---GTGAGACTCTAATGGCATAAAT-----------GTAAATAA--AAGAACTTT--AATTTGAAATTCAAAGGAAAAGGCTAAAGCGGCCATCCGTCTAATATT-
>BYVMV-INBam06GU112039
----------------------------------------------ACCGGATGGCCGCGCGATTTTTTTAAGTGGTGGGTCCA--------------GAACGCACGACTATGCAGA-CTCAAAGCTTAGAT-AA----------CGCTC-CTTCG-GCTATAAGTACGT-GCGCACTAAGTTT-CAATTCAAAAAA-TGTG-----GGATCCACTATTAAACGAGTTCCC-GGATACGGTTCACGGGTTTCGTTGTATGCTATCTG-TAAAATATTT-GCAACTTTTGTCGCAGGAGTATTCTCCAG-ATACGCTTGGGTACGAGTTAATACGGGATTTA-ATTTGTATTTTACGCTCCCGTAATTATGTCGAAGCGAGCTGCCGATATCGTCATTTCTACGCCCGCGTCGAAAGTACGCCGGCGTCTGAACTTCGGCAGCCCATACACCAGCCGTGCTGCTGCCCCCATTGTCCGCGTCACAAA---ACAACAGGCATGGACAAACAGGCCTATGAACAGGAAACCCAGAATGTACCGGATGTACAGAAGTCCGGATGTTCCAAGGGGATGTGAGGGTCCCTGTAAGGTACAGTCGTTTGAATCTCGACACGATGTTGTTCATATTGGTAAG-GTAATGTGTATTTCGGATGTTACGCGTGGAGTCGGTTTG-ACCCATCGTATAGGTAAGCGTTTTTGTGTCAAGTCAGTTT-ATGTTTTAGGT-AAGATATGGATGGACGAGAACATCAAGACCAAGAACCATACGAATTCGGTGATGTTTTTCCTTGTTCGTGATCGACGACCGACAGATAA---ACCACAAGATTTTGGTGAAGTATTTAATATGTTTGATAACGAGCCCAG--TACGGCGACCGTGAAGAACATGCATAGGGATCGGTACCAGGTGTTGAGGAAATGGCATGCAACCGTTACTGGTGGACAATATGCGAGTAAGGAACAGGCGTTGGTTAAGAAATTTGTTAG--GGTTAACAATTATGTTGTTTACAACCAGCAGGAGGCAGGAAAATACGAGAATCACACCGAGAATGCATTGATGCTTTATATGGCTTGTACCCATGCTAGTAA-CCCAGTTTATGCTACGCTTAAGATTAGAATATATTTTTATGACTCTGTAACGAACTAATATTA-ATAAAGTTTGAATTTTATATCTGAATATTGGTCTACATACA-TTGTTTGATTAATTACATTGTACAATACATGTTCAACGGCTTTAATAACTAAATTAAGTGAGATTACACCTAGATTGTTGAGATACTTGAGTACTTGGTTCTTGAAGACCCTTAAGAAAAGACCAGTCGGAGGGTGTAAGGTCGTCCAGATTCGG-AAGGTTAGAAAACACTTGTG-TATTCCCAGAGCTTTTCGTAGGTTGTAGTTGAAATGGATCCTGAGTGTTATTATGTCCATGTTCGTCGTGAATGGACGGTTGTCGTGGTTGAGGATCTTGAAATAGAGGGGATTTGGAACCTTCCAGATATAGACGCCATTCTTTGCTTGAGCTGCAGTGATGCTTGCCCCTGTGCGAGAATCCATGGTTGTGGCAGTTG---ATAGAGAGATAATAAGAACACCCGCATTCAAGATCTACTCTCCTCCTCCTGATG---CGTCTCTTCGCTTCCCTGTGTTGTACTTTGATTGGTACCCGAGTACAACGGTTTGGTGAGAAAGACGAATGCTGCATTTTTTAAAGCCCACGCTTTCAAAGCTGAGTTCTTTTCC-TCGTCCAAGAATTCTTTATAGCTTGCGTTGGGCCCTCGATTGCAGAGGAAGATTGTTGG-TATGCCGCCTTTAATTTGAATTGGCTTCCCGTACTTTGTG---TTTGATTGCCAGTCCCTTTGGGCCCCCATGAATTCTTTAAAGTGTTTTAGGAAGTGTGGATCGACGTCATCAATGACGTTATACCAAGCG-TCGTTACTGTACACCTTTGGGCTAAGGTCCAGATGCCCGCATAAATAGTTATGTGGGCCTAAAGACCTAGCCCACATTGTTTTTCCAGTACGACTATCTCCCTCAATTACTATACTTTGAGGTCTCA-GGGGCCGCGCAGCGGCATCGACAACGTTCTCGCACGCCCACTCTTCAAGTTCTTCTGGAACTTGATCAAATGAAGAAGAAGAAAAAGGAGAAACATAAGG-AGCTGG-AGGCTCCTGAAAATATCTATCTAAATTAGAATTTAAATTATGAAATTGAAGTAGAAAGTCTCTTGGGGCTTTCTCCTTCAGTATATT-GAGGGCCTGAGCTTTGGACCCTGCGT-TGATTGCCTCGGCATATGCGTCGTTGGCAGTTTGGCAACCTCCTGTAGCTGATCTTCCATCGACTTGGAAAACTCCATGATTAAGGATGTCTCCGTCTTTCTCCATGTAGGTTTTGACATCGCTTGAGCTTTTAGCTCCCTGAATGTTCGGATGGAAATTTGCTGACCTAGTTGGGGAGGTGAGGTTGAAGAATCT-ATTGTTCCTGCACTGGAACTTTCCTTCGAACTGGATGAGAACATGCAAGTGAGGATTCCCATCTTCATGAAGTTCTCTGCAGATTCTAATGAATTTTTTGTTTACTGTGGTTTGGAGATTTAAGAATTGGGAAAGTGCTTCTTCTTTAGTCAGAGAGCACTTGGGATAAGTAAGGAAATAATTTTTGGCATATATTTGAAACCGATTGGGTGCTGCCATGTT-GACTTAGTCAATCGGTG-CTCTC-AACTCTCTCTA-----TGTATC--GGTGTATTGG-AGTCCTATATATA---GTGAGACTCTAATGGCATAAAT-----------GTAAATAA--AAGAACTTT--AATTTGAAATTCAAAGGAAAAGGCTAAAGCGGCCATCCGTCTAATATT-
>BYVMV-IN:Ban:05GU112064
----------------------------------------------ACCGGATGGCCGCGCGATTTTTTTAAGTGGTGGGTCCA--------------GAACGCACGATGATGCAGA-CTCAAAGCCTAGAT-AA----------CGCTC-CTTCG-GCTATAAGTACGT-GCGCACTAAGTTA-CAATTCAAAAAA-TGTG-----GGATCCACTATTAAACGAATTTCC-GGATACGGTTCACGGGTTTCGTTGTATGCTATCTG-TAAAATATTT-GCAACTTTTGTCGCAGGATTATTCTCCAG-ATACGCTTGGGTACGAGTTATTACGGGATTTA-ATTTGTATTTTACGCTCTCGTAATTATGTCGAAGCGAGCTGCCGATATCGTCATTTCTACGCCCGCGTCGAAAGTACGCCGGCGTCTGAATTTCGGCAGCCCATACACCAGCCGTGCTGCTGCCCCCATTGTCCGCGTCACAAA---ACAACAGGCATGGACAAACAGGCCTATGAACAGGAAACCCAGAATGTACCGGATGTACAGAAGTCCGGATGTTCCAAGGGGATGTGAGGGTCCCTGTAAGGTACAGTCTTTTGAATCTCGACACGATGTCGTTCATATTGGTAAG-GTAATGTGTATATCTGATGTTACGCGTGGAGTCGGTTTG-ACCCATCGTATAGGTAAGCGTTTTTGTGTCAAGTCAGTTT-ATGTTTTAGGT-AAGATATGGATGGACGAGAACATTAAGACCAAGAACCATACGAATTCGGTGATGTTTTTCCTTGTTCGTGATCGACGACCGGTAGATAA---ACCACAAGATTTTGGTGAAGTATTTAATATGTTTGATAACGAGCCCAG--TACGGCGACCGTGAAGAACATGCATAGGGATCGGTACCAGGTGTTGAGGAAATGGCATGCAACCGTTACTGGTGGTCAATATGCAGCTAGGGAACAGGCGTTGGTCAAGAAGTTTGTCAG--GGTTAACAATTATGTTGTTTACAACCAGCAGGAGGCAGGAAAATACGAGAATCACACCGAGAATGCATTGATGCTTTATATGGCTTGTACCCATGCTAGTAA-CCCAGTGTATGCTACGCTTAAGATTCGTATTTATTTTTATGACTCTGTAACGAATTGAAATTA-ATAAAGTTTGAATTTTATATCTGAATATTGGTCTACATACA-TTGTCTGATTAACTACATTGTACAATACATGTTCGACGGCTTTAATAACTAAATTAAGTGAGATTACACCTAGATTGTTGAGATATTTGAGGACTTGGGTTTTGAAGACCCTTAAGAAAAGACCAGTCTGAGGGTGTAAGGTCGTCCAGATTCGG-AAGGTTAGAAAACACTTGTG-TATTCCCAGAGCTTTCCGTAGGCTGTAGTTGAAATGGATCCTGAGTGTTATTATGTCCATGTTCGTCGTGAATGGACGGTTGTCGTGGTTGAGGATCTTGAAATAGAGGGGATTTGGAACCTTCCAGATATAGACGCCATTCTTTGCTTGAGCTGCAGTGATGCGTGCCCCTGTGCGAGAATCCATGGTTGTGGCAGTTG---ATAGAGAGATAATAAGAACACCCGCATTCAAGATCTACTCTCCTCCTCCTGATG---CGTCTCTTCGCTTCCCTGTGCTGTACTTTGATTGGTACCCGAGTACAACGGTTCGGTGAGAAAGACGAATGCTGCATTTTTTAAAGCCCACGCTTTCAAAGCTGAGTTCTTTTCC-TCGTCCAAGAATTCTTTATAGCTTGCGTTGGGGCCTGGATTGCATAGGAAGATTGGTGG-AATGCCTCCTTTAATTTGAACTGGCCTCCCGTACTTTGTG---TTTGATTGCCAGTCCCTTTGGGCCCCCATGAATTCTTTAAAGTGTTTCAGATAATGCGGGTCAACATCATCTATAATGTTGAACCACGCA-TCGTTTGAATACACTTTAGGGCTTAGATCCAAGTGCCCACATAAATAATTATGTGGCCCCAAGGAACGGGCCCATTGTGTTTTCCCAGTTCTAGACTCCCCCTCTAGAACTAAACTCAAAGAACGCA-GAGGCCGCGCAGCGGCTTCCACGACGTTTTCCGATACCCATTCCTCAAGTTCTTCTGGAACTTGATCGAAAGAAGAAGATAAAAAAGGAGAAACATAAAC-CTCCAA-GGGAGGTGTAAAAATCCTATCTAAATTGGCATTTAAATTATGAAATTGTAATACATAATCCTTAGGTGCTAACTCCCTAATGACTCT-AAGAGCCTCTGACTTACTGCCTGCGT-TAAGTGCTGCTGCGTAAGCGTCGTTGGCTGTTTGCTGTCCCCCTCTTGCAGATCGTCCATCGATCTGAAACTCTCCCCATTCGAGGGTGTCTCCGTCCTTGTCGATGTAGGACTTGACATCTGAGCTTGATTTAGCTCCCTGAATGTTTGGATGGAAATGTACTGACCTGCTTGGGGAGACCAGGTCGAAGAATCG-CTGATTCTGGCACTTGTATTTCCCCTCGAACTGGATGAGCACGTGAAGATGAGGTTCCCCATTCTCGTGAAGCTCTTTGCAGATTTTGATGAATTTTTTATTTGTTGGGGTTTGTAGGTTTTGGATTTGGGAAAGTGCTTCCTCTTTAGTAAGAGAGCATTTTGGATAAGTAAGGAAATAATTTTTGGAATATATTTGAAAGCGTTTAGAAG---GCATGTT-GACT-AAAATTGAGGACC-CGAT-TGACCGCTCTTGCAACTCTCTC-TGGTATATCGG-TACCCAATATATA---GTGAGTACCAAATGGCATATGT-----------GTAATTAT--TGTAAC-TG-AAATTCAAAATCCTCACGCTCCAA--AAAGCGGCCATCCGTATAATATT-
>BYVMV-INBan06GU112034
----------------------------------------------ACCGGATGGCCGCGCGATTTTTTTAAGTGGTGGGTCCA--------------GAACGCACGACGATGCATA-CTCAAAGCTTAGAT-AA----------CGCTC-CTTCG-GCTATAAGTACGT-GCGCACTAAGTTA-CAATTCAAAAAA-TGTG-----GGATCCACTATTAAACGAATTTCC-GGATACGGTTCACGGGTTTCGTTGTATGCTATCTG-TAAAATATTT-GCAACTTTTGTCGCAGGATTATTCTCCAG-ATACGCTTGGGTACGAGTTATTACGGGATTTA-ATTTGTATTTTACGCTCCCGTAATTATGTCGAAGCGAGCTGCCGATATCGTCATTTCTACGCCCGCGTCGAAAGTACGCCGGCGTCTGAACTTCGGCAGCCCATACACCAGCCGTGCTGCTGCCCCCATTGTCCGCGTCACAAA---ACAACAGGCATGGACAAACAGGCCTATGAACAGGAAACCCAGAATGTACCGGATGTACAGAAGTCCGGATGTTCCAAGGGGATGTGAGGGTCCCTGTAAGGTACAGTCTTTTGAATCTCGACACGATGTCGTTCATATTGGTAAG-GTAATGTGTATATCTGATGTTACGCGTGGAGTCGGTTTG-ACCCATCGTATAGGTAAGCGTTTTTGTGTCAAGTCAGTTT-ATGTTTTAGGT-AAGATATGGATGGACGAGAACATCAAGACCAAGAACCATACGAATTCGGTGATGTTTTTCCTTGTTCGTGATCGACGACCGACAGATAA---ACCACAAGATTTTGGTGAAGTATTTAATATGTTTGATAACGAGCCCAG--TACAGCGACCGTGAAGAACATGCATAGGGATCGGTACCAGGTGTTGAGGAAATGGCATGCAACCGTTACTGGTGGTCAATATGCAGCTAGGGAACAGGCGTTGGACAAGAAGTTTGTCAG--GGTTAACAATTATGTTGTTTACAACCAGCAGGAGGCAGGAAAATACGAGAATCACACCGAGAATGCATTGATGCTTTATATGGCTTGTACCCATGCTAGTAA-CCCAGTGTATGCTACGCTTAAGATTCGTATTTATTTTTATGACTCTGTAACGAATTGAAATTA-ATAAAGTTTGAATTGTATATCTGAATATTGGTCTACATACA-TTGTTTGATTAACTACATTGTACAATACATGTTCAACGGCTTTAATAACTAAATTAATTGAGATTACACCTAGATTGTTGAGATATTTGAGGACTTGGGTTTTGAATACCCTTAAGAAAAGACCAGTCGGAGGGTGTAAGGTCGTCCAGATTCGG-AAGGTTAGAAAACACTTGTG-TATTCCCAGAGCTTTCCGTAGGTTGTAGTTGAAATGGATCCTGAGTGTTATTATGTCCATGTTCGTCGTGAATGGACGGTTGTCGTGGTTGAGGATCTTGAAATAGAGGGGATTTGGAACCTTCCAGATATAGACGCCATTCTTTGCTTGAGCTGCAGTGATGCGTGCCCCTGTGCGAGAATCCATGGTTGTGGCAGTTG---ATAGACAGATAATAAGAACACCCGCATTCAAGATCTACTCTCCTCCTCCTGATG---CGTCTCTTCGCTTCCCTGTGCTGTACTTTGATTGGTATCCGAGTACAACGGTTCGGTGAGAAAGACGAATGCTGCATTTTTTAAAGCCCACGCTTTCAAAGCTGAGTTCTTTTCC-TCGTCCAAGAATTCTTTATAGCTTGCGTGGGGCCCTGGATTGCAGAGGAAGATTGTTGG-AATGCCGCCTTTAATTTGAACTGGCTTCCCGTACTTTGTG---TTTGATTGCCAGTCCCTTTGGGCCCCCATGAATTCTTTAAAGTGTTTCAGATAATGCGGGTCAACATCATCTATAATGTTGAACCACGCA-TCGTTTGAATACACTTTAGGGCTTAGATCTAGATGCCCGCATAAATAGTTATGTGGGCCTAAAGACCTAGCCCACATTGTTTTTCCAGTACGACTATCTCCCTCAATTACTATACTTTGAGGTCTCA-GAGGCCGCGCAGCGGCATCGACAACGTTCTCGCACGCCCACTCTTCAAGTTCTTCTGGAACTTGATCAAATGAAGAAGATGAAAAAGGAGAAACATAAGG-AGCCGG-AGGCTCCTGAAAATTTCTATCTAAATTAGAATTTAAATTATGAAATTGAAGTAGAAAGTCTCTTGGGGCTTTCTCCTTCAGTATATT-GAGGGCCTGAGCTTTGGACCCTGCGT-TGATTGCCTCGGCATATGCGTCGTTGGCAGTTTGGCATCCTCCTCTAGCTGATCTTCCATCGATTTGGAAATCTCCACGATCAAGGATGTCTCCGTCTTTGTCCATGTAGGTTTTGACATCGCTTGAGCTTTTAGCTCCCTGAATGTTCGGATGGAAATGTGCTGACCTAGTTGGGGAGGTGAGGTCGAAGAATCT-ATTGTTCCTGCACTGGAACTTTCCTTCGAACTGGATGAGAACATGCAAGTGAGGATTCCCATTTTCATGAAGTTCTCTGCAGATTCTAATGAATTTTTTGTTTACTGGGGTTTGGAGATTTAAGAATTGGGAAAGTGCTTCTTCTTTAGTCAGAGAGCACTTGGGATAAGTAAGGAAATAATTTTTGGAATATATTTGAAAGCGTTTAGAAGGCATGTTGAC-TAAAATTGAGTACCGATTGACTC-GCTCTGGCAAC-----TCTCTC-TGGTATATCGG-TACCCAATATATA---GTGAGTACCAAATGGCATATGT-----------GTAATTTT--GTAA--TGA--AATTCAAAATCCTCACGCTCCA---AAAGCGGCCATCCGTATAATATT-
>BYVMV-INBhe05GU112069
----------------------------------------------ACCGGATGGCCGCGCGATTTTTTTAAGTGGTGGGTCCA--------------GAACGCACGACTATGCAGA-CTCAAAGCTTAGAT-AA----------CGCTC-CTTCG-GCTATAAGTACGT-GCGCACTAAGTTT-CAATTCAAAAAA-TGTG-----GGATCCACTATTAAATGAATTTCC-GGATACGGTTCACGGGTTTCGTTGTATGCTATCTG-TAAAATATTT-GCAACTTTTGTCGCAGGATTATTCTCCAG-ATACGCTTGGGTACGAGTTAATACGGGATTTA-ATTTGTATTTTACGCTCCCGTAATTATGTCGAAGCGAGCTGCCGATATCGTCATTTCTACGCCCGCGTCGAAAGTACGCCGGCGTCTGAACTTCGGCAGCCCATACACCAGCCGTGCTGCTGCCCCCATTGTCCGCGTCACAAA---ACAACAGGCATGGACAAACAGGCCTATGAACAGGAAACCCAGAATGTACCGGATGTACAGAAGTCCGGATGTTCCAAGGGGATGTGAGGGTCCCTGTAAGGTACAGTCGTTTGAATCTCGACACGATGTTGTCCATATTGGTAAG-GTAATGTGTATTTCGGATGTTACGCGTGGAGTCGGTTTG-ACCCATCGTATATGTAAGCGTTTTTGTGTCAAGTCAGTTT-ATGTTTTATGT-AAGATATGGATGGACGAGAACATCAAGACCAAGAACCATACGAATTCGGTGATGTTTTTCCTTGTTCGTGATCGACGACCGACAGATAA---ACCACAAGATTTTGGTGAAGTATTTAATATGTTTGATAACGAGCCCAG--TACGGCGACCGTGAAGAACATGCATAGGGATCGGTACCAGGTGTTGAGGAAATGGCATGCAACCGTTACTGGTGGACAATATGCGAGTAAGGAGCAGGCGTGGGTTAAGAAGTTTGTTAG--GGTTAACAATTGTGTTGTTTACAACCAGCAGGAGGCAGGAAAATACGAGAATCATACCGAGAATGCGTTGATGCTTTATATGGCTTGTACCCATGGTAGCAC-CCCAGTTTATGCTACGCTTAAGATTAGGATATATTTTTAAGACTCGGTTACGAATTGGAATTA-ATAAAGATTGAATTTTATATCGGAATATTGGTCTACATACA-TTGTTTGATTAATTACATTGTACAAAACATGTTCGACAGCTTTAATAACTAAATTAATTGAAACTACACCGAGATTGTTGAGATATTTGAGGACTTGGGTTTTGAATACCCTTAAGAAAAGACCAGTCTGAGGGTGTAAGGTCGCCCAGATTCGG-AAGGTTAGAAAACACTTGTG-TATTCCCAGAGCTTTCCGTAGGTTGTAGTTGAAATGGATCCTGATTGTTATTATGTCCATGTTCGTCGTGAATGGACGGTTGTCGTGGTTGAGGATCTTGAAATAGAGGGGATTTGGAACCTTCCAGATATAGACGCCATTCTTTGCTTGAGCTGCAGTGATGCGTGCCCCTGTGCGAGAATCCATGGTTGTGACAGTTG---ATAGAGAGATAATAAGAACACCCGCATTCAAGATCTACTCTCCTCCTCCTGATG---CGTCTCTTCGCTTCCCTGTGCTGTACTTTGATTGGTACCCGAGTACAACGGTTCGGTGAGAAAGACGAATGCTGCATTTTTAACAGCCCACGCTTTCAAAGCTGAGTTCTTTTCC-TCGTCCAAGAATTCTTTATAGCTTGCGTTGGGGCCTGGATTGCAGAGGAAGATTGTTGG-AATGCCGCCTTTAATTTGAACCGGCTTCCCGTATTTGGTG---TTCGATTGCCAGTCCCTTTGGGCCCCCATGAATTCTTTAAAGTGTTTCAGATAATGCGGGTCAACATCATCTATAATGTTGAACCACGCA-TCGTTTGAATACACTTTAGGGCTTAGATCTAGGTGACCACACAAATAGTTATGTGGGCCTAATGACCTAGCCCACATAGTTTTGCCCGTACGACTATCTCCCTCTAAGACTAAACTCAAAGGTCTCA-GAGGCCGCGCAGCGGCGTCCATGACGTTTTCCGATACCCATTCCTCAAGTTCTTCTGGAACTTGATCGAAAGAAGAAGATAAAAAAGGAGAAACATAAAC-CTCCAA-GGGAGGTGTAAAAATCCTATCTAAATTGGCATTTAGATTATGAAATTGTAAGACATAATCCTTAGGTGCTAACTCCCTAATGACTCT-AAGAGCCTCTGACTTACCGCCTGCGT-TAAGTGCTGCGGCGTAAGCGTCGTTGGCTGTCTGCTGTCCCCCTCTTGCAGATCGTCCATCGATCTGAAACTCTCCCCATTCGAGGGTGTCTCCGTCCTTGTCGATGTAGGACTTGACATCTGAGCTTGATTTAGCTCCCTGAATGTTCGGATGGAAATGTGCTGACCTGGTTGGGGATACGAGGTCGAAGAATCT-GTTATTTTTGCACTTGTATTTCCCTTCGAACTGGATGAGCACGTGAAGATGAGGTTCCCCATCTTCGTGAAGCTCTCTGCAGATCTTGATGAATTTTTTATTTGTTGGGGTTTGTAGGTTTTGGAGTTGGGAAAGTGCTTCCTCTTTAGTAAGAGAGCATTTTGGATAAGTAAGGAAATAATTTTTGGAATATATTTGAAAGCGTTTAGAAG---GCATGTT-GACT-AAAATTGAGTACCCGATT-GACTCGCTCTGGCAACTCTCTC-TGGTATATCGG-TACCCAATATATA---GTGAGTACCAAATGGCATATGT-----------GTAATT-T--TGTAA--TG-AAATTCAAAATCCTCACGCTCCAA--AAAGCGGCCATCCGTATAATATT-
>BYVMV-INCha07FJ179371
----------------------------------------------ACCGGATGGCCGCGGTATTTTTTTAAGTGGGGGGTCCA--------------GAACGCACCACGATGCAGA-CTCAAAGCTTAGAT-AA----------CGCTC-CTTCG-GATAAAAGTACTT-GCGCATCAAGTTT-CAATTTAAAAAA-TGTG-----GGATCCACTATTAAACGAATTTCC-GGATACGGTTCACGGGTTTCGTTGTATGCTATCTG-TAAAATATTT-GCAATTTTTGTCGCAGGATTATTCTCCAG-ATACGCTTGGGTACGAGTTAATACGAGATTTA-ATTTGTATTTTACGCTCCCGTAATTATGTCGAAGCGAGCTGCCGATATCGTCATTTTTACGCCCGCGTCGAAAGTACGCCGGCGTTTGAACTTCGGCAGCCCATACACCAGCCGTGCTGCTGCTCCCATTTTCCGCGTCACAAA---ACAACAGGCATGGACAAACAGGCCTATGAACAGGAAACCCAGAATGTACCGGATGTACAGAAGTCCGGATGTTCCAAGGGGATGTGAGGGTCCCTGTAAGGTACAATCATTTGAGTCCAGACATGATGTTGTCCATATTGGTAAG-GTGATGTGTATTTCTGATGTTACGCGTGGAGTCGGTTTG-ACCCATCGTATTGGTAAGCGTTTTTGTGTCAAGTCAGTTT-ATGTTTTAGGT-AAGATATGGATGGACGAGAACATCAAGACCAAGAACCATACGAATTCGGTGATGTTTTTCCTTGTTCGTGATCGACGACCGACAGATAA---ACCACAAGATTTTGGTGAAGTATTTAATATGTTTGATAACGAGCCCAG--TACGGCGACCGTGAAGAACATGCATAGGGATCGGTACCAGGTGTTGAGTAAATGGCATGCAACCGTTACTGGTGGACAATATGCGAGTAAGGAACAGGCGTTGGTTAAGAAATTTGTTAG--GGTTAACAATTATGTTGTTTACAACCAGCAGGAGGCAGGAAAATACGAGAATCATACGGAGAATGCGTTGATGCTTTATATGGCTTGTACCCATGCTAGCAA-CCCAGTTTATGCTACGCTGAAGATTAGGATATATTTTTATGACTCTGTAACGAATTGAAATTA-ATAAAGATTGAATTTTATATCTGAATATTGGTCTACATACA-TTGTTTGATTAATTACATTGTACAAAACATGTTCGACAGCTTTAATAACTAAATTAATTGAAACTACACCGAGATTGTTGAGATATTTGAGGACTTGGGTTTTGAATACCCTTAAGAAAAGACCAGTCTGAGGGTGTAAGGTCGTCCAGATACGG-AAGGTTAGAAAACACTTGTG-TATTCCCAGAGCTTTCCGTAGGTTGTAGTTGAAATGGATCCTGAGTGTTATTATGTCCATGTTCGTCGTGAATGGACGGTTGTCGTGGTTGAGGATCTTGAAATAGAGGGGATTTGGAACCTTCCAGATATAGACGCCATTCTTTGCTTGAGCTGCAGTGATGCGTGCCCCTGTGCGAGAATCCATGGTTGTGGCAGTTG---ATAGAGAGATAATAAGAACACCCGCATTCAAGATCTACTCTCCTCCTCCTGATG---CGTCTCTTCGCTTCCCTGTGCTGTACTTTGATTGGTACCCGAGTACAACGGTTCGGTGAGAAAGACGAATGCTGCATTTTTTAAAGCCCACGCTTTCAAAGCTGAGTTCTTTTCC-TCGTCCAAGAATTCTTTATAGCTTGCGTTGGGCCCTGGATTGCAGAGGAAGATTGTTGG-TATGCCGCCTTTAATTTGAACTGGCTTCCCGTACTTTGTG---TTTGATTGCCAGTCCCTTTGGGCCCCCATGAATTCTTTAAAGTGTTTTAGGAAGTGTGGATCGACGTCATCAATGACGTTATACCAAGCG-TCGTTACTGTACGCCTTTGGGCTAAGGTCCAGATGCCCGCATAAATAGTTATGTGGGCCTAAAGACCTAGCCCACATTGTCTTCCCAGTACGACTATCTCCCTCAATTACTATACTTTGAGGTCTCA-GGGGCCGCGCAGCGGCGGCGACAACATTTTCACATGCCCACTCTTCAAGTTCTTCTGGAACTTGATCGAAAGAAGAAGAGGAAAAAGGAGAAACATAAGG-AGCTGG-TGGCTCCTGAAAGATCCTGTCTAGATTTGCATTTAAATTATGAAATTGTAGTACAAAATCTTTAGGAGCTAGTTCCTTAATGACTCT-AAGAGCCTCTGACTTACTTCCCGCGT-TAAGTGCTGCCGCGTAAGCGTCGTTGGCTGTCTGTTGCCCTCCTCTAGCAGATCTTCCATCGATCTGAAATTCCCCCCATTCGAGAATGTCTCCGTCCTTGTCGATGTAGGACTTGACGTCGGAGCTGGATTTAGCTCCCTGTATGTTCGGATGGAAATGTGCTGACCTGGTTGGGGATACGAGGTCGAAGAATCT-GTAATTTTTGCACTTGAATTTCCCCTCGAACTGGATGAGCACGTGAAGATGAGGTTCCCCATTTTCATGAAACTCTCTGCAGATTTTAATGTATTTTTTGTTTACTGGGGTTTGTAGGTTTTGTAATTGGGAAAGTGCCTCCTCTTTAGTAAGAGAGCATGTGGGATAAGTGATGAAATAATTTTTGGCATTTATCTGAAATTTTTTGGGAGGAGCCAT--T-GACT--TGGTCAATCGGTACCCA-GATCTAATCCTA----TGTCAATTGGGG-AACGG-TACCCTATATATA---GTGGGTACCAAATGGCAATATTT----------GTAATTAT--GAAAGG----AAATTCAAAATCCTCACGCTCCAA--AAAGCGGCCATCCGTATAATATT-
>BYVMV-INChe06GU112059
----------------------------------------------ACCGGATGGCCGCGCGATTTTTTTAAGTGGTGGGTCCA--------------GAACGCACGACGATGCAGA-CTCAAAGCTTAGAT-AA----------CGCTC-CTTCG-ACTATAAGTACGT-GCGCACTAAGTTT-CAATTCAAAAAA-TGTG-----GGATCCACTATTAAACGAGTTCCC-GGATACGGTTCACGGTTTTCGTTGTATGCTATCTG-TGAAATATTT-GCAACTTTTGTCGCAGGAGTATTCTCCAG-ATACGCTTGGTTACGAGTTAATACGGGATTTA-ATTTGTATTGTCCGTTCTCGTAATTATGTCGAAGCGAGCTGCAGATATCGTCATTTCTACGCCCGCGTCGAAAGTACGCCGGCGTCTGAACTTCGGCAGCCCATACACCAGCCGTGCTGCTGCCCCCATTGTCCGCGTCACAAA---ACAACAGGCATGGACAAACAGGCCTATGAACAGGAAACCCAGAATGTACCGGATGTACAGAAGTCCGGATGTTCCAAGGGGATGTGAGGGTCCCTGTAAGGTACAGTCGTTTGAATCTCGACACGATGTTGTCCATATTGGTAAG-GTAATGTGTATTTCTGATGTTACGCGTGGAGTCGGTTTG-ACCCATCGTATAGGTAAGCGTTTTTGTGTCAAGTCAGTTT-ATGTTTTAGGT-AAGATATGGATGGACGAGAACATCAAGACCAAGAACCATACGAATTCGGTGATGTTTTTCCTTGTTCGTGATCGACGACCGGTAGATAA---ACCACAAGATTTTGGTGAAGTATTTAATATGTTTGATAATGAGCCCAG--TACGGCGACCGTGAAGAACATGCATAGGGATCGTTACCAGGTGTTGAGGAAATGGCATGCAACCGTTACTGGTGGGCAAGATGCAGCGAAGGAACAGGCGTTGGTTAAGAAATTTGTTAG--GGTTAACAATTATGTTGTTTACAACCAGCAGGAGGCAGGAAAATACGAGAATCATACCGAGAATGCGTTGATGCTTTATATGGCTTGTACCCATGCTAGCAA-CCCAGTTTATGCTACGCTTAAGATTCGGATATATTTTTATGACTCTGTAACGAATTGAAATTA-ATAAAGTTTGAATTTTATATCTGAATATTGGTCTACATACA-TTGTTTGATTAATTACATTGTACAATACATGTTCGACAGCTTTAATAACTAAATTAATTGAAGCTACACCTAGATTGTTGAGATATTTGAGGACTTGGGTTTTGAATACCCTTAAGAAAAGACCAGTCGGAGGGTGTAAGGTCGTCCAGATTCGG-AAGGTTAGAAAACACTTGTG-TATTCCCAGAGCTTTCCGTAGGTTGTAGTTGAAACGGATCCTGAGTGTTATTATGTCCATGTTCGTCGTGAATGGACGGTTGTCGTGGTTTAGGATCTTGAAATAGAGGGGATTTGGAACCTTCCAGATATAGACGCCATTCTTTGCTTGAGCTGCAGTGATGCGTTCCCCTGTGCGAGAATCCATGGTTGTGGCAGTTG---ATAGAGAGATAATAAGAACACCCGCATTCAAGATCTACTCTCCTCCTCCTGATG---CGTCTCTTCGCTTCCCTGTGCTGTACTTTGATTGGTACCCGAGTACAACGGTTCGGTGAGAAAGACGAATGCTGCATTTTTTAAAGCCCACGCTTTCAAAGCTGAGTTCTTTTCC-TCGTCCAAGAATTCTTTATAGCTTGCGTTGGGGCCTGGATTGCAGAGGAAGATTGTTGG-AATGCCGCCTTTAATTTGAACTGGCTTCCCGTACTTGGTG---TTTGATTGCCAGTCCCTTTGGGCCCCCATGAATTCTTTAAAGTGTTTCAGATAATGCGGGTCAACATCATCTATAATGTTGAACCACGCA-TCGTTGAAATACACTTTAGGGCTTAGATCTAGGTGACCACATAAATAGTTATGTGGGCCTAATGACCTAGCCCACATCGTTTTGCCCGTACGACTGTCTCCCTCTAAGACTAAACTCAAAGGACGCA-GAGGCCGCGCAGCGGCGTCCATGACGTTTTCCGATACCCATTCCTCAAGTTCATCTGGAACTTGATCGAAAGAAGAAGATAAAAAAGGAGAAACATAAAC-CTCCAA-GGGAGGTGTAAAAATCCTATCTAAATTGGCATTTAAATTATGAAATTGTAATACATAATCCTTAGGTGCTAACTCCCTAATGACTCT-AAGAGCCTCTGACTTACTGCCTGCGT-TAAGTGCTGCGGCGTAAGCGTCGTTGGCTGTTTGCTGTCCCCCTCTTGCAGATCGTCCATCGATCTGAAACTCTCCCCATTCGAGGGTGTCTCCGTCCTTGTCGATGTAGGACTTGACATCTGAGCTTGATTTAGCTCCCTGAATGTTCGGATGGAAATGTACTGACCTGCTTGGGGAGACCAGGTCGAAGAATCG-CTGATTCTGGCACTTGTATTTGCCCTCGAACTGGATGAGCACGTGGAGATGAGGTTCCCCATTCTCGTGAAGCTCTCTGCAGATCTTGATGAATTTTTTATTTGTTGGAGTGTTTAGGTTTTGTATTTGGGAAAGTGCTTCTTCTTTAGTAAGAGAGCATGTGGGATAAGTGAGGAAATAATTTTTGGCATTTATTTTAAAGCGTTTGGGAGCTGCCATGTC-GACTTATGCAATCGGTGTCTCTC-AACTCTCTCTC-----TGTATC--GGTGTATTGG-AGTCCTATATATA---TGGAGACTCTAATGGCATAAAT-----------GTAAATAA--AAGAACTT--TAATTTGAAACTCAAAGGAAAAGGCTAAAGCGGCCATCCGTCTAATATT-
>BYVMV-INChi06GU112065
----------------------------------------------ACCGGATGGCCGCGCGATTTTTTTAAGTGGTGGGTCCA--------------GAACGCACGACGATGCAGA-CTCAAAGCTTAGAT-AA----------CGCTC-CTTCG-GCTATAAGTACGT-GCGCACTAAGTTA-CAATTCAAAAAA-TGTG-----GGATCCACTATTAAACGAATTTCC-GGATACGGTTCACGGGTTTCGTTGTATGCTATCTG-TAAAATATTT-GCAACTTTTGTCGCAGGATTATTCTCCAG-ATACGCTTGGGTACGAGCTATTACGGGATTTA-ATTTGTATTTTACGCTCCCGTAATTATGTCGAAGCGAGCTGCCGATATCGTCATTTCTACGCCCGCGTCGAAAGTACGCCGGCGTCTGAACTTCGGCAGCCCATACACCAGCCGTGCTGCTGCCCCCATTGTCCGCGTCACAAA---ACAACAGGCATGGACAAACAGGCCTATGAACAGGAAACCCAGAATGTACCGGATGTACAGAAGTCCGGATGTTCCAAGGGGATGTGAGGGTCCCTGTAAGGTACAGTCGTTTGAATCTCGACACGATGTCGTTCATATTGGTAAG-GTAATGTGTATTTCGGATGTTACGCGTGGAGTCGGTTTG-ACCCATCGTATAGGTAAGCGTTTTTGTGTCAAGTCAGTTT-ATGTTTTAGGT-AAGATATGGATGGACGAGAACATCAAGACCAAGAACCATACGAATTCGGTGATGTTCTTCCTTGTTCGTGATCGACGACCGGTAGATAA---ACCACAAGATTTTGGTGAAGTATTTAATATGTTTGATAATGAGCCCAG--TACGGCGACCGTGAAGAACATGCATAGGGATCGTTACCAGGTTTTGAGGAAATGGCATGCAACCGTTACTGGTGGTCAATATGCAGCGAGGGAACAGGCGTTGGTTAAGAAATTTGTCAG--GGTTAACAATTATGTTGTTTACAACCAGCAGGAGGCAGGAAAATACGAGAATCACACCGAGAATGCATTGATGCTTTATATGGCTTGTACCCATGCTAGTAA-CCCAGTGTATGCTACGCTTAAGATTCGGATTTATTTTTATGACTCTGTAACGAATTGAAATTA-ATAAATTTTGAATTTTATATCTGAATATTGGTCTACATACA-TTGTTTGATTAACTACATTGTACAATACATGTTCAACGGCTTTAATAGCTAAATTAAGTGAGATTACACCTAGATTGTTGAGATATTTGAGGACTTGGGTTTTGAATACCCTTAAGAAAAGACCAGTCGGAGGGTGTAAGGTCGTCCAGATTCGG-AAGGTTAGAAAACACTTGTG-TATTCCCAGAGCTTTCCGTAGGTTGTAGTTGAAATGGATCCTGAGTGTTATTATGTCCATGTCGTCCGTGAATGGACGGTTGTCGTGGTTGAGGATCTTGAAATAGAGGGGATTTGGAACCTTCCAGATATAGACGCCATTCTTTGCTTGAGCTGCAGTGATGCGTTCCCCTGTGCGAGAATCCATGGTTGTGGCAGTTG---ATAGAGAGATAATAAGAACACCCGCATTCAAGATCTACTCTCCTCCTCCTGATG---CGTCTCTTCGCTTCTCTGTGCTGTACTTTGATTGGTACCCGAGTACAACGGTTCGGTGAGAAAGACGAATGCTGCATTTTTTAAAGCCCACGCTTTCAAAGCTGAGTTCTTTTCC-TCGTCCAAGAATTCTTTATAGCTTGCGTTGGGGCCTGGATTGCAGAGGAAGACAGTTGG-AATGCCGCCTTTAATTTGAACTGGCTTCCCGTACTTGGTG---TTTGATTGCCAGTCCCTTTGGGCCCCCATGAATTCTTTAAAGTGTTTTAGGAAGTGCGGATCGACGTCATCAATGACGTTGAACCACGCA-TCGTTTGAATACACTTTTGGGCTAAGATCTAGATGCCCACATAAATAATTATGTGGGCCTAAAGACCTAGCCCACATTGATTGTAATACGTAGGCTAGACCCTCTAATGATACACTCATAAGTTTCA-GAGCGCGCGCAGTGGCGTACATGACGTATTCCGATACCCATTCCTCAAGTTCTTGTGGAACTAGATCGAAAGATGAAGATAAAAAAGGAGAAACATAAAC-CTCCAA-GGGAGGTGTAAAAATCCTATCTAAATTGGCATTTAAATTATGAAATTGTAAGACATAATCCTTAGGTGCTAACTCCCTAATGACTCT-AAGAGCCTCTGACTTACTGCCTGCGT-TAAGTGCTGCGGCGTAAGCGTCGTTGGCTGTCTGCTGTCCCCCTCTTGCAGATCGTCCATCGATCTGAAACTCTCCCCATTCGAGGGTGTCTCCGTCCTTGTCGATGTAGGACTTGACATCTGAGCTTGATTTAGCTCCCTGAATGTTCGGATGGAAATGTACTGACCTGCTTGGGGAGACCAGGTCGAAGAATCG-CTGATTCTGGCACTTGTATTTGCCCTCGAACTGGATGAGCACGTGAAGATGAGGTTCCCCATCCTCGTGAAGCTCTCTGCAGATCTTGATGAATTTTTTATTTGTTGGGGTTTGCAGGTTTTGGAGTTGGGAAAGTGCTTCCTCTTTAGTAAGAGAGCACTTGGGATAAGTGAGGAAATAATTTTTGGAATATATTTGAAAGCGTTTAGAAG---GCATGTT-GACT-AAAATTGAGTACC-GATT-GACTCGCTCTGGCAACTCTCTC-TGGTATATCGG-TACCCAATATATA---GTGAGTACCAAATGGCATATGT-----------GTAATT-T--TGCAA--TG-AAATTCAAAATCCTCACGCTCCAA--AAAGCGGCCATCCGTATAATATT-
>BYVMV-INDel06GU112078
----------------------------------------------ACCGGATGGCCGCGCGATTTTTTTAAGTGGTGGGTCCA--------------GAACGCACGACGATGCAGA-CTCAAAGCTTAGAT-AA----------CGCTC-CTTCG-GCTATAAGTACGT-GCGCACTAAGTTT-CAATTCAAAAAA-TGTG-----GGATCCACTATTAAACGAGTTTCC-GGATACGGTTCACGGTTTTCGTTGTATGCTATCTG-TGAAATATTT-GCAACTTATGTCGCAGGAGTATTCACCAG-ATACGCTTGGTTACGATTTAATACGGGATTTA-ATTTGTATTGTCCGTTCTCGTAATTATGTCGAAGCGAGCTGCAGATATCGTCATTTCTACGCCCGCGTCGAAAGTACGCCGGCGTCTGAACTTCGGCAGCCCTTACACCAGCCGTGCTGCTGCCCCCATTGTCCGCGTCACAAA---ACAACAGGCATGGACAAACAGGCCTATGAACAGGAAACCCAGAATGTACCGGATGTACAGAAGTCCGGATGTTCCAAGGGGATGTGAGGGTCCCTGTAAGGTACAGTCGTTTGAATCTCGACACGATGTCGTCCATATTGGTAAG-GTAATGTGTATTTCTGATGTTACGCGTGGAGTCGGTTTG-ACCCATCGTATAGGTAAGCGTTTTTGTGTCAAGTCAGTTT-ATGTTTTAGGT-AAGATATGGATGGACGAGAACATCAAGACCAAGAACCATACGAATTCGGTGATGTTTTTCCTTGTTCGTGATCGACGACCGACAGATAA---ACCACAAGATTTTGGTGAAGTATTTAATATGTTTGATAACGAGCCCAG--TACGGCGACCGTGAAGAACATGCATAGGGATCGGTACCAGGTGTTGAGGAAATGGCATGCAACCGTTACTGGTGGACAATATGCGAGTAAGGAACAGGCGTTGGTTAAGAAATTTGTTAG--GGTTAACAATTATGTTGTTTACAACCAGCAGGAGGCAGGAAAATACGAGAATCATACGGAGAATGCGTTGATGCTTTATATGGCTTGTACCCATGCTAGCAA-CCCAGTTTATGCTACGCTGAAGATCAGGATATATTTTTATGACTCTGTAACGAATTGAAATTA-ATAAAGATTGAATTTTATATCTGAATATTGGTCTACATACA-TTGTTTGATTAATTACATTGTACAAAACATGTTCGACAGCTTTAATAACTAAATTAATTGAAACTACACCGAGATTGTTGAGATATTTGAGGACTTGGGTTTTGAATACCCTTAAGAAAAGACCAGTCTGAGGGTGTAAGGTCGTCCAGATTCGG-AAGGTTAGAAAACACTTGTG-TATTCCCAGAGCTTTCCGTAGGTTGTAGTTGAAATGGATCCTCATTGTTATGATGTCCATGTTCGTCGTGAATGGACGGTTGTCGTGGTTGAGGATCTTGAAATACAGGGGATTTGGAACCTTCCAGATATAGACTCCATTCTTTGCTTGAGCTGCAGTGATGCGTGCCCCTGTGCGAGAATCCATGGTTGTGGCATTTG---ATGGACAGATAATAAGAACACCCGCATTCAAGATCTACTCTCCTCCTCCTGATG---CGTCTCTTCGCTTCCCTGTGCTGTACTTTGATTGGTACCCGAGTACAACGGTTCGTTGAGAAAGACGAATGCTGCATTTTTTACAGCCCACCCTTTCAAAGCTGACAACTTTTCC-TCGTCCAAGAATTCTTTATAGCTTGCGTTGGGGCCTGGATTGCAGAGGAAGATTGTTGG-AATGCCGCCTTTAATTTGAACTGGCTTCCCGTACTTGGTG---TTTGATTGCCAGTCCCTTTGGGCCCCCATGAATTCTTTAAAGTGTTTCAGATAATGCGGGTCAACATCATCTATAATGTTGAACCACGCA-TCGTTTGAGTACACTTTAGGGCTTAGATCTAGGTGACCACATAAATAGTTATGTGGGCCTAAGGACCTAGCCCACATAGTCTTACCCGTACGACTATCTCCCTCTAATATCAAACTTTGAGGTCTCA-GAGGCCGCGCAGCGGCATCCATGACATTCTCCGATACCCACTCTTCAAGTTCTTCTGGAACTTGATCGAAAGAAGAAGATAAAAAAGGAGAAACATAAAC-CTCCAA-GGGAGGTGTAAAAATCCTATCTAAATTGGCATTTAAATTATGAAATTGTAATACATAATCCTTAGGTGCTAACTCCTTAATGACTCT-AAGAGCCTCTGACTTACTGCCTGCGT-TAAGTGCTGCTGCGTAAGCGTCGTTGGCTGTTTGCTGTCCCCCTCTTGCAGATCGTCCATCGATCTGAAACTCTCCCCATTCGAGGGTGTCTCCGTCCTTGTCGATGTAGGACTTGACATCTGAGCTTGATTTAGCTCCCTGAATGTTCGGATGGAAATGTACTGACCTGCTTGGGGAGACCAGGTCGAAGAATCG-CTGATTCTGGCACTTGTATTTGTCCTCGAACTGGATGAGCACGTGCAGATGAGGTTCCCCATTCTCGTGAAGCTCTCTGCAGATCTTGATGAATTTTTTATTTGTTGGAGTGTGTAGGTTTAGTAATTGGGAAAGTGCCTCTTCTTTAGTAAGAGAGCATTTGGGATAAGTAAGGAAATAATTTTTGGAATTTATCTGAAAACGCTTGAGGATTGCCATCTT-CGTGAAGCTCTCTGCAGATCCTG-ATGAAACGTTT-----GTTTAC-TGGGGTATTGG-AGTCCTATATATAT-AGTGAGTACCAAATGGCTCTTCTTTAGTCAGAGAGCACTTGG--GATAAGTGAGGAAATAATTTTCCTCACGCTCCAA--AAAGCGGCCATCCGTATAATATT-
>BYVMV-INDin06GU112022
----------------------------------------------ACCGGATGGCCGCGCGATTTTTTTAAGTGGTGGGTCCA--------------GAACGCACGACGATGCAGA-CTCAAAGCTTAGAT-AA----------CGCTC-CTTCG-ACTATAAGTACGT-GCGCACTAAGTTT-CAATTCAAAAAA-TGTG-----GGATCCACTATTAAACGAGTTCCC-GGATACGGTTCACGGTTTTCGTTGTATGCTTTCTG-TGAAATATTT-GCAACTTTTGTCGCAGGAGTATTCACCAG-ATACGCTTGGTTACGATTTAATACGGGATTTA-ATTTGTATTGTCCGTTCTCGTAATTATGTCGAAGCGAGCTGCAGATATCGTCATTTCTACGCCCGCGTCGAAAGTACGCCGGCGTCTGAACTTCGGCAGCCCTTACACCAGCCGTGCTGCTGCCCCCATTGTCCGCGTCACAAA---ACAACAGGCATGGACAAACAGGCCTATGAACAGGAAACCCAGAATGTACCGGATGCACAGAAGTCCGGATGTTCCAAGGGGATGTGAGGGTCCCTGTAAGGTACAGTCGTTTGAATCTCGACACGATGTTGTCCATATTGGTAAG-GTAATGTGTATTTCTGATGTTACGCGTGGAGTCGGTTTG-ACCCATCGTATAGGTAAGCGTTTTTGTGTCAAGTCAGTTT-ATGTTTTAGGT-AAGATATGGATGGACGAGAACATCAAGACCAAGAACCATACGAATTCGGTGATGTTTTTCCTTGTTCGTGATCGACGACCGACAGATAA---ACCACAAGATTTTGGTGAAGTATTTAATATGTTTGATAACGAGCCCAG--TACGGCGACCGTGAAGAACATGCATAGGGATCGGTACCAGGTGTTGAGGAAATGGCATGCAACCGTTACTGGTGGACAATATGCGAGTAAGGAACAGGCGTTGGTTAAGAAATTTGTTAG--GGTTAACAATTATGTTGTTTACAACCAGCAGGAGGCAGGAAAATACGAGAATCACACCGAGAATGCATTGATGCTTTATATGGCTTGTACCCATGCTAGTAA-CCCAGTTTATGCTACGCTTAAGATTAGAATATATTTTTATGACTCTGTAACGAACTAATATTA-ATAAAGTTTGAATTTTATATCTGAATATTGGTCTACATACA-TTGTTTGATTAATTACATTGTACAATACATGTTCAACGGCTTTAATAACTAAATTAAGTGAGATTACACCTAGATTGTTGAGATACTTGAGTACTTGGTTCTTGAAGACCCTTAAGAAAAGACCAGTCGGAGGGTGTAAGGTCGTCCAGATTCGG-AAGGTTAGAAAACACTTGTG-CACTCCCAGAGCTTTCCGAAGGTTGTAGTTGAATTGGATCCTCATTGTTATGATGTCCATGTTCGTCGTGAATGGACGGTTGTCGTGGCTGAGGATCTTGAAATAAAGGGGATTTGGAACCTCCCAGATAAAGACGCCATTCGTTGAATGAGCTGCAGTGATGCGTTCCCCTGTGCGAGAATCCATGGTTGTGGCAGTTG---ATACTTAGGTAATAGCTGCATCCACACTCAAGGTCCACTCGTCTCCTCCTGAGC---GCTCTCTTCGCTTCCCTGTGTTGAACTTTGATTGGTACCCGAGTACAACGGTTCGGTGAGAAAGACGAATGCTGCATTCTTTAAAGCCCACCATTTCAAAGCTGAGTTCTTTTCC-TCGTCCAAGAACTCTTTATAGCTTGCGTTGGGGCCTGGATTGCAGAGGAAGATTGTTGG-AATGCCGCCTTTAATTTGAACTGGCTTCCCGTACTTTGTG---TTTGATTGCCAGTCCCTTTGGGCCCCCATGAATTCTTTAAAGTGTTTTAGGAAGTGTGGATCGACGTCATCAATGATGTTATACCAAGCG-TCGTTACTGTACACCTTTGGGCTTAGATCCAGATGCCCGCATAAATAGTTATGTGGGCCTAAAGACCTAGCCCACATTGTCTTCCCAGTACGACTATCTCCCTCTAGAACTATACTCAGAGGTCTCA-GGGGCCGCGCAGCGGCATCGACAACGTTCTCGCACGCCCACTCTTCAAGTTCTTCTGGAACTTGATCAAATGAAGAAGAAGAAAAAGGAGAAACATAAGG-AGCTGG-AGGCTCCTGAAAATATCTATCTAAATTAGAATTTAAATTATGAAATTGAAGTAGAAAGTCTCTTGGGGCTTTCTCCTTCAGTATATT-GAGGGCCTGAGCTTTGGACCCTGCGT-TGATTGCCTCGGCATATGCGTCGTTGGCAGTTTGGCAACCTCCTCTAGCTGATCTTCCATCGACTTGGAAAACTCCATGATCAAGGATGTCTCCGTCTTTCTCCATGTAGGTTTTGACATCGCTTGAGCTTTTAGCACCCTGAATGTTCGGATGGAAATGTGCTGACCTAGTTGGGGAGGTGAGGTCGAAGAATCT-ATTGTTCCTGCACTGGAACTTTCCTTCGAACTGGATGAGAACATGCAAGTGAGGATTCCCATCTTCATGAAGTTCTCTGCAGATTCTAATGAATTTTTTGTTTACTGGGGTTTGGAGATTTAAGAATTGGGAAAGTGCTTCTTCTTTAGTCAGGGAGCACTTGGGATAAGTGAGAAAATAATTTTTGGCATTTATTTTAAACCGATTGGGTGCTGCCATGTT-GACTTAGTCAATCGGTGTCTCTC-AACTCTCTCTA-----TGTATC--GGTGTATTGG-AGTCCTATATATA---TGGAGACTCTAATGGCATAAAT-----------GTAAATAA--AAGAACTTT--AATTTGAAATTCAAAGGAAAAGGCTAAAGCGGCCATCCGTCTAATATT-
>BYVMV-INGun05GU112005
----------------------------------------------ACCGGATGGCCGCGCGATTTTTTTAAGTGGTGGGTCCA--------------GAACGCACGACTATGCAGA-CTCAAAGCTTAGAT-AA----------CGCTC-CTTCG-GCTATAAGTACGT-GCGCACTAAGTTT-CAATTCAAAAAA-TGTG-----GGATCCACTATTAAACGAATTTCC-GGATACGGTTCACGGGTTTCGTTGTATGCTATCTG-TAAAATATTT-GCAACTTTTGTCGCAGGATTATTCTCCAG-ATACGCTTGGGTACGAGTTAATACGGGATTTA-ATTTGTATTTTACGCTCTCGTAATTATGTCGAAGCGAGCTGCCGATATCGTCATTTCTACGCCCGCGTCGAAAGTACGCCGGCGTCTGAACTTCGGCAGCCCATACACCAGCCGTGCTGCTGCTCCCATTGTCCGCGTCACAAA---ACAACAGGCATGGACAAACAGGCCTATGAACAGGAAACCCAGAATGTACCGGATGTACAGAAGTCCGGATGTTCCAAGGGGATGTGAGGGTCCGTGTAAGGTACAGTCGTTTGAATCTCGACACGATGTCGTTCATATTGGTAAG-GTAATGTGTATTTCGGATGTTACGCGTGGAGTCGGTTTG-ACCCATCGTATAGGTAAGCGTTTTTGTGTCAAGTCAGTTT-ATGTTTTAGGT-AAGATATGGATGGACGAGAACATCAAGACCAAGAACCATACGAATTCGGTGATGTTTTTCCTTGTTCGTGATCGACGACCGGTAGATAA---ACCACAAGATTTTGGTGAAGTATTTAATATGTTTGATAATGAGCCGAG--TACGGCCACCGTTAAGAACATGCATAGGGATCGGTACCAGGTGTTGAGGAAATGGCATGCAACCGTTACTGGTGGTCAATATGCATCGAAGGAACAGGCGTTGGTTAAGAAGTTTATCAG--GGTTAACAATTATGTTGTTTACAACCAGCAGGAGGCAGGAAAATACGAGAATCACACCGAGAATGCATTGATGCTTTATATGGCTTGTACCCATGCTAGTAA-CCCAGTTTATGCTACGCTTAAGATTCGGATATATTTTTATGACTCTGTAACGAATTGAAATTA-ATAAAGTTTTAATTTTATATCTGAATATTGGTCTACATACA-TTGTTTGATTAATTACATTGTACAATACATGTTCAACGGCTTTAATAACTAAATTAAGTGAGATTACACCTAGATTGTTGAGATACTTGAGGACTTGGGTTTTGAATACCCTTAAGAAAAGACCAATCGGAGGGTGTAAGGTCGTCCAGATTCGG-AAGGTTAGAAAACACTTGTG-CATTCCCAGAGCTTTCCGAAGGTTGTAGTTGAAATGGATCCTGAGTGTTATTATGTCCATGTTCGTCGTGAATGGACGGTTGTCGTGGCTGAGGATTTTGAAATAGAGGGGATTTGGAACCTCCCAGATATAGACGCCATTCGTTGAATGAGCTGCAGTGATGCGTTCCCCTGTGCGAGAATCCATGGTTGTGGCAGTTG---ATACTTAGGTAATAGCTGCATCCACACTCAAGGTCCACTCGTTTCCTCCTGTGC---GCTCTCTTCGCTTCCCTGTGTTGAACTTTGATTGGTACCGGAGTAGAGCGGTTGGGTGAGAAAGACGAATGTTGCATTCTTTAAAGCCCAGGATTTTAATGCTGAGTTCTTATCC-TCGTCTAAGAACTCTTTATAGCTTGCGTTGGGCCCTGGATTGCAGAGGAAGATTGTTGG-TATGCCGCCTTTAATTTGAACTGGCTTCCCGTACTTTGTG---TTTGATTGCCAGTCCCTTTGGGCCCCCATGAATTCTTTAAAGTGTTTCAGGAAGTGTGGATCGACGTCATCAATGACGTTATACCAAGCG-TCGTTACTGTACACCTTTGGGCTAAGGTCCAGATGCCCACACAAATAGTTATGTGGGCCTAATGACCTAGCCCACATCGTTTTGCCCGTACGACTATCTCCCTCTAAGACTAAACTCAAAGGTCTCA-GAGGCCGCGCAGCGGCGTCCATGACGTTTTCCGATACCCATTCCTCAAGTTCTTCTGGAACTTGATCGAAAGAAGAAGATAAAAAAGGAGAAACATAAAC-CTCCAA-GGGAGGTGTAAAAATCCTATCTAAATTGGCATTTAAATTATGAAATTGTAAGACATAATCCTTAGGTGCTAACTCCCTAATGACTCT-AAGAGCCTCTGACTTACTGCCTGCGT-TAAGTGCTGCGGCGTAAGCGTCGTTGGCTGTCTGCTGTCCCCCTCTTGCAGATCGTCCATCGATCTGAAACTCTCCCCATTCGAGGGTGTCTCCGTCCTTGTCGATGTAGGACTTGACATCTGAGCTTGATTTAGCTCCCTGAATGTTCGGATGGAAATGTACTGACCTGCTTGGGGAGACCAGGTCGAAGAATCG-CTGATTCTGGCACTTGTATTTGCCCTCGAACTGGATGAGCACGTGGAGATGAGGTTCCCCATTCTCGTGAAGCTCTCTGCAGATCTTGATGAATTTTTTATTTGTTGGAGTGTTTAGGTTTTGTATTTGGGAAAGTGCTTCTTCTTTAGTAAGAGAGCATTTTGGATAAGTGAGGAAATAATTTTTGGAATATATTTGAAAGCGTTTAGAAG---GCATGTT-GACT-AAAATTGAGTACC-GATT-GACTCGCTCTGGCAACTCTCTC-TGGTATATCGG-TACCCAATATATA---GTGAGTACCAAATGGCATATGT-----------GTAATT-T--TGCAA--TG-AAATTCAAAATCCTCACGCTCCAA---AAGCGGCCATCCGTATAATATT-
>BYVMV-INGun06GU112027
----------------------------------------------ACCGGATGGCCGCGCGATTTTTTTAAGTGGTGGGTCCA--------------GAACGCACGACGATGCAGA-CTCAAAGCTTAGAT-AA----------CGCTC-CTTCG-ACTATAAGTACGT-GCGCACTAAGTTT-CAATTCAAAAAA-TGTG-----GGATCCACTATTAAACGAGTTCCC-GGATACGGTTCACGGTTTTCGTTGTATGCTTTCTG-TGAAATATTT-GCAACTTTTGTCGCAGGAGTATTCACCAG-ATACGCTTGGTTACGATTTAATACGGGATTTA-ATTTGTATTGTCCGTTCTCGTAATTATGTCGAAGCGAGCTGCAGATATCGTCATTTCTACGCCCGCGTCGAAAGTACGCCGGCGTCTGAACTTCGGCAGCCCTTACACCAGCCGTGCTGCTGCCCCCATTGTCCGCGTCACAAA---ACAACAGGCATGGACAAACAGGCCTATGAACAGGAAACCCAGAATGTACCGGATGTACAGAAGTCCGGATGTTCCAAGGGGATGTGAGGGTCCCTGTAAGGTACAGTCGTTTGAATCTCGACACGATGTTGTCCATATTGGTAAG-GTAATGTGTATTTCTGATGTTACGCGTGGAGTCGGTTTG-ACCCATCGTATAGGTAAGCGTTTTTGTGTCAAGTCAGTTT-ATGTTTTAGGT-AAGATATGGATGGACGAGAACATCAAGACCAAGAACCATACGAATTCGGTGATGTTTTTCCTTGTTCGTGATCGACGACCGACAGATAA---ACCACAAGATTTTGGTGAAGTATTTAATATGTTTGATAACGAGCCCAG--TACGGCCACCGTGAAGAACATGCATAGGGATCGGTACCAGGTGTTGAGGAAATGGCATGCAACCGTTACTGGTGGACAATATGCATCTAAGGAACAGGCGTTGGTTAAGAAGTTTATCAG--GGTTAACAATTATGTTGTTTACAACCAGCAGGAGGCAGGAAAATACGAGAATCACACCGAGAATGCGTTGATGCTTTATATGGCTTGTACCCATGCTAGCAA-CCCAGTTTATGCTACGCTGAAGATTCGGATATATTTTTATGACTCTGTAACGAATTGAAATTA-ATAAAGTTTGAATTTTATATCTGAATATTGGTCTACATACA-TTGTTTGATTAATTACATTGTACAATACATGTTCAACGGCTTTAATAACTAAATTAATTGAGACTACACCTAGATTGTTGAGATACTTGAGTACTTGGGTTTTGAATACCCTTAAGAAAAGACCAGTCTGAGGGTGTAAGGTCGTCCAGATTCGG-AAGGTTAGAAAACACTTGTG-CACTCCCAGAGCTTTCCGAAGGTTGTAGTTGAATTGGATCCTCATTGTTATGATGTCCATGTTCGTCGTGAATGGACGGTTGTCGTGGCTGAGGATCTTGAAATAGAGGGGATTTGGAACCTCCCAGATATAGACGCCATTCGTTGAATGAGCTGCAGTGATGCGTGCCCCTGTGCGAGAATCCATGGTTGTGGCAGTTG---ATAGAGAGGTAATAGGAGCATCCGCACTCAAGGTCCACTCGTCTCCTCCTGAGC---GGTCTCTTCGCTTCCCTGTGCTGAACTTTGATTGGTACCGGAGTAGAGCGGTTGGGTGAGAAAGACGAATGTTGCATTTTTTAAAGCCCAGGATTTCAAAGCTGAGTTCTTATCC-TCGTCCAAGAACTCTTTATAGCTTGCATTGGGCCCTGGATTGCAGAGGAAGATTGTTGG-TATGCCGCCTTTAATTTGAACTGGCTTCCCGTACTTGGTG---TTTGATTGCCAGTCCCTTTGGGCCCCCATGAATTCTTTAAAGTGTTTCAGGAAGTGCGGATCGACGTCATCAATGACGTTATACCAAGCG-TCGTTACTGTACACCTTTGGGCTAAGGTCCAGAGGCCCGCATAAATAGTTATGTGGGCCTAAAGACCTAGCCCACATTGTTTTTCCAGTACGACTATCTCCCTCAATTACTATACTTTGAGGTCTCA-GGGGCCGCGCAGCGGCATCGACAACGTTCTCGCACGCCCACTCTTCAAGTTCTTCTGGAACTTGATCAAATGAAGAAGAAGAAAAAGGAGAAACATAAGG-AGCTGG-AGGCTCCTGAAAATATCTATCTAAATTAGAATTTAAATTATGAAATTGATGTAGAAAGTCTCTTGGGGCTTTCTCCTTCAGTATATT-GAGGGCCTGAGCTTTGGACCCTGCGT-TGATTGCCTCGGCATATGCGTCGTTGGCAGTTTGGCAACCTCCTCTAGCTGATCTTCCATCGACTTGGAAAACTCCATGATCAAGGATGTCTCCGTCTTTCTCCATGTAGGTTTTGACATCGCTTGAGCTTTTAGCTCCCTGAATGTTCGGATGGAAATGTGCTGACCTAGTTGGGGAGGTGAGGTCGAAGAATCT-ATTGTTCCTGCACTGGAACTTTCCTTCGAACTGGATGAGAACATGCAAGTGAGGATTCCCATCTTCATGAAGTTCTCTGCAGATTCTAATGAATTTTTTGTTTACTGGGGTTTGGAGATTTAAGAATTGGGAAAGTGCTTCTTCTTTAGTCAGGGAGCACTTGGGATAAGTGAGAAAATAATTTTTGGCATTTATTTTAAACCGATTGGGTGCTGCCATGTT-GACTTAGTCAATCGGTGTCTCTC-AACTCTCTCTA-----TGTATC--GGTGTATTGG-AGTCCTATATATA---TGGAGACTCTAATGGCATAAAT-----------GTAAATAA--AAGAACTTT--AATTTGAAATTCAAAGGAAAAGGCTAAAGCGGCCATCCGTCTAATATT-
>BYVMV-INHar06JQ326264
----------------------------------------------ACCGGATGGCCGCGCGATTTTTTTAAGTGGTGGGTCCA--------------GAACGCACGACTATGCAGA-CTCAAAGCTTAGAT-AA----------CGCTC-CTTCG-GCTATAAGTACGT-GCGCACTAAGTTT-CAATTCAAAAAA-TGTG-----GGATCCACTATTAAATGAATTTCC-GGATACGGTTCACGGGTTTCGTTGTATGCTATCTG-TAAAATATTT-GCAACTTTTGTCGCAGGATTATTCTCCAG-ATACGCTTGGGTACGAGTTAATACGGGATTTA-ATTTGTATTTTACGCTCCCGTAATTATGTCGAAGCGAGCTGCCGATATCGTCATTTCTACGCCCGCGTCGAAAGTACGCCGGCGTCTGAACTTCGGCAGCCCATACACCAGCCGTGCTGCTGCCCCCATTGTCCGCGTCACAAA---ACAACAGGCATGGACAAACAGGCCTATGAACAGGAAACCCAGAATGTACCGGATGTACAGAAGTCCGGATGTTCCAAGGGGATGTGAGGGTCCCTGTAAGGTACAGTCGTTTGAATCTCGACACGATGTCGTTCATATTGGTAAG-GTAATGTGTATTTCGGATGTTACGCGTGGAGTCGGTTTG-ACCCATCGTATAGGTAAGCGTTTTTGTGTCAAGTCAGTTT-ATGTTTTAGGT-AAGATATGGATGGACGAGAACATCAAGACCAAGAACCATACGAATTCGGTGATGTTTTTCCTTGTTCGTGATCGACGACCGGTAGATAA---ACCACAGGATTTTGGTGAGGTATTTAATATGTTTGATAACGAGCCCAG--TACGGCGACCGTGAAGAACATGCATAGGGATCGGTACCAGGTGTTGAGGAAATGGCATGCAACCGTTACTGGTGGACAATATGCGATTAAGGAACAGGCGTTGGTTAAGAAATTTGTTAG--GGTTAACAATTACGTTGTTTACAACCAGCAGGAGGCAGGAAAATACGAGAATCATACCGAGAATGCGTTGATGCTTTATATGGCTTGTACTCATGCTAGCAA-TCCAGTTTATGCTACGCTGAAGATTAGGATATATTTTTATGACTCTGTAACGAATTGAAATTA-ATAAAGATTGAATTTTATATCTGAATATTGGTCTACATACA-TTGTTTGATTAATTACATTGTACAATACATGTTCAACAGCTTTAATAACTAAATTAATCGAGATTACCCCTAGATTGTTGAGATATTTGAGGACTTGGGTTTTGAATACCCTTAAGAAAAGACCAGTCGGAGGGTGTAAGGTCGTCCAGATTCGG-AAGGTTAGAAAACACTTGTG-TATTCCCAGAGCTTTCCGAAGGTTGTAGTTGAAATGGATCCTCATTGTTATGATGTCCATGTTCGTCGTGAATGGACGGTTGTCGTGGTTGAGGATTTTGAAATAGAGGGGATTTGGAACCTTCCAGATATAGACGCCATTCTTTGAATGAGCTGCAGTGATGCGTTCCCCTGTGCGAGAATCCATGGTTGTGGCAGTTG---ATAGATAGATAATAAGAGCATCCGCATTCAAGATCCACTCTCCTCCTCCTGATG---CGTCTCTTCGCTTCCATGTGCTGAACTTTGATTGGTACCCGAGTACAACGGTTCGGTGAGGAAGACGAATGCTGCATTTTTTAAAGCCCACGCTTTTAAAGCTGAGTTCTTTTCC-TCGTCCAAGAACTCTTTATAGCTTGCGTTGGGGCCTGGATTGCAGAGGAAGATTGTTGG-TATGCCCCCTTTAATTTGAACTGGCTTCCCGTACTTGGTG---TTTGATTGCCAGTCCCTTTGGGCCCCCATGAATTCTTTAAAGTGTTTCAGATAATGCGGGTCAACATCATCTATAATGTTGAACCACGCA-TCGTTTGAATACACTTTAGGGCTCAGATCTAGGTGACCGCACAAATAGTTATGTGGGCCTAATGACCTAGCCCACATAGTTTTGCCCGTACGACTATCTCCCTCTAAGACTAAACTCAAAGGTCTCA-GAGGCCGCGCAGCGGCGTCCATGACGTTTTCCGATACCCATTCCTCAAGTTCTTCTGGAACTTGATCGAAAGAAGAAGATAAAAAAGGAGAAACGTAAAC-CTCCAA-GGGAGGTGTAAAAATCCTATCTAAATTGGCATTTAAATTATGAAATTGTAAGACATAATCCTTAGGTGCTAACTCCCTAATGACTCT-AAGAGCCTCTGACTTACTGCCTGCGT-TAAGTGCTGCGGCGTAAGCGTCGTTGGCTGTCTGCTGTCCCCCTCTTGCAGATCGTCCATCGATCTGAAACTCTCCCCATTCGAGGGTGTCTCCGTCCTTGTCGATGTAGGACTTGACATCTGAGCCTGATTTAGCTCCCTGAATGTTCGGATGGAAATGTACTGACCTGCTTGGGGAGACCAGGTCGAAGTATCG-CTGATTCTGGCACTTGTATTTGCCCTCGAACTGGATGAGCGCGTGCAGATGAGGTTCCCCATCCTCGTGAAGCTCTCTGCAGATCTTGATGAATTTTTTATTTGGTGGAGTGTGTGTGTTTTGTATGTGGGAAAGCGCCTCCTCTTTAGAAAGAGAGCTTTTTGGATAAGTGAGGAAATATTTTGTGGAATATATTTGAAAACGTTTAGAAG---GTGGCAT-GACT-AAAAGTGAGCACCCGAGT-GACTCGCTCTGGCAACTCTCTC-TGGTATATCGG-TACCCAATACATA---GTGAGTACCAAATGTCATATTT-----------GTAATT-C--TGCAA--TG-AAATTCAAAATCCTCACGCTCCAA--AAAGCGGCCATCCGTATAATATT-
>BYVMV-INHar07FN645923
ACCGGATGGCCGCGCGATTTTTTTAAGTGGTGGGTCCAGAACTCGCGCGATATTTTTCGAGAACTCGCGCGAGTGGTGGGTCCA--------------GAACGCACGACTATGCAGA-CTCAAAGCTTAGAT-AA----------CGCTC-CTTCG-GCTATAAGTACGT-GCGCACTAAGTTT-CAATTCAAAAAAATGTG-----GGATCCACTATTAAACGAATTTCC-GGATACGGTTCACGGGTTTCGTTGTATGCTATCTG-TAAAATATTT-GCAACTTTTGTCGCAGGATTATTCTCCAG-ATACGCTTGGGTACGAGTTAATACGGGATTTA-ATTTGTATTTTACGCTCCCGTAATTATGTCGAAGCGAGCTGCCGATATCGTCATTTCTACGCCCGCGTCGAAAGTACGCCGGCGTCTGAACTTCGGCAGCCCATACACCAGCCGTGCTGCTGCCCCCATTGTCCGCGTCACAAA---ACAACAGGCATGGACAAACAGGCCTATGAACAGGAAACCCAGAATGTACCGGATGTACAGAAGTCCGGATGTTCCAAGGGGATGTGAGGGTCCCTGTAAGGTACAGTCGTTTGAATCTCGACACGATGTCGTTCATATTGGTAAG-GTAATGTGTATTTCGGATGTTACGCGTGGAGTCGGTTTG-ACCCATCGTATAGGTAAGCGTTTTTGTGTCAAGTCAGTTT-ATGTTTTAGGT-AAGATATGGATGGACGAGAACATCAAGACCAAGAACCATACGAATTCGGTGATGTTTTTCCTTGTTCGTGATCGACGACCGACAGATAA---ACCACAAGATTTTGGTGAAGTATTTAATATGTTTGATAACGAGCCCAG--TACGGCGACCGTGAAGAACATGCATAGGGATCGGTACCAGGTGTTGAGGAAATGGCATGCAACCGTTACTGGTGGACAATATGCGAGTAAGGAACAGGCGTTGGTTAAGAAATTTGTTAG--GGTTAACAATTATGTTGTTTACAACCAGCAGGAGGCAGGAAAATACGAGAATCATACGGAGAATGCGTTAATGCTTTATATGGCTTGTACCCACGCTAGCAA-CCCAGTTTATGCTACGCTGAAGATTAGGATATATTTTTATGACTCTGTAACGAATTGAAATTA-ATAAAGATTGAATTTTATATCTGAATATTGGTCTACATACA-TTGTTTGATTAATTACATTGTACAAAACATGTTCGACAGCTTTAATAACTAAATTAATTGAAACTACACCGAGATTGTTGAGATATTTGAGGACTTGGGTTTTGAATACCCTTAAGAAAAGACCAGTCTGAGGGTGTAAGGTCGTCCAGATTCGG-AAGGTTAGAAAACACTTGTG-TATTCCCAGAGCTTTCCGTAGGTTGTAGTTGAAATGGATCCTGAGTGTTATTATGTCCATGTTCGTCGTGAATGGACGGTTGTCGTGGTTGAGGATCTTGAAATAGAGGGGATTTGGAACCTTCCAGATATAGACGCCATTCTTTGCTTGAGCTGCAGTGATGCGTGCCCCTGTGCGAGAATCCATGGTTGTGGCAGTTG---ATAGAGAGATAATAAGAACACCCGCATTCAAGATCTACTCTCCTCCTCCTGATG---CGTCTCTTCGCTTCCCTGTGCTGTACTTTGATTGGTACCCGAGTACAACGGTTCGGTGAGAAAGACGAATGCTGCATTTTTTAAAGCCCACGCTTTCAAAGCTGAGTTCTTTTCC-TCGTCCAAGAATTCTTTATAGCTTGCGTTGGGGCCTGGATTGCAGAGGAAGATTGTTGG-AATGCCGCCTTTAATTTGAACTGGCTTCCCGTACTTGGTG---TTTGATTGCCAGTCCCTTTGGGCCCCCATGAATTCTTTAAAGTGTTTCAGATAATGCGGGTCAACATCATCTATAATGTTGAACCACGCA-TCGTTTGAATACACTTTAGGGCTTAGATCTAGGTTACCACATAAATAGTTATGTGGGCCTAATGACCTAGCCCACATCGTTTTGCCCGTACGACTGTCTCCCTCTAAGACTAAACTCAAAGGACGCA-GAGGCCGCGCAGCGGCGTCCATGACGTTTTCCGATACCCATTCCTCAAGTTCTTCTGGAACTTGATCGAAAGAAGAAGATAAAAAAGGAGAAACATAAAC-CTCCAA-GGGAGGTGTAAAAATCCTATCTAAATTGGCATTTAAATTATGAAATTGTAATACATAATCCTTAGGTGCTAACTCCCTAATGACTCT-AAGAGCCTCTGACTTACTGCCT-------------------------------------------------------------------------------CCCCATTCGAGGGTGTCTCCGTCCTTGTCGATGTAGGACTTGACATCTGAGCTTGATTTAGCTCCCTGAATGTTCGGATGGAAATTTACTGACCTGCTTGGGGAGACCAGGTCGAAGAATCG-CTGATTCTGGCACTTGTATTTGCCGTCGAACTGGATGAGCACGTGCAGATGAGGTTCCCCATTCTCGTGAAGCTCTCTGCAGATCTTGATGAATTTTTTATTTGTTGGAGTGTGTAGGTTTTGTATTTGGGAAAGTGCTTCTTCTTTAGTAAGAGAGCATTTTGGATAAGTGAGGAAATAATTTTTGGAATATATTTGAAAGCGTTTAGAAG---GCATGTT-GACT-AAAATTGAGTACC-GATT-GACTCGCTTTGGCAACTCTCTC-TGGTATATCGG-TACCCAATATATA---GTGAGTACCAAATGGCATATTT-----------GTAATT-T--TGCAA--TG-AAATTCAAAATCCTCACGCTCCAA--AA-GCGGCCATCCGTATAATATT-
>BYVMV-INJal06GU112026
----------------------------------------------ACCGGATGGCCGCGCGATTCTTTTAATTGGTGGGTCCA--------------GAACGCACGGCTATGCAGA-CTCAGAGCTTAGAT-AA----------CGCTC-CTTTG-GCTATAAGTACGT-GCGCACTAAGTTT-CAATTCAAAAAA-TGTG-----GGATCCACTATTAAACGAATTTCC-GGATACGGTTCACGGGTTTCGTTGTATGCTATCTG-TAAAATATTT-GCAACTTTTGTCGCAGGATTATTCTCCAG-ATACGCTTGGGTACGAGTTAATACGGGATTTA-ATTTGTATTTTCCGCTCCCGTAATTATGTCGAAGCGAGCTGCAGATATCGTCATTTCTACGCCCGCGTCGAAAGTACGCCGGCGTCTGAACTTCGGCAGCCCATACACCAGCCGTGCTGCTGCCCCCATTGTCCGCGTCACAAA---ACAACAGGCATGGACAAACAGGCCTATGAACAGGAAACCCAGAATGTACCGGATGTACAGAAGTCCGGATGTTCCAAGGGGATGTGAGGGTCCCTGTAAGGTACAGTCGTTTGAATCTCGACACGATATCGTTCATATTGGTAAG-GTAATGTGTATTTCGGATGTTACGCGTGGAGTCGGTTTG-ACCCATCGTATAGGTAAGCGTTTTTGTGTCAAGTCAGTTT-ATGTTTTAGGT-AAGATATGGATGGACGAGAACATCAAGACCAAGAACCATACGAATTCGGTGATGTTTTTCCTTGTTCGTGATCGACGACCGGTAGATAA---ACCACAAGATTTTGGTGAAGTATTTAATATGTTTGATAACGAGCCTAG--TACGGCGACCGTGAAGAACATGCATAGGGATCGATACCAGGTGTTGAGGAAATGGCATGCAACCGTTACTGGTGGACAATATGCGAGTAAGGAGCAGGCTTTGGTCAAGAAGTTTGTTAG--GGTTAACAACTACGTTGTTTACAACCAGCAGGAAGCAGGAAAATACGAGAATCACACCGAGAATGCATTGATGCTTTATATGGCTTGTACCCATGCTAGCAA-TCCTGTTTATGCTACTCTTAAGATTAGAATATATTTTTATGACTCTGTAACGAACTAATATTA-ATAAAGTTTAAATTGTATATCTGAATATTGGTCTACATACA-TTGTTTGATTAATTACATTGTACAATACATGTTCAACGGCTTTAATAACTAAATTAATTGAGATTACACCTAGATTGTTGAGATGTTTGAGGACTTGGGTTTTGAATACCCTTAAGAAAAGACCAGTCGGAGGGTGTAAGGTCGTCCAGATTCGG-AAGGTTAGAAAACACTTGTG-CACTCCCAGAGCTTTCCGAAGGTTGTAGTTGAATTGGATCCTCATTGTTATGATGTCCATGTTCGTCGTGAATGGACGGTTGTCGTGGCTGAGGATTTTGAAATAAAGGGGATTTGGAACCTCCCAGATAAAGACGCCATTCGTTGAATGAGCTGCAGTGATGCGTTCCCCTGTGCGAGAATCCATGGTTGTGGCAGTTG---ATACTTAGGTAATAGCTGCATCCACACTCAAGGTCCACTCGTTTCCTCCTGTGC---GCTCTCTTCGCTTCCCTGTGTTGAACTTTGATTGGTACCGGAGTAGAGCGGTTGGGTGAGAAAGACGAATGTTGCATTCTTTAAAGCCCAGGATTTTAATGCTGAGTTCTTATCC-TCGTCTAAGAACTCTTTATAGCTTGCATTGGGCCCTGGATTGCAGAGGAAGATTGTTGG-TATGCCGCCTTTAATTTGAACTGGCTTCCCGTACTTTGTG---TTTGATTGCCAGTCCCTTTGGGCCCCCATGAATTCTTTAAAGTGTTTTAGGAAGTGTGGATCGACGTCATCAATGACGTTATACCAAGCG-TCGTTACTGTACACCTTTGGGCTAAGGTCCAGATGCCCGCATAAATAGTTATGTGGGCCTAAAGACCTAGCCCACATTGTTTTTCCAGTACGACTATCTCCCTCAATTACTATACTTTGAGGTCTCA-GGGGCCGCGCAGCGGCATCGACAACGTTCTCGCACGCCCACTCTTCAAGTTCTTCTGGAACTTGATCAAATGAAGAAGAAGAAAAAGGAGAAACATAAGG-AGCTGG-AGGCTCCTGAAAATATCTATCTAAATTAGAATTTAAATTATGAAATTGAAGTAGAAAGTCTCTTGGGGCTTTCTCCTTCAGTATATT-GAGGGCCTGAGCTTTGGACCCTGCGT-TGATTGCCTCGGCATATGCGTCGTTGGCAGTTTGGCAACCTCCTCTAGCTGATCTTCCATCGACTTGGAAAACTCCATGATCAAGGATGTCTCCGTCTTTCTCCATGTAGGTTTTGACATCGCTTGAGCTTTTAGCTCCCTGAATGTTCGGATGGAAATGTGCTGACCTAGTTGGGGAGGTGAGGTCGAAGAATCT-ATTGTTCCTGCACTGGAACTTTCCTTCGAACTGGATGAGCACGTGAAGATGAGGTTCCCCATCCTCGTGAAGCTCTCTGCAGATCTTGATGAATTTTTTGTTTGTTGGGGTTTGTAGGTTTTGGAGTTGGGAAAGTGCTTCCTCTTTAGTCAGAGAGCATTTGGGATAAGTGAGGAAATAATTTTTGGAATTTATTTGAAACCGATTGGAAGGCGCCATGAC-GACTAATGAAAACCGAGTGACTC-GCCTCGCTCAC-----TCTCTC-TGGGATATGGA-TACCCAATAAATT---GGGAGCACCAAAGGGCAAATGG-----------GTAATTTT--GTAA--CGT--AATTCTGAATCTCCACGCTCCAG--AAAGCGGCCATCCATACAATATT-
>BYVMV-INJal06GU112028
----------------------------------------------ACCGGATGGCCGCGCGATTTTTTTAAGTGGTGGGTCCA--------------GAACGCACGACGATGCAGA-CTCAAAGCTTAGAT-AA----------CGCTC-CTTCG-GCTATAAGTACGT-GCGCACTAAGTTT-CAATTCAAAAAA-TGTG-----GGATCCACTATTAAACGAATTTCC-GGATACGGTTCACGGGTTTCGTTGTATGCTATCTG-TAAAATATTT-GCAACTTTTGTCGCAGGATTATTCTCCAG-ATACGCTTGGGTACGAGTTAATACGGGATTTA-ATTTGTATTTTACGTTCCCGTAATTATGTCGAAGCGAGCTGCCGATATCGTCATTTCTACGCCCGCGTCGAAAGTACGCCGGCGTCTGAACTTCGGCAGCCCATACACCAGCCGTGCTGCTGCCCCCATTGTCCGCGTCACAAA---ACAACAGGCATGGACAAACAGGCCTATGAACAGGAAACCCAGAATGTACCGGATGTACAGAAGTCCGGATGTTCCAAGGGGATGTGAGGGTCCCTGTAAGGTACAGTCGTTTGAATCTCGACACGATGTCGTTCATATTGGTAAG-GTAATGTGTATTTCGGATGTTACGCGTGGAGTCGGTTTG-ACCCATCGTATAGGTAAGCGTTTTTGTGTCAAGTCAGTTT-ATGTTTTAGGT-AAGATATGGATGGACGAGAACATCAAGACCAAGAACCATACGAATTCGGTGATGTTTTTCCTTGTTCGTGATCGACGACCGACAGATAA---ACCACAAGATTTTGGTGAAGTATTTAATATGTTTGATAACGAGCCCAG--TACGGCGACCGTGAAGAACATGCATAGGGATCGGTACCAGGTGTTGAGTAAATGGCATGCAACCGTTACTGGTGGACAATATGCGAGTAAGGAACAGGCGTTGGTCAAGAAGTTTGTTAG--GGTTAACAATTACGTTGTTTACAACCAGCAGGAAGCAGGAAAATACGAGAATCACACCGAGAATGCATTGATGCTTTACATGGCTTGTACTCATGCTAGCAA-CCCAGTTTATTCTACTCTTAAGATTAGAATATATTTTTATGACTCTGTAACGAACTGATATTA-ATAAAGATTAAATTTTATATCTGAATATTGGTCTACATACA-TTGTTTGATTAATTACATTGTACAATACATGTTCAACTGCTTTAATAACTAAATTAATTGAGATTACACCTAGATTGTTGAGATATTTGAGGACTTGGGTTTTGAATACCCTTAAGAAAAGACCAGTCTGAGGGTGTAAGGTCGTCCAGATTCGG-AAGGTTAGAAAACACTTGTG-CATTCCCAGAGCTTTCCGAAGGTTGTAGTTGAAATGGATCCTGAGTGTTATGATGTCCATGTTCGTCGTGAATGGACGGTTCTCGTGGCTGAGGATTTTGAAATAAAGGGGATTTGGAACCTTCCAGATAAAGACGCCATTCGTTGAATGAGCTGCAGTGATGCGTTCCCCTGTGCGAGAATCCATGGTTGTGGCAGTTG---ATAGTTAGGTAATAGGAGCATCCGCATTCAAGGTCCACTCGTTTCCTCCTGAGG---GGTCTCTTCGCTTCCCTGTGTTGAACTTTGATTGGTACCGGAGTACAGCGGTTCGGTGAGAAAGACGAATGCTGCATTCTTTAAAGCCCACGATTTCAAAGCTGAGTTCTTATCC-TCGTCCAAGAACTCTTTATAGCTTGCGTTGGGCCCTGGATTGCAGAGGAAGATTGTTGG-TATGCCGCCTTTAATTTGAACTGGCTTCCCGTACTTTGTG---TTTGATTGCCAGTCCCTTTGGGCCCCCATGAATTCTTTAAAGTGTTTTAGGAAGTGTGGATCGACGTCATCAATGACGTTATACCAAGCG-TCGTTACTGTACACCTTTGGGCTAAGGTCCAGATGCCCGCATAAATAGTTATGTGGGCCTAAAGACCTAGCCCACATTGTTCTTCCAGTCCGACTATCTCCCTCTATTACTATACTTTGAGGTCTCA-GGGGCCGCGCAGCGGCATCGACAACGTTCTCGCACGCCCACTCTTCAAGTTCTTCTGGAACTTGATCAAATGAAGAAGAAGAAAAAGGAGAAACATAAGG-AGCTGG-AGGCTCCTGAAAATATCTATCTAAATTAGAATTTAAATTATGAAATTGAAGTAGAAAGTCTCTTGGGGCTTTCTCCTTCAGTATATT-GAGGGCCTGAGCTTTGGACCCTGCGT-TGATTGCCTCGGCATATGCGTCGTTGGCAGTTTGGCAACCTCCTCTAGCTGATCTTCCATCGACTTGGAAAACTCCATGATCAAGGATGTCTCCGTCTTTCTCCATGTAGGTTTTGACATCGCTTGAGCTTTTAGCTCCCTGAATGTTCGGATGGAAATGTGCTGACCTAGTTGGGGAGGTGAGGTCGAAGAATCT-ATTGTTCCTGCACTGGAACTTTCCTTCGAACTGGATGAGAACATGCAAGTGAGGATTCCCATCTTCATGAAGTTCTCTGCAGATTCTAATGAATTTTTTGTTTACTGGGGTTTGGAGATTTAAGAATTGGGAAAGTGCTTCTTCTTTAGTCAGGGAGCACTTGGGATAAGTGAGAAAATAATTTTTGGCATTTATTTTAAACCGATTGGGTGCTGCCATGTT-GACTTAGTCAATCGGTGTCTCTC-AACTCTCTCTA-----TGTATC--GGTGTATTGG-AGTCCTATATATA---TGGAGACTCTAATGGCATAAAT-----------GTAAATAA--AAGAACTTT--AATTTGAAATTCAAAGGAAAAGGCTAAAGCGGCCATCCGTCTAATATT-
>BYVMV-INJal06GU112033
----------------------------------------------ACCGGATGGCCGCGCGATTTTTTAAAGTGGTGGGTCCA--------------GAACGCACGACGATGCAGA-CTCAAAGCTTAGAT-AA----------CGCTC-CTTCG-GCTATAAGTACTT-GCGCACTAAGTTT-CAATTCAAAAAA-TGTG-----GGATCCACTATTAAACGAATTTCC-GGATACGGTTCACGGGTTTCGTTGTATGCTATCTG-TAAAATATTT-GCAACTTTTGTCGCAGGATTATTCTCCAG-ATACGCTTGGGTACGATTTAATACGGGATTTA-ATTTGTATTTTACGCTCCCGTAATTATGTCGAAGCGAGCTGCCGATATCGTCATTTCTACGCCCGCGTCGAAAGTACGTCGGCGTCTGAACTTCGGCAGCCCATACACCAGCCGTGTTGCTGCGCCCATTGTCCGCGTCACAAA---ACAACAGGCATGGACAAACAGGCTTATGAACAGGAAGCCCAGAATGTATCGGATGTACAGAAGTCCGGATGTTCCAAGGGGTTGTGAGGGTCCCTGTAAGGTACAATCCTTTGAGTCTAGACACGATGTTGTTCATATTGGTAAG-GTAATGTGTATTTCTGATGTTACGCGTGGAGTCGGTTTG-ACCCACCGTATAGGTAAGCGTTTCTGTGTCAAGTCAGTTT-ATGTTTTAGGT-AAGATATGGATGGACGAGAACATCAAGACCAAGAACCATACGAATTCGGTGATGTTTTTCCTTGTTCGTGATCGACGACCGGTAGATAA---ACCCCAGGATTTTGGTGAGGTATTTAACATGTTTGACAACGAACCCAG--TACGGCTACCGTGAAGAATAGTCATAGGGATCGTTACCAGGTGTTGAGGAAATGGCATGCAACCGTCACGGGTGGTCAATATGCGAGTAAGGAACAGGCGTTGGTCAAGAAGTTTGTCAA--GGTTAACAATTATGTTGTTTACAATCAACAGGAAGCAGGAAAATACGAGAATCATACGGAGAATGCGTTGATGCTTTATATGGCTTGTACCCATGCTAGTAA-CCCAGTGTATGCTACGCTTAAGATTCGTATTTATTTTTATGACTCTGTAACGAATTGAAATTA-ATAAAGATTGAATTTTATATCTGAATATTGGTCTACATACA-TTGTTTGATTAATTACATTGTACAAAACATGTTCGACAGCTTTAATAACTAAATTAATTGAAACTACACCTAGATTGTTGAGATATTTGAGGACTTGGGTTTTGAATACCCTTAAGAAAAGACCAGTCTGAGGGTGTAAGGTCGTCCAGATTCGG-AAGGTTAGAAAACACTTGTG-TATTCCCAGAGCTTTCCGTAGGTTGTAGTTGAAATGGATCCTGAGTGTTATTATGTCCATGTTCGTCGTGAATGGACGGTGGTCGTGGTTGAGGATCTTGAAATAGAGGGGATTTGGAACCTTCCAGATATAGACGCCATTCTTTGCTTGAGCTGCAGTGATGCGTGCCCCTGTGCGAGAATCCATGGTTGTGGCAGTTG---ATAGAGAGATAATAAGAACACCCGCATTCAAGATCTACTCTCCTCCTCCTGATG---CGTCTCTTCGCTTCCCTGTGCTGTACTTTGATTGGTACCCGAGTACAACGGTTCGGTGAGAAAGACGAATGCTGCATTTTTTAAAGCCCACGCTTTCAAAGCTGAGTTCTTTTCC-TCGTCCAAGAATTCTTTATAGCTTGCGTTGGGGCCTGGATTGCAGAGGAAGATTGTTGG-AATGCCGCCTTTAATTTGAACTGGCTTCCCGTACTTTGTG---TTTGATTGCCAGTCCCTTTGGGCCCCCATGAATTCTTTAAAGTGTTTTAGGAAGTGTGGATCGACGTCATCAATGACGTTATACCAAGCG-TCGTTACTGTACACCTTTGGGCTAAGGTCCAGATGCCCGCATAAATAGTTATGTGGGCCTAAAGACCTAGCCCACATTGTTTTTCCAGTACGACTATCTTCCTCAATTACTATACTTTGAGGTCTCA-GGGGCCGCGCAGCGGCATCGACAACGTTCTCGCACGCCCACTCTTCAAGTTCTTCTGGAACTTGATCAAATGAAGAAGAAGAAAAAGGAGAAACATAAGG-AGCTGG-AGGCTCCTGAAAATATCTATCTAAATTAGAATTTAAATTATGAAATTGAAGTAGAAAGTCTCTTGGGGCTTTCTCCTTCAGTATATT-GAGGGCCTGAGCTTTGGACCCTGCGT-TGATTGCCTCGGCATATGCGTCGTTGGCAGTTTGGCAACCTCCTCTAGCTGATCTTCCATCGACTTGGAAAACTCCATGATCAAGGATGTCTCCGTCTTTCTCCATGTAGGTTTTGACATCGCTTGAGCTTTTAGCTCCCTGAATGTTCGGATGGAAATGTGCTGACCTAGTTGGGGAGGTGAGGTAGAAGAATCT-ATTGTTCCTGCACTGGAACTTTCCTTCGAACTGGATGAGAACATGCAAGTGAGGATTCCCATCTTCATGAAGTTCTCTGCAGATTCTAATGAATTTTTTGTTTACTGGGGTGTGTAGGTTTTGTATTTGGGAAAGTGCTTCCTCTTTGGTAAGAGAGCATTTGGGATAAGTAAGGAAATAATTTTTGGAATATATTTGAAAGCGTTTAGAAGGCATGTTGAC-TAAAATTGAGTACCGATTGACTC-GCTTTGGCAAC-----TCTCTC-TGGTATATCGG-TACCCAATATATA---GTGAGTACCAAATGGCATAATT-----------GTAATTAT--TGCAACTGA--AATTCAAAATCCTCACGCTCCAA--AAAGCGGCCATCCGTATAATATT-
>BYVMV-INJal06GU112037
----------------------------------------------ACCGGATGGCCGCGCGATTTTTTTAAGTGGTGGGTCCA--------------GAACGCACGACGATGCAGA-CTCAAAGCTTAGAT-AA----------CGCTC-CTTCG-GCTATAAGTACGT-GCGCACTAAGTTT-CAATTCAAAAAA-TGTG-----GGATCCACTATTAAACGAATTTCC-GGATACGGTTCACGGGTTTCGTTGTATGCTATCTG-TAAAATATTT-GCAACTTTTGTCGCAGGATTATTCTCCAG-ATACGCTTGGGTACGATTTAATACGGGATCTA-ATTTGTATTTTACGCTCCCGTAATTATGTCGAAGCGAGCTGCCGATATCGTCATTTCTACGCCCGCGTCGAAAGTACGCCGGCGTCTGAACTTCGGCAGCCCATACACCAGCCGTGCTGCTGCCCCCATTGTCCGCGTCACAAA---ACAACAGGCATGGACAAACAGGCCTATGAACAGGAAACCCAGAATGTACCGGATGTACAGAAGTCCGGATGTTCCAAGGGGATGTGAGGGTCCCTGTAAGGTACAGTCTTTTGAATCCCGACACGATGTCGTTCATATTGGGAAG-GTAATGTGTATTTCTGATGTTACGCGTGGAGTCGGTTTG-ACCCATCGTATAGGTAAGCGTTTTTGTGTCAAGTCAGTTT-ATGTTTTAGGT-AAGATCTGGATGGACGAGAACATCAAGACCAAGAACCATACGAATTCGGTGATGTTTTTCCTTGTTCGTGACCGACGACCGACAGATAA---ACCACAAGATTTTGGTGAAGTATTTAATATGTTTGATAACGAGCCCAG--TACGGCAACCGTGAAGAACATGCATAGGGATCGTTACCAAGTGTTGAGGAAGTGGCATGCCACCGTGACGGGAGGAACATATGCATCTAGGGAGCAAGCGTTGGTTAGGAAGTTTGTTAG--GGTTAATAATTATGTAGTTTATAATCAACAAGAGGCCGGCAAGTATGAGAATCATACTGAGAACGCATTGATGTTGTATATGGCCTGTACTCATGCATCAAA-TCCTGTATATGCTACGTTGAAGATCCGGATATATTTTTATGACTCTGTAACGAATTGATATTA-ATAAATATTGAATTTTATATCTGAATATTGGTCTACATACA-TTGTTTGATTAATTACATTGTACAATACATGTTCAACGGCTTTAATAACTAAATTAATTGAGATTACACCTAGATTGTTGAGATACTTGAGGACTTGGGTTTTGAATACCCTTAAGAAAAGACCAGTCGGAGGGTGTAAGGTCGTCCAGATTCGG-AAGGTTAGAAAACACTTGTG-TATTCCCAGAGCTTTCCGTAGGTTGTAGTTGAAATGGATCCTGAGTTTTATTATGTCCATGTTCGTCGTGAATGGACGGTTGTCGTGGTTGAGGATCTTGAAATATAGGGGATTTGGAACCTTCCAGATATAGACGCCATTCTTTGCTTGAGCTGCAGTGATGCGTGCCCCTGTGCGAGAATCCATGGTTGTGGCAGTTG---ATAGAGAGATAATAAGAACACCCGCATTCAAGATCTACTCTCCTCCTCCTGATG---CGTCTCTTCGCTTCCCTGTGCTGTACTTTGATTGGTACCCGAGTACAACGGTTCGGTGAGAAAGACGAATGCTGCATTTTTTAAAGCCCACGCTTTCAAAGCTGAGTTCTTTTCC-TCGTCCAAGAATTCTTTATAGCTTGCGTTGGGCCCTGGATTGCAGAGGAAGATTGTTGG-TATGCCGCCTTTAATTTGAACTGGCTTCCCGTACTTTGTG---TTTGATTGCCAGTCCCTTTGGGCCCCCATGAATTCTTTAAAGTGTTTTAGGAAGTGTGGATCGACGTCATGAATGACGTTATACCAAGCG-TCGTTACTGTACACCTTTGGGCTAAGGTCCAGATGCCCGCATAAATAGTTATGTGGGCCTAAAGACCTAGCCCACATTGTTTTTCCAGTACGACTATCTTCCTCAATTACTATACTTTGAGGTCTCA-GGGGCCGCGCAGCGGCATCGACAACGTTCTCGCACGCCCACTTTTCAAGTTCTTCTGGAACTTGATCAAATGAAGAAGAAGAAAAAGTAGAAACATAAGG-AGCTGG-AGGCTCCTGAAAATATCTATCTAAATTAGAATTTAAATTATGAAATTGAAGTAGAAAGTCTCTCGGGGCTTTCTCCTTCAGTATATT-GAGGGCCTGAGCTTTGGACCCTGCGT-TGATTGCCTCGGCATATGCGTCGTTGGCAGTTTGGCAACCTCCTCTAGCTGATCTTCCATCGACTTGGAAAACTCCATGATCAAGGATGTCTCCGTCTTTCTCCATGTAGGTTTTGACATCGCTTGAGCTTTTAGCTCCCTGAATGTTCGGATGGAAATGTGCTGACCTAGTTGGGGAGGTGAGGTAGAAGAATCT-ATTGTTCCTGCACTGGAACTTTCCTTCGAACTGGATGAGAACATGCAAGTGAGGATTCCCATCTTCATGAAGTTCTCTGCAGATTCTAATGAATTTTTTGTTTACTGGGGTTTGGAGATTTAAGAATTGGGAAAGTGCTTCTTCTTTAGTCAGAGAGCACTTGGGATAAGTGAGGAAATAATTTTTGGAATTAATTTTAAACCGACGCTTTGGAGCCATGTT-GACTTAGTCAATCGGTGTCTGAC-CGCTCTTACTA-----TGTATC--AGTATATTGG-AGTCCTATATATA---GTGAGACCCTAATGGCATAATT-----------GTAA-TAA--AACAACTTT--AATTTGAAATTCAAATGAAAAGCCTAAAGCGGCCATCCGTATAATATT-
>BYVMV-INJal06GU112040
----------------------------------------------ACCGGATGGCCGCGCGATTTTTTTAAGTGGTGGGTCCA--------------GAACGCACGACTATGCAGA-CTCAAAGCTTAGAT-AA----------CGCTC-CTTCG-GCTATAAGTACGT-GCGCACTAAGTTT-CAATTCAAAAAA-TGTG-----GGATCCACTATTAAACGAGTTCCC-GGATACGGTTCACGGGTTTCGTTGTATGCTATCTG-TAAAATATTT-GCAACTTTTGTCGCAGGAGTATTCTCCAG-ATACGCTTGGGTACGAGTTAATACGGGATTTA-ATTTGTATTTTACGCTCCCGTAATTATGTCGAAGCGAGCTGCCGATATCGTCATTTCTACGCCCGCGTCGAAAGTACGCCGGCGTCTGAACTTCGGCAGCCCATACACCAGCCGTGCTGCTGCCCCCATTGTCCGCGTCACAAA---ACAACAGGCATGGACAAACAGGCCTATGAACAGGAAACCCAGAATGTACCGGATGTACAGAAGTCCGGATGTTCCAAGGGGATGTGAGGGTCCCTGTAAGGTACAGTCGTTTGAATCTCGACACGATGTTGTTCATATTGGTAAG-GTAATGTGTATTTCGGATGTTACGCGTGGAGTCGGTTTG-ACCCATCGTATAGGTAAGCGTTTTTGTGTCAAGTCAGTTT-ATGTTTTAGGT-AAGATATGGATGGACGAGAACATCAAGACCAAGAACCATACGAATTCGGTGATGTTTTTCCTTGTTCGTGATCGACGACCGACAGATAA---ACCACAAGATTTTGGTGAAGTATTTAATATGTTTGATAACGAGCCCAG--TACGGCGACCGTGAAGAACATGCATAGGGATCGGTACCAGGTGTTGAGGAAATGGCATGCAACCGTTACTGGTGGACAATATGCGAGTAAGGAACAGGCGTTGGTTAAGAAATTTGTTAG--GGTTAACAATTATGTTGTTTACAACCAGCAGGAGGCAGGAAAATACGAGAATCACACCGAGAATGCATTGATGCTTTATATGGCTTGTACCCATGCTAGTAA-CCCAGTTTATGCTACGCTTAAGATTAGAATATATTTTTATGACTCTGTAACGAACTAATATTA-ATAAAGTTTGAATTTTATATCTGAATATTGGTCTACATACA-TTGTTTGATTAATTACATTGTACAATACATGTTCAACGGCTTTAATAACTAAATTAAGTGAGATTACACCTAGATTGTTGAGATACTTGAGTACTTGGTTCTTGAAGACCCTTAAGAAAAGACCAGTCGGAGGGTGTAAGGTCGTCCAGATTCGG-AAGGTTAGAAAACACTTGTG-TATTCCCAGAGCTTTTCGTAGGTTGTAGTTGAAATGGATCCTGAGTGTTATTATGTCCATGTTCGTCGTGAATGGACGGTTGTCGTGGTTGAGGATCTTGAAATAGAGGGGATTTGGAACCTTCCAGATATAGACGCCATTCTTTGCTTGAGCTGCAGTGATGCTTGCCCCTGTGCGAGAATCCATGGTTGTGGCAGTTG---ATAGAGAGATAATAAGAACACCCGCATTCAAGATCTACTCTCCTCCTCCTGATG---CGTCTCTTCGCTTCCCTGTGTTGTACTTTGATTGGTACCCGAGTACAACGGTTTGGTGAGAAAGACGAATGCTGCATTTTTTAAAGCCCACGCTTTCAAAGCTGAGTTCTTTTCC-TCGTCCAAGAATTCTTTATAGCTTGCGTTGGGCCCTCGATTGCAGAGGAAGATTGTTGG-TATGCCGCCTTTAATTTGAATTGGCTTCCCGTACTTTGTG---TTTGATTGCCAGTCCCTTTGGGCCCCCATGAATTCTTTAAAGTGTTTTAGGAAGTGTGGATCGACGTCATCAATGACGTTATACCAAGCG-TCGTTACTGTACACCTTTGGGCTAAGGTCCAGATGCCCGCATAAATAGTTATGTGGGCCTAAAGACCTAGCCCACATTGTTTTTCCAGTACGACTATCTCCCTCAATTACTATACTTTGAGGTCTCA-GGGGCCGCGCAGCGGCATCGACAACGTTCTCGCACGCCCACTCTTCAAGTTCTTCTGGAACTTGATCAAATGAAGAAGAAGAAAAAGGAGAAACATAAGG-AGCTGG-AGGCTCCTGAAAATATCTATCTAAATTAGAATTTAAATTATGAAATTGAAGTAGAAAGTCTCTTGGGGCTTTCTCCTTCAGTATATT-GAGGGCCTGAGCTTTGGACCCTGCGT-TGATTGCCTCGGCATATGCGTCGTTGGCAGTTTGGCAACCTCCTGTAGCTGATCTTCCATCGACTTGGAAAACTCCATGATTAAGGATGTCTCCGTCTTTCTCCATGTAGGTTTTGACATCGCTTGAGCTTTTAGCTCCCTGAATGTTCGGATGGAAATTTGCTGACCTAGTTGGGGAGGTGAGGTTGAAGAATCT-ATTGTTCCTGCACTGGAACTTTCCTTCGAACTGGATGAGAACATGCAAGTGAGGATTCCCATCTTCATGAAGTTCTCTGCAGATTCTAATGAATTTTTTGTTTACTGTGGTTTGGAGATTTAAGAATTGGGAAAGTGCTTCTTCTTTAGTCAGAGAGCACTTGGGATAAGTAAGGAAATAATTTTTGGCATATATTTGAAACCGATTGGGTGCTGCCATGTT-GACTTAGTCAATCGGTG-CTCTC-AACTCTCTCTA-----TGTATC--GGTGTATTGG-AGTCCTATATATA---GTGAGACTCTAATGGCATAAAT-----------GTAAATAA--AAGAACTTT--AATTTGAAATTCAAAGGAAAAGGCTAAAGCGGCCATCCGTCTAATATT-
>BYVMV-INJal06GU112046
----------------------------------------------ACCGGATGGCCGCGCGATTTTTTTAAGTGGTGGGTCCA--------------GAACGCACGACGATGCAGA-CTCAAAGCTTAGAT-AA----------CGCTC-CTTCG-GCTATAAGTACGT-GCGCACTAAGTTT-CAATTCAAAAAA-TGTG-----GGATCCACTATTAAACGAGTTCCC-GGATACGGTTCACGGGTTTCGTTGTATGCTTTCTG-TGAAATATTT-GCAACTTTTGTCGCAGGAGTATTCACCAG-ATACGCTTGGTTACGATTTAATACGGGATTTA-ATTTGTATTGTCCGTTCTCGTAATTATGTCGAAGCGAGCTGCAGATATCGTCATTTCTACGCCCGCGTCGAAAGTACGCCGGCGTCTGAACTTCGGCAGCCCTTACACCAGCCGTGCTGCTGCCCCCATTGTCCGCGTCACAAA---ACAACAGGCATGGACAAACAGGCCTATGAACAGGAAACCCAGAATGTACCGGATGTACAGAAGTCCGGATGTTCCAAGGGGATGTGAGGGTCCCTGTAAGGTACAGTCGTTTGAATCTCGACACGATGTTGTCCATATTGGTAAG-GTAATGTGTATTTCTGATGTTACGCGTGGAGTCGGTTTG-ACCCATCGTATAGGTAAGCGTTTTTGTGTCAAGTCAGTTT-ATGTTTTAGGT-AAGATATGGATGGACGAGAACATCAAGACCAAGAACCATATGAATTCGGTGATGTTTTTCATTGTTCGTGATCGACGACCGACAGATAA---ACCACAAGATTTTGGTGAAGTATTTAATATGTTTGATAACGAGCCCAG--TACGGCGACCGTGAAGAACATGCATAGGGATCGGTACCAGGTGTTGAGTAAATGGCATGCAACCGTTACTGGTGGACAATATGCGAGTAAGGAACAGGCGTTGGTCAAGAAGTTTGTTAG--GGTTAACAATTACGTTGTTTACAACCAGCAGGAAGCAGGAAAATACGAGAATCACACCGAGAATGCATTGATGCTTTACATGGCTTGTACTCATGCTAGCAA-CCCAGTTTATTCTACTCTTAAGATTAGAATATATTTTTATGACTCTGTAACGAATTAATATCA-ATAAAGATTAAATTTTATATCTGAATATTGGTCTACATACA-TTGTTTGATTAATTACATTGTACAATACATGTTCAACTGCTTTAATAACTAAATTAAGTGAGATTACACCTAGATTGTTGAGATATTTGAGGACTTGGGTTTTGAATACCCTTAAGAAAAGACCAGTCGGAGGGTGTAAGGTCGTCCAGATTCGG-AAGGTTAGAAAACACTTGTG-TATTCCCAGAGCTTTCCGTAGGTTGTAGTTGAAATGGATCCTGAGTGTTATTATGTCCATGTTCGTCGTGAATGGACGGTTGTCGTGGTTGAGGATCTTGAAATATAGGGGATTTGGAACCTTCCAGATATAGACGCCATTCTTTGCTTGAGCTGCAGTGATGCGTTCCCCTGTGCGAGAATCCATGGTTGTGGCAGTTG---ATACAGAGATAATAAGAACACCCGCATTCAAGATCTACTCTCCTCCTCCTGATG---CGTCTCTTCGCTTCCCTGTGCTGTACTTTGATTGGTACCCGAGTACAACGGTTCGGTGAGAAAGACGAATGCTGCATTTTTTAAAGCCCACGCTTTCAAAGCTGAGTTCTTTTCC-TCGTCCAAGAATTCTTTATAGCTTGCGTTGGGCCCTGGATTGCAGAGGAAGATTGTTGG-TATGCCGCCTTTAATTTGAACTGGCTTCCCGTACTTTGTG---TTTGATTGCCAGTCCCTTTGGGCCCCCATGAATTCTTTAAAGTGTTTTAGGAAGTGTGGATCGACGTCATCAATGACGTTATACCAAGCG-TCGTTACTGTACACCTTTGGGCTAAGGTCCAGATGCCCGCATAAATAGTTATGTGGGCCTAAAGACCTAGCCCACATTGTTTTTCCAGTACGACTATCTTCCTCAATTACTATACTTTGAGGTCTCA-GGGGCCGCGCAGCGGCATCGACAACGTTCTCGCACGCCCACTCTTCAAGTTCTTCTGGAACTTGATCAAATGAAGAAGAAGAAAAAGGAGAAACATAAGG-AGCTGG-AGGCTCCTGAAAATATCTATCTAAATTAGAATTTAAATTATGAAATTGAAGTAGAAAGTCTCTTGGGGCTAACTCCCTAATGATATT-GAGGGCCTGAGCTTTGGACCCTGCGT-TGATTGCCTCGGCATATGCGTCGTTGGCAGTTTGGCAACCTCCTCTAGCTGATCTTCCATCGACTTGGAAAACTCCATGATCAAGGATGTCTCCGTCTTTCTCCATGTAGGTTTTGACATCGGAGCTTGATTTAGCTCCCTGAATGTTCGGATGGAAATGTGCTGACCTAGTTGGGGAGGTGAGGTAGAAGAATCT-ATTGTTCCTGCACTGGAACTTTCCTTCGAACTGGATGAGAACATGCAAGTGAGGATTCCCATCTTCATGAAGTTCTCTGCAGATTCTAATGAATTTTTTGTTTACTGGGGTTTGGAGATTTAAGAATTGGGAAAGTGCTTCTTCTTTAGTCAGAGAGCATTTGAGATAAGTGAGAAAATAATTTTTGGCATTTATTTTAAACCGATTGGGTGCTGCCATGTT-GACTTAGTCAATCGGTGTCTCTC-AACTCTCTCTA-----TGTATC--GGTGTATTGG-AGTCCTATATATA---TGGAGACTCTAATGGCATAAAT-----------GTAAATAA--AAGAACTTT--AATTTGAAATTCAAAGGAAAAGGCTAAAGCGGCCATCCGTCTAATATT-
>BYVMV-INKai06GU112057
----------------------------------------------ACCGGATGGCCGCGCGATTTTTTTAAGTGGTGGGTCCA--------------GGACGCACGACTATGCAGA-CTCAAAGCTTAGAT-AA----------CGCTC-CTTCG-GCTATAAGTACGT-GCGCACTAAGTTT-CAATTCAAAAAA-TGTG-----GGATCCACTATTAAACGAATTTCC-GGATACGGTTCACGGGTTTCGTTGTATGCTATCTG-TAAAATATTT-GCAACTTTTGTCGCAGGATTATTCTCCAG-ATACGCTTGGGTACGAGTTAATACGGGATTTA-ATTTGTATTTTACGCTCCCGTAATTATGTCGAAGCGAGCTGCCGATATCGTCATTTCTACGCCCGCGTCGAAAGTACGCCGGCGTCTGAACTTCGGCAGCCCATACACCAGCCGTGCTGCTGCCCCCATTGTCCGCGTCACAAA---ACAACAGGCATGGACAAACAGGCCTATGAACAGGAAACCCAGAATGTACCGGATGTACAGAAGTCCGGATGTTCCAAGGGGATGTGAGGGTCCCTGTAAGGTACAGTCGTTTGAATCTCGACACGATGTCGTTCATATTGGTAAG-GTAATGTGTATTTCGGATGTTACGCGTGGAGTCGGTTTG-ACCCATCGTATAGGTAAGCGTTTTTGTGTCAAGTCAGTTT-ATGTTTTAGGT-AAGATATGGATGGACGAGAACATCAAGACCAAGAACCATACGAATTCGGTGATGTTTTTCCTTGTTCGTGATCGACGACCGACAGATAA---ACCACAAGATTTTGGTGAAGTATTTAATATGTTTGATAACGAGCCCAG--TACAGCGACCGTGAAGAACATGCATAGGGATCGGTACCAGGTGTTGAGGAAATGGCATGCAACCGTTACTGGTGGTCAATATGCAGCTAGGGAACAGGCGTTGGACAAGAAGTTTGTCAG--GGTTAACAATTATGTTGTTTACAACCAGCAGGAGGCAGGAAAATACGAGAATCACACCGAGAATGCATTGATGCTTTATATGGCTTGTACCCATGCTAGTAA-CCCAGTGTATGCTACGCTTAAGATTCGTATTTATTTTTATGACTCTGTAACGAATTGAAATTA-ATAAAGTTTGAATTGTATATCTGAATATTGGTCTACATACA-TTGTTTGATTAACTACATTGTACAATACATGTTCAACGGCTTTAATAACTAAATTAATTGAAACTACACCGAGATTGTTGAGATATTTGAGGACTTGGGTTTTGAATACCCTTAAGAAAAGACCAGTCGGAGGGTGTAAGGTCGTCCAGATTCGG-AAGGTTAGAAAACACTTGTG-AATTCCCAGAGCTTTCCGTAGGTTGTAGTTGAAATGGATCCTGAGTGTTATTATGTCCATGTTCGTCGTGAATGGACGGTTGTCGTGGTTGAGGATCTTGAAATAGAGGGGATTTGGAACCTTCCAGATATAGACGCCATTCTTTGCTTGAGCTGCAGTGATGCGTACCCCTGTGCGAGAATCCATGGTTGTGGCAGTTG---ATAGAGAGATAATAAGAACACCCGCATTCAAGATCTACTCTCCTCCTCCTGATG---CGTCTCTTCGCTTCTCTGTGCTGTACTTTGATTGGTACCCGAGTACAACGGTTCGGTGAGAAAGACGAATGCTGCATTTTTTAAAGCCCACGCTTTCAAAGCTGAGTTCTTTTCC-TCGTCCAAGAATTCTTTATAGCTTGCGTTGGGGCCTGGATTGCAGAGGAAGATTGTTGG-AATGCCGCCTTTAATTTGAACTGGCTTCCCGTATTTGGTG---TTTGATTGCCAATCCCTTTGGGCCCCCATGAATTCTTTAAAGTGTTTCAGATAATGCGGGTCAACATCATCTATAATGTTGAACCACGCA-TCGTTTGAATACACTTTAGGGCTTAGATCTAGGTGACCACATAAATAGTTATGTGGGCCTAATGACCTAGCCCACATCGTTTTGCCCGTACGACTGTCTCCCTCTAAGACTAAACTCAAAGGACGCA-GAGGCCGCGCAGCGGCGTCCATGACGTTTTCCGATACCCATTCCTCAAGTTCTTCTGGAACTTGATCGAAAGAAGAAGATAAAAAAGGAGAAACATAAAC-CTCCAA-GGGAGGTGTAAAAATCCTATCTAAATTGGAATTTAAATTATGAAATTGTAATACATAATCCTTAGGTGCTAACTCCCTAATGACTCT-AAGAGCCTTTGACTTACTGCCTGCGT-TAAGTGCTGCGGCGTAAGCGTCGTTGGCTGTTTGCTGTCCCCCTCTTGCAGATCGTCCATCGATCTGAAACTCTCCCCATTCGAGGGTGTCTCCGTCCTTGTCGATGTAGGACTTGACATCTGAGCTTGATTTAGCTCCCTGAATGTTCGGATGGAAATGTACTGACCTGCTTGGGGAGACCAGGTCGAAGAATCG-CTGATTCTGGCACTTGTATTTGCCCTCGAACTGGATGAGCACGTGCAGATGAGGTTCCCCATTCTCGTGAAGCTCTCTGCAGATCTTGATGAATTTTTTATTTGTTGGAGTGTGTAGGTTTTGTATTTGGGAAAGTGCCTCTTCTTTAGTAAGAGAGCATTTTGGATAAGTGAGGAAATAATTTTTGGAATATATTTGAAAGCGTTTAGAAG---GCATGTT-GACT-AAAATTGAGTACC-GATT-GACTCGCTCTGGCAACTCTCTC-TGGTATATCGG-TACCCAATATATA---GTGAGTACCAAATGGCATATGT-----------GTAATT-T--TGCAA--TG-AAATTCAAAATCCTCACGCTCCAA--AAAGCGGCCATCCGTATAATATT-
>BYVMV-IN:Kai:06GU112058
----------------------------------------------ACCGGATGGCCGCGCGATTTTTTTAAGTGGTGGGTCCA--------------GGACGCACGACTATGCAGA-CTCAAAGCTTAGAT-AA----------CGCTC-CTTCG-GCTATAAGTACGT-GCGCACTAAGTTT-CAATTCAAAAAA-TGTG-----GGATCCACTATTAAACGAATTTCC-GGATACGGTTCACGGGTTTCGTTGTATGCTATCTG-TAAAATATTT-GCAACTTTTGTCGCAGGATTATTCTCCAG-ATACGCTTGGGTACGAGTTAATACGGGATTTA-ATTTGTATTTTACGCTCCCGTAATTATGTCGAAGCGAGCTGCCGATATCGTCATTTCTACGCCCGCGTCGAAAGTACGCCGGCGTCTGAACTTCGGCAGCCCATACACCAGCCGTGCTGCTGCCCCCATTGTCCGCGTCACAAA---ACAACAGGCATGGACAAACAGGCCTATGAACAGGAAACCCAGAATGTACCGGATGTACAGAAGTCCGGATGTTCCAAGGGGATGTGAGGGTCCCTGTAAGGTACAGTCGTTTGAATCTCGACACGATGTCGATCATATTGGTAAG-GTAATGTGTATTTCGGATGTTACGCGTGGAGTCGGTTTG-ACCCATCGTATAGGTAAGCGTTTTTGTGTCAAGTCAGTTT-ATGTTTTAGGT-AAGATATGGATGGACGAGAACATCAAGACCAAGAACCATACGAATTCGGTGATGTTTTTCCTTGTTCGTGATCGACGACCGACAGATAA---ACCACAAGATTTTGGTGAAGTATTTAATATGTTTGATAACGAGCCCAG--TACAGCGACCGTGAAGAACATGCATAGGGATCGGTACCAGGTGTTGAGGAAATGGCATGCAACCGTTACTGGTGGTCAATATGCAGCTAGGGAACAGGCGTTGGACAAGAAGTTTGTCAG--GGTTAACAATTATGTTGTTTACAACCAGCAGGAGGCAGGAAAATACGAGAATCACACCGAGAATGCATTGATGCTTTATATGGCTTGTACCCATGCTAGTAA-CCCAGTGTATGCTACGCTTAAGATTCGTATTTATTTTTATGACTCTGTAACGAATTGAAATTA-ATAAAGTTTGAATTGTATATCTGAATATTGGTCTACATACA-TTGTTTGATTAACTACATTGTACAATACATGTTCAACGGCTTTAATAACTAAATTAATTGAAACTACACCGAGATTGTTGAGATATTTGAGGACTTGGGTTTTGAATACCCTTAAGAAAAGACCAGTCGGAGGGTGTAAGGTCGTCCAGATTCGG-AAGGTTAGAAAACACTTGTG-AATTCCCAGAGCTTTCCGTAGGTTGTAGTTGAAATGGATCCTGAGTGTTATTATGTCCATGTTCGTCGTGAATGGACGGTTGTCGTGGTTGAGGATCTTGAAATAGAGGGGATTTGGAACCTTCCAGATATAGACGCCATTCTTTGCTTGAGCTGCAGTGATGCGTACCCCTGTGCGAGAATCCATGGTTGTGGCAGTTG---ATAGAGAGATAATAAGAACACCCGCATTCAAGATCTACTCTCCTCCTCCTGATG---CGTCTCTTCGCTTCTCTGTGCTGTACTTTGATTGGTACCCGAGTACAACGGTTCGGTGAGAAAGACGAATGCTGCATTTTTTAAAGCCCACGCTTTCAAAGCTGAGTTCTTTTCC-TCGTCCAAGAATTCTTTATAGCTTGCGTTGGGGCCTGGATTGCAGAGGAAGATTGTTGG-AATGCCGCCTTTAATTTGAACTGGCTTCCCGTATTTGGTG---TTTGATTGCCAATCCCTTTGGGCCCCCATGAATTCTTTAAAGTGTTTCAGATAATGCGGGTCAACATCATCTATAATGTTGAACCACGCA-TCGTTTGAATACACTTTAGGGCTTAGATCTAGGTGACCACATAAATAGTTATGTGGGCCTAATGACCTAGCCCACATCGTTTTGCCCGTACGACTGTCTCCCTCTAAGACTAAACTCAAAGGACGCA-GAGGCCGCGCAGCGGCGTCCATGACGTTTTCCGATACCCATTCCTCAAGTTCTTCTGGAACTTGATCGAAAGAAGAAGATAAAAAAGGAGAAACATAAAC-CTCCAA-GGGAGGTGTAAAAATCCTATCTAAATTGGAATTTAAATTATGAAATTGTAATACATAATCCTTAGGTGCTAACTCCCTAATGACTCT-AAGAGCCTTTGACTTACTGCCTGCGT-TAAGTGCTGCGGCGTAAGCGTCGTTGGCTGTTTGCTGTCCCCCTCTTGCAGATCGTCCATCGATCTGAAACTCTCCCCATTCGAGGGTGTCTCCGTCCTTGTCGATGTAGGACTTGACATCTGAGCTTGATTTAGCTCCCTGAATGTTCGGATGGAAATGTGCTGACCTAGTTGGGGAGGTGAGGTCGAAGAATCT-ATTGTTCCTGCACTGGAACTTTCCTTCGAACTGGATGAGAACATGCAAGTGAGGATTCCCATCTTCATGAAGTTCTCTGCAGATTCTAATGAATTTTTTGTTTACTGGGGTTTGGAGATTTAAGAATTGGGAAAGTGCTTCTTCTTTAGTCAGGGAGCACTTGGGATAAGTGAGAAAATAATTTTTGGCATTTATTTTAAACCGATTGGGTGCTGCCATGTT-GACTAAATTGA---GTACCGATT-GACTCGCTCTGGCAACTCTCTC-TGGTATATCGG-TACCCAATATATA---GTGAGTACCAAATGGCATAAAT-----------GTAAATAA--AAGAACTT--TAATTTGAAATTCAAAGGAAAAGGCTAAAGCGGCCATCCGTCTAATATT-
>BYVMV-INKal09KJ462082
ACCGGATGGCCGCGCGATTTTTTTAAGTGGTGGGTCCAGAACTCGCGCGATATTTTTCCAGAACTCGCGCGAGTGGTGGGTCCA--------------GAACGCACGACTATGCAGA-CTCAAAGCTTAGAT-AA----------CGCTC-CTTCG-GCTATAAGTACGT-GCGCACCAAGTTT-CAATTCAAAAAA-TGTG-----GGATCCACTATTAAACGAATTTCC-GGATACGGTTCACGGGTTTCGTTGTATGCTATCTG-TAAAATATTT-GCAACTTTTGTCGCAGGATTATTCTCCAG-ATACGCTTGGGTACGAGTTAATACGGGATTTA-ATTTGTATTTTACGCTCCCGTAATTATGTCGAAGCGAGCTGCCGATATCGTCATTTCTACGCCCGCGTCGAAAGTACGCCGGCGTCTGAACTTCGGCAGCCCATACACCAGCCGTGCTGCTGCCCCCATTGTCCGCGTCACAAA---ACAACAGGCATGGACAAACAGGCCTATGAACAGGAAACCCAGAATGTACCGGATGTACAGAAGTCCGGATGTTCCAAGGGGATGTGAGGGTCCCTGTAAGGTACAGTCGTTTGAATCTCGACACGATGTCGTTCATATTGGTAAG-GTAATGTGTATTTCGGATGTTACTCGTGGAACTGGGCTG-ACCCACCGAGTGGGTAAAAGGTTCTGTGTCAAGTCAGTTT-ATGTTTTAGGT-AAGATATGGATGGACGAGAACATCAAGACCAAGAACCATACGAATTCGGTGATGTTTTTCCTTGTTCGTGATCGACGACCGACAGATAA---ACCACAAGATTTTGGTGAAGTATTTAATATGTTTGATAACGAGCCCAG--TACGGCGACCGTGAAGAACATGCATAGGGATCGGTACCAGGTGTTGAGGAAATGGCATGCAACCGTTACTGGTGGACAATATGCGAGTAAGGAACAGGCGTTGGTTAAGAAATTTGTTAG--GGTTAACAATTATGTTGTTTACAACCAGCAGGAGGCAGGAAAATACGAGAATCATACGGAGAATGCGTTAATGCTTTATATGGCTTGTACCCACGCTAGCAA-CCCAGTTTATGCTACGCTGAAGATTAGGATATATTTTTATGACTCTGTAACGAATTGAAATTA-ATAAAGATTGAATTTTATATCTGAATATTGGTCTACATACA-TTGTTTGATTAATTACATTGTACAAAACATGTTCGACAGCTTTAATAACTAAATTAATTGAAACTACACCGAGATTGTTGAGATATTTGAGGACTTGGGTTTTGAATACCCTTAAGAAAAGACCAGTCTGAGGGTGTAAGGTCGTCCAGATTCGG-AAGGTTAGAAAACACTTGTG-TATTCCCAGAGCTTTCCGTAGGTTGTAGTTGAAATGGATCCTGAGTGTTATTATGTCCATGTTCGTCGTGAATGGACGGTTGTCGTGGTTGAGGATCTTGAAATAGAGGGGATTTGGAACCTTCCAGATATAGACGCCATTCTTTGCTTGAGCTGCAGTGATGCGTGCCCCTGTGCGAGAATCCATGGTTGTGGCAGTTG---ATAGAGAGATAATAAGAACACCCGCATTCAAGATCTACTCTCCTCCTCCTGATG---CGTCTCTTCGCTTCCCTGTGCTGTACTTTGATTGGTACCCGAGTACAACGGTTCGGTGAGAAAGACGAATGCTGCATTTTTTAAAGCCCACGCTTTCAAAGCTGAGTTCTTTTCC-TCGTCCAAGAATTCTTTATAGCTTGCGTTGGGGCCTGGATTGCAGAGGAAGATTGTTGG-AATGCCGCCTTTAATTTGAACTGGCTTCCCGTACTTGGTG---TTTGATTGCCAGTCCCTTTGGGCCCCCATGAATTCTTTAAAGTGTTTCAGATAATGCGGGTCGACGTCATCTATAATGTTGAACCACGCA-TCGTTTGAATACACTTTAGGGCTTAGATCTAGGTGACCACATAAATAGTTATGTGGGCCTAATGACCTAGCCCACATCGTTTTGCCCGTACGACTGTCTCCCTCTAAGACTAAACTTAAAGGACGCA-GAGGCCGCGCAGCGGCGTCCATGACGTTTTCCGATACCCATTCCTCAAGTTCTTCTGGAACTTGATCGAAAGAAGAAGATAAAAAAGGAGAAACATAAAC-CTCCAT-AGGAGGTGTAAAAATCCTATCTAAATTTGAATTTAAATTATGAAATTGTAATACATAATCCTTAGGTGCTAACTCCTTAATGACTCT-AAGAGCCTCTGACTTACTGCCT-------------------------------------------------------------------------------CCCCATTCGAGGGTGTCTCCGTCCTTGTCGATGTAGGACTTGACATCTGAGCTTGATTTAGCTCCCTGAATGTTCGGATGGAAATGTACTGACCTGCTTGGGGAGACCAGGTCGAAGAATCG-CTGATTCTGGCACTTGTATTTGCCCTCGAACTTGATGAGCACGTGCAGATGAGGTTCCCCATTCTCGTGAAGCTCTCTGCAGATCTTGATGAATTTTTTATTTGTTGGAGTGTGTAGGTTTTGTATTTGGGAAAGTGCTTCTTCTTTAGTAAGAGAGCATTTTGGATAAGTGAGGAAATAATTTTTGGAATATATTTGAAAGCCTTTAGAAG---GCATGTT-GACT-AAAATTGAGTACC-GATT-GACTCGCTTTGGCAACTCTCTC-TGGTATATCGG-TACCCAATATATA---GTGAGTACCAAATGGCATATTT-----------GTAATT-T--TGCAA--TG-AAATTCAAAATCCTCACGCTCCAA--AA-GCGGCCATCCGTATAATATT-
>BYVMV-INKar05GU112008
----------------------------------------------ACCGGATGGCCGCGCGATTTTTTAAAGTGGTGGGTCCA--------------GAACGCACGACGATGCAGA-CTCAAAGCTTAGAT-AA----------CGCTC-CTTCG-GCTATAAGTACTT-GCGCACTAAGTTT-CAATTCAAAAAA-TGTG-----GGATCCACTGTTAAACGAATTCCC-TGATACGGTGCACGGGTTTCGGTGTATGCTTTCTG-TCAAATATTT-GCAACTTTTGTCGCAGGATTATTCACCGG-ATACCCTTGGTTACGAGTTAATACGGGATTTA-ATCTGTATTTTACGCTCTCGTAATTATGTCGAAGCGAGCTGCAGATATCGTCATTTCTACGCCCGCGTCGAAAGTACGTCGGCGTCTGAACTTCGGCAGCCCATACACCAGCCGTGCTGCTGCCCCCATTGTCCGCGTCACAAA---ACAACAGGCATGGACAAACAGGCCTATGAACAGGAAACCCAGAATGTACCGGATGTACAGAAGTCCGGATGTTCCAAGGGGTTGTGAAGGCCCATGTAAGGTACAATCGTTTGAGTCCAGACATGATGTTGTCCATATTGGTAAG-GTAATGTGTATTTCTGATGTTACGCGTGGAGTCGGTTTG-ACCCATCGTATTGGTAAACGTTTTTGTGTCAAGTCAGTTT-ATGTTTTAGGT-AAGATATGGATGGATGAAAATATAAAGACCAAGAATCACACGAATTCTGTGATGTTCTTCTTTGTCCGCGACCGTCGTCCTGTTGACAA---ACCTCAGGATTTTGGTGAAGTATTCAATATGTTTGACAACGAACCCAG--TACAGCAACTGTGAAGAATAGTCATAGGGATCGTTACCAGGTGTTGAGGAAATGGCATGCAACCGTCACGGGTGGTCAATATGCGAGTAAGGAACAGGCTTTGGTCAAGAAGTTTGTCAG--AGTTAACAATTATGTTGTTTACAACCAGCAGGAGGCAGGAAAATACGAAAATCACACCGAGAATGCATTGATGCTTTATATGGCTTGTACCCATGCTAGTAA-CCCAGTTTATGCTACGCTTAAGATTCGGATATATTTTTATGACTCTGTAACGAATTGAAATTA-ATAAAGTTTGAATTTTATATCTGAATATTGGTCTACATACA-TTGTTTGATTAATTACATTGTACAATACATGTTCAACGGCTTTAATAACTAAATTAAGTGAGATTACACCGAGATTGTTGAGATACTTGAGTACTTGGGTTTTGAATACCCTTAAGAAAAGACCAGTCGGAGGGTGTAAGGTCGTCCAGATTCGG-AAGGTTAGAAAACACTTGTG-CACTCCCAGAGCTTTCCGTAGGGGTAAGGTAAAATGGATCCTGAGTGTTATTATGTCCATGTTCGTGGGGAATGGACTGTTGTCGTGGTTGAGGATTTTGAAATAGAGGGGATTGGGACCCTTCCAGATATAGACGCCATTCTTTGCATAAGCTGCAGTGATGGGTACCCCTGGGGGAGAATCCATTGTTGTGCCAGTTG---ATAAAGAGATAATAAGAACACCCGCATTCAAGATCTACTCTCCTCCTCCTGATG---TGTCTTTTCGCTTCCATGTGCTGTACTTTGATTGGTACCCGAGTACAACGGTTCGGTGAGAAAGACGAATTCTGCATTTTTTAAAGCCCACGCTTTCAAAGGTGAGTTCTTTTCC-TCGTCCAAGAATTCTTTATAGCTTGTGTTGGGGCATGGATTGCAGAGGAAGATTGTTGG-AATCCCGCCTTTAATTTGACCTGGCTTCCCGTACTTGGTG---TTTGATTGCCAGTCCCTTTGGGCCCCCATGAATTCTTTAAAGTGTTTCAGATAAACAGGGTCAACATTTCCTAGAATTTTGAACCATTCT-TTGTTGGAATACGCTTTAGGGCTAAGATATACGTGACCACATAAATAGGTATGTGGGTCTAAAGACTTTGCCCATTTTTTATCGCCGGTACGAGTCTCACCCTCTGGAACTGAACTCTTAGGTCTTT-CTGGCCGCGCAGCGGCGTCCATGACGTTTTCTGCCGCCCACTCTTCAAGTTCTTCTGGAACTTGATCAAAAGAGGAAGAAAGATACCTAGACTGAAAAAC-CTCAAC-TGGAGGTGTAAAAATCCTATCTAAATTGGAATTTAAATTATGAAATTGTAATACGTAATCCTTAGGTGCTAACTCCCTAATGACTCT-AAGAGCCTCTGACTTACTGCCTGTGT-TAATTGCTGTGGCGTAAGCGTCGTTGGCTGTCTGCTGTCCCCCTCTTGCAGATCGTCCATCGATCTGAAACTCTCCCCATTCGAGAGTGTCTCCGTCCTTGTCGATGTAGGACTTGACATCTGAGCTTGATTTAGCTCCCTGAATGTTCGGATGGAAATGTACTGACCTGCTTGGGGAGACCAGGTCGAAGAATCG-CTGATTCTGGCACTTGTATTTCCCCTCGAACTGGATGAGCACGTGAAGATGAGGTTCCCCATTCTCGTGAAGCTCTTTGCAGATTTTGATGAATTTTTTATTTGTTGGAGTTTGTAGGTTTTGTATTTGGGAAAGTGCTTCTTCTTTAGTAAGAGAGCACTTGGGATAAGTGAGGAAATAATTTTTGGAATATATTTGAAAGCGTTTAGAAG---GCATGTT-GACT-AAAATTGAGTACC-GATT-GACTCGCTCTGGCAACTCTCTC-TGTTATATCGG-TACCCAATATATA---GTGAGTACCAAATGGCATATGT-----------GTAATT-T--TGTAA--TG-AAATTCAAAATCCTCACGCTCCAA--AAAGCGGCCATCCGTATAATATT-
>BYVMV-INKar05GU112076
----------------------------------------------ACCGGATGGCCGCGCGATTTTTTTAAGTGGTGGGTCCA--------------GAACGCACGACGATGCAGA-CTCAAAGCTTAGAT-AA----------CGCTC-CTTCG-GCTATAAGTACTT-GCGCACTAAGTTT-CAATTCAAAAAA-TGTG-----GGATCCACTATTAAACGAGTTCCC-GGATACGGTTCACGGGTTTCGTTGTATGCTATCTG-TAAAATATTT-GCAACTTTTGTCGCAGGATTATTCTCCAG-ATACCCTTGGTTACGAGTTAATACGGGATTTA-ATTTGTATTTTACGCTCCCGTAATTATGTCGAAGCGAGCTGCCGATATCGTCATTTCTACCCCCGCGTCGAAAGTACGCCGGCGTCTGAACTTCGGCAGCCCATACACCAGCCGTGCTGCTGCCCCCATTGTCCGCGTCACAAA---ACAACAGGCATGGACAAACAGGCCTATGAACAGGAAACCCAGAATGTACCGGATGTACAGAAGTCCGGATGTTCCAAGGGGATGTGAGGGTCCCTGTAAGGTACAGTCGTTTGAATCTCGACACGATGTCGTTCATATTGGTAAG-GTAATGTGTATTTCGGATGTTACGCGTGGAGTCGGTTTG-ACCCATCGTATAGGTAAGCGTTTTTGTGTCAAGTCAGTTT-ATGTTTTAGGT-AAGATATGGATGGACGAGAACATCAAGACCAAGAACCATACGAATTCGGTGATGTTTTTCCTTGTTCGTGATCGACGACCGGTAGATAA---ACCACAGGATTTTGGTGAGGTATTTAATATGTTTGATAACGAGCCCAG--TACGGCGACCGTGAAGAACATGCATAGGGATCGGTACCAGGTGTTGAGGAAATGGCATGCAACCGTTACTGGTGGACAATATGCGAGTAAGGAACAGGCGTTGGTCAAGAAGTTTGTTAG--GGTTAACAATTATGTTGTTTACAACCAACAGGAAGCAGGAAAATACGAGAATCATACGGAGAATGCGTTGATGCTTTATATGGCTTGTACCCATGCTAGCAA-CCCAGTGTATGCTACGCTGAAGATTCGGATTTATTTTTATGACTCTGTAACGAATTGAAATTA-ATAAAGTTTGAATTTTATATCTGAATATTGGTCTACATACA-TTGTTTGATTAATTACATTGTACAATACATGTTCAACAGCTTTAATAACTAAATTAATTGAGATTACACCTAGATTGTTGAGATACTTGAGGACTTGGGTTTTGAATACCCTTAAGAAAAGACCAGTCGGAGGGTGTAAGGTCGTCCAGATTCGG-AAGGTTAGAAAACACTTGTG-CATTCCCAGAGCTTTCCGAAGGTTGTAGTTGAAATGGATCCTCATTGTTATGATGTCCATGTTCGTCGTGAATGGACGGTTGTCGTGGTTGAGGATATTGAAATAAAGGGGATTTGGAACCTCCCAGATAAAGACGCCATTCGTTGAATGAGTTGCAGTGATGCGTGCCCCTGTGAGAGAATCCATGGTTGTGGCAGTTG---ATACATAGGTAATAGGTGCATCCGCATTCAAGATCCACTCTCCTCCTCCTGATG---CGTCTCTTCGCTTCCCTGTGCTGAACTTTGATTGGTACCCGAGTACAACGGTTCGGTGAGGAAGACGAATGCTGCATTTTTTAAAGCCCACGCTTTTAAAGCTGAGTTCTTTTCC-TCGTCCAAGAACCCTTTATAGCTTGCGTTGGGGCCTGGATTGCAGAGGAAGATTGTTGG-AATGCCCCCTTTAATTTGAACTGGCTTCCCGTACTTTGTG---TTTGATTGCCAGTCCCTTTGGGCCCCCATGAATTCTTTAAAGTGTTTCAGATAATGCGGGTCAACATCATCTATAATGTTGAACCACGCA-TCGTTTGAATACACTTTAGGGCTCAGATCCAAGTGCCCACACAAATAATTATGTGGGCCTAATGACCTAGCCCACATTGTTTTGCCAGTACGACTGTCTCCCTCTAAGACTAAACTCAAAGGACGCA-GAGGCCGCGCAGCGGCGTCCACGACATTTTCAGATACCCATTCTTCAAGTTCTTCTGGAACTTGATCGAAAGAAGAAGATGAAAAAGGAGAAACATAAAC-CTCCAA-GGGAGGTGTAAAAATCCTATCTAAATTGGCATTTAAATTATGAAATTGTAATACATAATCCTTAGGTGCTAACTCCCTAATGACTTT-AAGAGCCTCTGACTTACTGCCTGCGT-TAAGTGCTGCGGCGTAAGCGTCGTTGGCTGTTTGCTGTCCCCCTCTTGCAGATCGTCCATCGATCTGAAACTCTCCCCATTCGAGGGTGTCTCCGTCCTTGTCGATGTAGGACTTGACATCTGAGCTTGATTTAGCTCCCTGAATGTTCGGATGGAAATGTACTGACCTGCTTGGGGAGACCAGGTCGAAGAATCG-CTGATTCTGGCACTTGTATTTGCCCTCGAACTGGATGAGCACGTGAAGATGAGGTTCCCCATCCTCGTGAAGCTCTCTGCAGATCTTGATGAATTTTTTATTTGTTGGGGTTTGTAGGTTTTGGAGTTGGGAAAGTGCTTCCTCTTTAGTAAGAGAGCATTTTGGATAAGTAAGGAAATAATTTTTGGAATATATTTGAAAACGTTTAGAAG---GTGGCAT-GACT-AAAATTGAGTACC-GATT-GACTCCCTCTGGCAACTCTCTC-TGGTATATCGG-GACCCAATATATA---GTGAGTACCAAATGGCGTATGT-----------GTAATT-T--TGTAA--TG-AAATTCAAAATCCTCGCGCGCCAG--AA-GCGGCCATCCGTATAATATT-
>BYVMV-INKar05GU112077
----------------------------------------------ACCGGATGGCCGCGCGATTTTTTAAAGTGGTGGGTCCA--------------GAACGCACGACGATGCAGA-CTCAAAGCTTAGAT-AA----------CGCTC-CTTCG-GCTATAAGTACTT-GCGCACTAAGTTT-CAATTCAAAAAA-TGTG-----GGATCCACTGTTAAACGAATTCCC-TGATACGGTGCACGGGTTTCGTTGTATGCTTTCTG-TAAAATATTT-GCAACTTTTGTCGCAGGATTATTCACCGG-ATACCCTTGGTTACGAGTTAATACGGGATTTA-ATCTGTATTTTACGCTCTCGTAATTATGTCGAAGCGAGCTGCAGATATCGTCATTTCTACGCCCGCGTCGAAAGTACGTCGGCGTCTGAACTTCGGCAGCCCATACACCAGCCGTGCTGCTGCCCCCATTGTCCGCGTCACAAA---GCAACAGGCATGGACAAACAGGCCTATGAACAGGAAACCCAGAATGTACCGGATGTACAGAAGTCCGGATGTTCCAAGGGGTTGTGAAGGCCCATGTAAGGTACAATCGTTTGAGTCCAGACATGATGTTGTCCATATTGGTAAG-GTAATGTGTATTTCTGATGTTACGCGTGGAGTCGGTTTG-ACCCATCGTATTGGTAAACGTTTTTGTGTCAAGTCAGTTT-ATGTTTTAGGT-AAGATATGGATGGATGAAAATATAAAGACCAAGAATCACACGAATTCGGTGATGTTTTTCCTTGTTCGTGATCGACGACCGGCAGATAA---ACCCCAGGATTTTGGTGAGGTATTTAATATGTTTGACAACGAGCCCAG--TACGGCGACCGTGAAGAACATGCATAGGGATCGGTACCAGGTGTTGAGGAAATGGCATGCAACCGTTACTGGTGGACAATATGCGAGTAAGGAACAGGCGTTGGTCAAGAAGTTTGTCAG--GGTTAACAATTATGTTGTTTACAACCAGCAGGAAGCAGGAAAATACGAGAATCATACGGAGAATGCGTTGATGCTTTATATGGCTTGTACCCATGCTAGCAA-CCCAGTGTATGCTACGCTTAAGATTCGGATTTATTTTTATGACTCTGTAACGAATTGAAATTA-ATAAAGTTTGAATTTTATATCTGAATATTGGTCTACATACA-TTGTTTGATTAATTACATTGTACAATACATGTTCAACGGCTTTAATAACTAAATTAATTGAGATTACACCTAGATTGTTGAGATATTTGAGGACTTGGGTTTTGAATACCCTTAAGAAAAGACCAGTCTGAGGGTGTAAGGTCGTCCAGATTCGG-AAGGTTAGAAAACACTTGTG-TACTCCCAGAGCTTTCCGAAGGTTGTAGTTGAAATGGATCCTCAGTGTTATGATGTCCATGTTCGTCGTGAATGGACGGTTGTCGTGGTTGAGGATCTTGAAATAAAGGGGATTGGGAACCTCCCAGATATAGACGCCATTCTTTGATTGAGCTGCAGTGATGCGTGCCCCTGTGCGAGAATCCATGGTTGTGGCAGTTG---ATAGATAGGTAATAAGTGCATCCGCATTCAAGATCTACTCTCCTCCTCCTGATG---CGTCTCTTCGCTTCCATGTGCTGAACTTTGATTGGTACCCGAGTACAACGGTTCGGTGAGGAAGACGAATGCTGCATTTTTTAAAGCCCACGCTTTCAAAGCTGAGTTCTTTTCC-TCGTCCAAGAACTCTTTATAGCTTGCGTTGGGGCCTGGATTGCAGAGGAAGATTGTTGG-AATGCCGCCTGTAATTTGAACTGGCTTCCCGTACTTGGTG---TTTGATTGCCAGTCCCTTTGGGCCCCCATGAATTCTTTAAAGTGTTTCAGATAATGCGGGTCAACATCATCTATAATGTTGAACCACGCA-TCGTTTGAATACACTTTAGGGCTTAGATCTAGATGACCACATAAATAGTTATGTGGGCCTAAAGACCTAGCCCATTTTTTATCGCCGGTACGAGTCTCACCCTCTGGAACTGAACTCTTAGGTCTTT-CTGGCCGCGCAGCGGCGTCCATGACGTTTTCTGCCGCCCACTCTTCAAGTTCTTCTGGAACTTGATCAAAAGAGGAAGAAAGATACCTAGACTGAAAAAC-CTCAAC-TGGAGGTGTAAAAATCCTATCTAAATTGGAATTTAAATTATGAAATTGTAATACGTAATCCTTAGGTGCTAACTCCCTAATGACTCT-AAGAGCCTCTGACTTACTGCCTGTGT-TAATTGCTGTGGCGTAAGCGTCGTTGGCTGTCTGCTGTCCCCCTCTTGCAGATCGTCCATCGATCTGAAACTCTCCCCATTCGAGAGTGTCTCCGTCCTTGTCGATGTAGGACTTGACATCTGAGCTTGATTTAGCTCCCTGAATGTTCGGATGGAAATGTACTGACCTGCTTGGGGAGACCAGGTCGAAGAATCG-CTGATTCTGGCACTTGTATTTCCCCTCGAACTGGATGAGCACGTGAAGATGAGGTTCCCCATTCTCGTGAAGCTCTTTGCAGATTTTGATGAATTTTTTATTTGTTGGAGTTTGTAGGTTTTGTATTTGGGAAAGTGCTTCTTCTTTAGTAAGAGAGCACTTGGGATAAGTGAGGAAATAATTTTTGGAATATATTTGAAAGCGTTTAGAAG---GCATGTT-GACT-AAAATTGAGTACC-GATT-GACTCGCTCTGGCAACTCTCTC-TGTTATATCGG-TACCCAATATATA---GTGAGTACCAAATGGCATATGT-----------GTAATT-T--TGTAA--TG-AAATTCAAAATCCTCACGCTCCAA--AAAGCGGCCATCCGTATAATATT-
>BYVMV-IN:Kar:06JQ326263
----------------------------------------------ACCGGATGGCCGCGCGATTTTTTTTAGTGGTGGGTCCA--------------GAACGCACGACGATGCAGA-CTCAAAGCTTAGAT-AA----------CGCTC-CTTCG-ACTATAAGTACGT-GCGCACTAAGTTT-CAATTCAAAAAA-TGTG-----GGATCCACTATTAAACGAGTGCGC-GGATACGGTTCACGGTTTTCGTTGTATGCTTTCTG-TGAAATATTT-GCAACTTTTGTCGCAGGAGTATTCACCAG-ATACGCTTGGTTACGATTTAATACGGGATTTA-ATTTGTATTGTCCGTTCTCGTAATTATGTCGAAGCGAGCTGCAGATATCGTCATTTCTACGCCCGCGTCGAAAGTACGCCGGCGTCTGAACTTCGGCAGCCCATACACCAGCCGTGCTGCTGCTCCCATTGTCCGCGTCACAAA---ACAACAGGCATGGACAAACAGGCCTATGAACAGGAAACCCAGAATGTACCGGATGTACAGAAGTCCGGATGTTCCAAGGGGATGTGAGGGTCCCTGTAAGGTACAGTCGTTTGAATCTCGACACGATGTCGTTCATATTGGTAAG-GTAATGTGTATTTCGGATGTTACGCGTGGAGTCGGTTTG-ACCCATCGTATAGGTAAGCGTTTTTGTGTCAAGTCAGTTT-ATGTTTTAGGT-AAGATATGGATGGACGAGAACATCAAGACCAAGAACCATACGAATTCGGTGATGTTTTTCCTTGTTCGTGATCGACGACCGGTAGATAA---ACCACAAGATTTTGGTGAAGTATTTAATATGTTTGATAACGAGCCCAG--TACGGCGACCGTGAAGAACATGCATAGGGATCGGTACCAGGTGTTGAGGAAATGGCATGCAACCGTTACTGGTGGACAATATGCGAGTAAGGAGCAGGCTTTGGTCAAGAAGTTTGTTAG--GGTTAATAACTACGTTGTTTACAACCAGCAGGAAGCAGGAAAATACGAGAATCACACCGAGAATGCATTGATGCTTTACATGGCTTGTACTCATGCTAGCAA-CCCAGTGTATGCTACGCTTAAGATTCGAATATATTTTTATGACTCTGTAACGAACTAATATTA-ATAAAGTTTGAATTTTATATCTGAATATTGGTCTACATACA-TTGTTTGATTAATTACATTGTACAATACATGTTCAACGGCTTTAATAACTAAATTAAGTGAGATTACACCTAGATTGTTGAGATACTTGAGGACTTGGGTTTTGAATACCCTTAAGAAAAGACCAGTCGGAGGGTGTAAGGTCGTCCAGATTCGG-AAGGTTAGAAAACACTTGTG-TATTCCCAGAGCTTTCCGTAGGTTGTAGTTGAAATGGATCCTGAGTGTTATTATGTCCATGTTCGTCGTGAATGGACGGTTGTCGTGGTTGAGGATTTTGAAATAGAGGGGATTTGGAACCTTCCAGATATAGACGCCATTCTTTGCTTGAGCTGCAGTGATGAGTGCCCCTGTGCGAGAATCCATGGTTGTGGCAGTTG---ATTGACAGATAATAAGAACACCCGCATTCAAGATCTACTCTCCTCCTCCTGATG---CGCCTCTTCGCTTCCCTGTGCTGTACTTTGATTGGTACCTGAGTACAGGGGTCCTTCAAGTGTGATGAAGATCGCATTCTTTACTGCCCAGTTCTTTAGTGCGGTGTTCTTTTCC-TCGTCCAGGAATTCTTTATAACTGCTGTTGGGCCCAGGATTGCAGAGGAAGATTGTTGG-TATCCCACCTTTAATTTGAACTGGCTTCCCGTACTTTGTG---TTGGATTGCCAGTCCCTTTGGGCCCCCATGAACTCTTTAAAGTGTTTGAGGAAATGCGGGTCGACGTCATCAATGACATTATACCAGGCG-TCGTTACTGTAGACCTTGGGGCTTAGATCTAGATGTCCACACAAATAGTTATGTGGCCCTAATGACCTAGCCCACATCGTCTTGCCCGTACGACTGTCTCCCTCAATCACTATACTTTGAGGTCTCA-GAGGCCGCGCAGCGGCATCCATGACATTCTCGGAGACCCACTCTTCAAGTTCTTCTGGAACTTGATCAAAAGAAGAAGATAAAAAAGGAGAAACATAAAC-CTCCAA-CGGAGGAGTAAAAATCCTATCTAAATTGGCATTTAAATTATGAAATTGTAAGACATAATCCTTAGGTGCTAACTCCCTAATGACTCT-AAGAGCCTCTGACTTACTGCCTGCGT-TAAGTGCTGCGGCGTAAGCGTCGTTGGCTGTCTGCTGTCCCCCTCTTGCAGATCGTCCATCGATCTGAAACTCTCCCCATTCGAGGGTGTCTCCGTCCTTGTCGATGTAGGACTTGACATCTGAGCTTGATTTAGCTCCCTGAATGTTCGGATGGAAATGTGCTGACCTGCTTGGGGAGACCAGGTCGAAGAATCG-CTGATTCTGGCACTTGTATTTGCCCTCGAACTGGATGAGCACGTGCAGATGAGGTTCCCCATCCTCGTGAAGCTCTCTGCAGATCTTGATGAATTTTTTATTTGTTGGGGTTTGTAGGTTTTGGAGTTGGGAAAGTGCTTCCTCTTTAGTAAGAGAGCATTTTGGATAAGTAAGGAAATAATTTTTGGAATATATTTGAAAGCGTTTAGAAG---GCATGTT-GACT-AAAATTGAGTACC-GATT-GACTCGCTCTGGCAACTCTCTC-TGGTATATCGG-TACCCAATATATA---GTGAGTACCAAATGGCATATGT-----------GTAATT-T--TGTAA--TG-AAATTGAAAATCCTCACGCTCCAA--AAAGCGGCCATCCGTATAATATT-
>BYVMV-INKarnat05FJ179370
----------------------------------------------ACCGGATGGCCGCGCGATTTTTTTAAGTGGTGGGTCCA--------------GAACGCACGACTATGCAGA-CTCAAAGCTTAGAT-AA----------CGCTC-CTTCG-GCTATAAGTACGT-GCGCACTAAGTTT-CAATTCAAAAAA-TGTG-----GGATCCACTATTAAATGAATTTCC-GGATACGGTTCACGGGTTTCGTTGTATGCTATCTG-TAAAATATTT-GCAACTTTTGTCGCAGGATTATTCTCCAG-ATACGCTTGGGTACGAGTTAATACGGGATTTA-ATTTGTATTTTACGCTCCCGTAATTATGTCGAAGCGAGCTGCCGATATCGTCATTTCTACGCCCGCGTCGAAAGTACGCCGGCGTCTGAACTTCGGCAGCCCATACACCAGCCGTGCTGCTGCCCCCATTGTCCGCGTCACAAA---ACAACAGGCATGGACAAACAGGCCTATGAACAGGAAACCCAGAATGTACCGGATGTACAGAAGTCCGGATGTTCCAAGGGGATGTGAGGGTCCCTGTAAGGTACAGTCGTTTGAATCTCGACACGATATCGTTCATATTGGTAAG-GTAATGTGTATTTCGGATGTTACGCGTGGAGTCGGTTTG-ACGCATCGTATAGGTAAGCGTTTTTGCGTCAAGTCAGTTT-ATGTTTTAGGT-AAGATATGGATGGACGAGAACATCAAGACCAAGAACCATACGAATTCGGTGATGTTTTTCCTTGTTCGTGATCGACGACCGACAGATAA---ACCACAAGATTTTGGTGAAGTATTTAATATGTTTGATAACGAGCCCAG--TACGGCGACCGTGAAGAACATGCATAGGGATCGGTACCAGGTGTTGAGGAAATGGCATGCAACCGTTACTGGTGGACAATATGCGAGTAAGGAACAGGCGTTGGTTAAGAAATTTGTTAG--GGTTAACAATTATGTTGTTTACAACCAGCAGGAGGCAGGAAAATACGAGAATCATACGGAGAATGCGTTGATGCTTTATATGGCTTGTACCCATGCTAGCAA-CCCAGTTTATGCTACGCTGAAGATTAGGATATATTTTTATGACTCTGTAACGAATTGAAATTA-ATAAAGATTGAATTTTATATCTGAATATTGGTCTACATACA-TTGTTTGATTAATTACATTGTACAAAACATGTTCGACAGCTTTAATAACTAAATTAATTGAAACTACACCGAGATTGTTGAGATATTTGAGGACTTGGGTTTTGAATACCCTTAAGAAAAGACCAGTCGGAGGGTGTAAGGCTGTCCAGATTCGG-AAGGTTAGAAAACACTTGTG-TATTCCCAGAGCTTTCCGTAGGTTGTAGTTGAAATGGATCCTGAGTGTTATTATGTCCATGTTCGTCGTGAATGGACGGTTGTCGTGGTTGAGGATCTTGAAATAGAGGGGATTTGGAACCTTCCAGATATAGACGCCATTCTTTGCTTGAGCTGCAGTGATGCGTGCCCCTGTGCGAGAATCCATGGTTGTGGCAGTTG---ATAGAGAGATAATAAGAACACCCGCATTCAAGATCTACTCTCCTCCTCCTGATG---CGTCTCTTCGCTTCCCTGTGCTGTACTTTGATTGGTACCCGAGTACAACGGTTCGGTGAGAAAGACGAATGCTGCATTTTTTAAAGCCCACGCTTTCAAAGCTGAGTTCTTTTCC-TCGTCTAAGAACTCTTTATAGCTTGCGTTGGGGCCTGGATTGCAGAGGAAGATTGTTGG-AATGCCTCCCTTAATTTGAACTGGCTTCCCGTACTTTGTG---TTTGATTGCCAGTCCCTTTGGGCCCCCATGAAATCTTTAAAGTGTTTCAGATAATGCGGGTCAACATCATCTATAAAGTTGAACCACGCA-TCGTTTGAATACACTTTAGGGCTTAGATCCAAGTGCCCACATAAATAATTATGTGGCCCCAAGGAACGGGCCCATTGTGTTTTCCCAGTTCTAGACTCCCCCTCTAGAACTAAACTCAAAGGTCTCT-GAGGCCGCGCAGCGGCGTCCATGACGTTCTTCGACGCCCACTCTTCAGGTTCTTCTGAAACTTGATCAAAAGAAGAAAATAAAAATGGACAAACATAAAC-CTCCTG-AGGAGGAGTAAAAATCCTATCTAAATTTGAATTTAAATTATGATATTGTAAGACATAATCTTTGGGGGCTAATTCTTTAAGAACTCT-AAGAGCCTCTGCCTTACTTCCTGTGT-TAAGTGCTGCCGCGTAAGCGTCATTGGCTGATTGTTGTCCTCCCCTTGCAGATCTGCCGTCGATCTGGAATTCCCCCCATTCAAGGGTATCTCCGTCCTTGTCGATATAGGACTTGACGTCGGAGCTGGATTTAGCTCCCTGAATGTTTGGATGGAAATGTGCTGACCTGTTTGTGGCGACCAAGTCGAAGAATCT-CTGATTCTGGCACTTGTATTTTCCTTCGAACTGGATGAGCACGTGAAGATGAGGTTCCCCATTTTCATGAAGCTCTCTGCAGATCTTTATGTATTTTTTATTTGTTGGGGTTTGTAGGTTTTGGAGTTGGGAAAGTGCTTCCTCTTTAGTAAGAGAGCATTTTGGATAAGTAAGGAAATAATTTTTGGAATATATTTGAAAGCGTTTAGAAG---GCATGTT-GACT-AAAATTGAGTACC-GATT-GACTCGCTCTGGCAACTCTCTC-TGGTATATCGG-TACCCAATATATA---GTGAGTACCAAATGGCATAATT-----------GTAATT-T--TGTAA--TG-AAATTCAAAATCCTCACGCTCCAA--AAAGCGGCCATCCGTATAATATT-
>BYVMV-INKarnat06JQ326270
----------------------------------------------ACCGGATGGCCGCGCGATTTTTTTAAGTGGTGGGTCCA--------------GAACGCACGACGATGCAGA-CTCAAAGCTTAGAT-AA----------CGCTC-CTTCG-ACTATAAGTACGT-GCGCAATAAGTTT-CAATTCAAAAAA-TGTG-----GGATCCACTATTAAATGAATTTCC-GGATACGGTTCACGGGTTTCGTTGTATGCTATCTG-TAAAATATTT-GCAACTTTTGTCGCAGGATTATTCTCCAG-ATACACTTGGGTACGAGTTAATACGGGATTTA-ATTTGTATTTTACGCTCCCGTAATTATGTCGAAGCGAGCTGCCGATATCGTCATTTCTACGCCCGCGTCGAAAGTACGCCGGCGTCTGAACTTCGGCAGCCCATACACCAGCCGTGCTGCTGCCCCCATTGTCCGCGTCACAAA---ACAACAGGCATGGACAAACAGGCCTATGAACAGGAAACCCAGAATGTACCGGATGTACAGAAGTCCGGATGTTCCAAGGGGATGTGAGGGTCCCTGTAAGGTACAGTCGTTTGAATCTCGACACGATGTCGTTCATATTGGTAAG-GTAATGTGTATTTCGGATGTTACGCGTGGAGTCGGTTTG-ACCCATCGTATAGGTAAGCGTTTTTGTGTCAAGTCAGTTT-ATGTTTTAGGT-AAGATATGGATGGACGAGAACATCAAGACCAAGAACCATACGAATTCGGTGATGTTTTTCCTTGTTCGTGATCGACGACCGACAGATAA---ACCACAAGATTTTGGTGAAGTATTTAATATGTTTGATAACGAGCCCAG--TACGGCCACCGTTAAGAACATGCATAGGGATCGGTACCAGGTGTTGAGGAAATGGCATGCAACCGTTACTGGTGGTCAATATGCGAGTAAGGAACAGGCGTTGGTCAAGAAGTTTGTCAG--GGTTAACAATTATGTTGTTTACAACCAACAGGAGGCAGGAAAATACGAGAATCATACGGAGAATGCGTTGATGCTTTATATGGCTTGTACCCATGCTAGTAA-CCCAGTTTATGCTACTCTTAAGATTCGGATATATTTTTATGACTCTGTAACGAATTGAAATTA-ATAAAGTTTGAATTTTATATCTGAATATTGGTCTACATACA-TTGTTTGATTAATTACATTGTACAATACATGTTCAACGGCTTTAATAACTAAATTAATTGAGACTACACCTAGATTGTTGAGATATTTGAGGACTTGGGTTTTGAATACCCTTAACAAAAGACCAGTCGGAGGGTGTAAGGTCCTCCAGATTCGG-AAGGTTAGAAAACACTTGTG-TATTCCCAGAGCTTTCCGTAGGTTGTAGTTGAAATGGATCCTTACTGTTATTATGTCCATGTTCGTCGTGAATGGACGGTTGTCGTGGTTGAGGATCTTGAAATAGAGGGGATTTGGAACCTTCCAGATATAGACGCCATTCTTTGCTTGAGCTGCAGTGATGCGTGCCCCTGTGCGAGAATCCATGGTTGTGGCAGTTG---ATAGAGAGATAATAAGAACACCCGCATTCAAGATCTACTCTCCTCCTCCTGATG---GGTCTCTTCGCTTCCCTGTGCTGTACTTTGATTGGTACCCGAGTACAACGGTTCGGTGAGAAAGACGAATGCTGCATTTTTTAAAGCCCACGCTTTCAAAGCTGAGTTCTTTTCC-TCGTCCAAGAACTCTTTATAGCTTGCGTTGGGGCCTGGATTGCAGAGGAAGATTGTTGG-AATGCCGCCTTTAATTTGAACTGGCTTCCCGTACTTGGTG---TTTGATTGCCAGTCCCTTTGGGCCCCCATGAATTCTTTAAAGTGTTTCAGATAATGCGGGTCAACGTCATCTATAATGTTGAACCACGCA-TCGTTTGAATACACTTTAGGGCTTAGATCTAGGTGACCGCACAAATAGTTATGTGGGCCTAATGACCTAGCCCACATAGTTTTGCCCGTACGACTATCTCCCTCTAAGACTAAACTCAAAGGTCTCA-GAGGCCGCGCAGCGGCGTCCATGACGTTTTCCGATACCCATTCCTCAAGTTCTTCTGGAACTTGATCGAAAGAAGAAGATAAAAAAGGAGAAACGTAAAC-CTCCAA-GGGAGGTGTAAAAATCCTATCTAAATTGGCATTTAAATTATGAAATTGTAAGACATAATCCTTAGGTGCTAACTCCCTAATGACTCT-AAGAGCCTCTGACTTACTGCCTGCGT-TAAGTGCTGCGGCGTAAGCGTCGTTGGCTGTCTGCTGTCCCCCTCTTGCAGATCGTCCATCGATCTGAAACTCTCCCCATTCGAGGGTGTCTCCGTCCTTGTCGATGTAGGACTTGACATCTGAGCCTGATTTAGCTCCCTGAATGTTCGGATGGAAATGTGCTGACCTACTTGGGGAGGTGAGGTCGAAGAATCT-ATTGTTCCTGCACTGGTACTTTCCTTCGAACTGGATGAGAACATGCAGATGAGGATTCCCATCTTCATGAAGTTCTCTGCAGATTCTAATGAATTTTTTGTTTACTGGGGTTTGGAGATTTAAGAATTGGGAAAGTGCTTCTTCTTTAGTCAGGGAGCACTTGGGATAAGTAAGGAAATAATTTTTGGAATATATTTGAAAGCGTTTAGAAGG---CATGTT-GACTAAATTGA---GTACCGATT-GACTCGCTCTGGCAACTCTCTC-TGGTATATCGG-TACCCAATATATA---GTGAGTACCAAATGGCATAAAT-----------GTAAATAA--AATAACTT--TAATTTGAAATTCAAAGGAAAAGGCTAACGCGGCCATCCGTCTAATATT-
>BYVMV-INKer05GU112060
----------------------------------------------ACCGGATGGCCGCGCGATTTTTTTAAGTGGTGGGTCCA--------------GAACGCACGACGATGCAGA-CTCAAAGCTTAGAT-AA----------CGCTC-CTTCG-ACTATAAGTACGT-GCGCACTAAGTTT-CAATTCAAAAAA-TGTG-----GGATCCACTATTAAACGAGTTCCC-GGATACGGTTCACGGTTTTCGTTGTATGCTTTCTG-TGAAATATTT-GCAACTTTTGTCGCAGGAGTATTCACCAG-ATACGCTTGGTTACGATTTAATACGGGATTTA-ATTTGTATTGTCCGTTCTCGTAATTATGTCGAAGCGAGCTGCAGATATCGTCATTTCTACGCCCGCGTCGAAAGTACGCCGGCGTCTGAACTTCGGCAGCCCTTACACCAGCCGTGCTGCTGCCCCCATTGTCCGCGTCACAAA---ACAACAGGCATGGACAAACAGGCCTATGAACAGGAAACCCAGAATGTACCGGATGTACAGAAGTCCGGATGTTCCAAGGGGATGTGAGGGTCCCTGTAAGGTACAGTCGTTTGAATCTCGACACGATGTTGTCCATATTGGTAAG-GTAATGTGTATTTCTGATGTTACGCGTGGAGTCGGTTTG-ACCCATCGTATAGGTAAGCGTTTTTGTGTCAAGTCAGTTT-ATGTTTTAGGT-AAGATATGGATGGACGAGAACATCAAGACCAAGAACCATACGAATTCGGTGATGTTTTTCCTTGTTCGTGATCGACGACCGACAGATAA---ACCACAAGATTTTGGTGAAGTATTTAATATGTTTGATAACGAGCCCAG--TACGGCCACCGTTAAGAACATGCATAGGGATCGGTACCAGGTGTTGAGGAAATGGCATGCAACCGTTACTGGTGGTCAATATGCATCGAAGGAACAGGCGTTGGTTAAGAAGTTTATCAG--GGTTAACAATTATGTTGTTTACAACCAGCAGGAGGCAGGAAAATACGAGAATCACACCGAGAATGCATTGATGCTTTATATGGCTTGTACTCATGCTAGTAA-CCCAGTTTATGCTACGCTTAAGATTCGGATATATTTTTATGACTCTGTAACGAATTGATATTA-ATAAAGTTTAAATTGTATATCTGAATATTGGTCTACATACA-TTGTTTGATTAATTACATTGTACAATACATGTTCAACGGCTTTAATAACTAAATTAATTGAGATTACACCTAGATTGTTGAGATGTTTGAGGACTTGGTTTTTGAATACCCTTAAGAAAAGACCAGTCGGAGGGTGTAAGGTCGTCCAGATTCGG-AAGGTTAGAAAACACTTGTG-AATTCCCAGAGCTTTCCGTAGGTTGTAGTTGAAATGGATCCTGAGTGTTATTATGTCCATGTTCGTCGTGAATGGACGGTTGTCGTGGTTGAGGATCTTGAAATAGAGGGGATTTGGAACCTTCCAGATATAGACGCCATTCTTTGCTTGAGCTGCAGTGATGCGTTCCCCTGTGCGAGAATCCATGGTTGTGGCAGTTG---ATAGAGAGATAATAAGAACACCCGCATTCAAGATCTACTCTCCTCCTCCTGATG---CGTCTCTTCGCTTCCCTGTGCTGTACTTTGATTGGTACCCGAGTACAACGGTTCGGTGAGAAAGACGAATGCTGCATTTTTTAAAGCCCACGCTTTCAAAGCTGAGTTCTTTTCC-TCGTCCAAGAACTCTTTATAGCTTGCGTTGGGGCCTGGATTGCAGAGGAAGATTGTTGG-AATGCCGCCTTTAATTTGAACTGGCTTCCCGTACTTGGTG---TTTGATTGCCAGTCCCTTTGGGCCCCCATGAATTCTTTAAAGTGTTTCAGATAATGCGGGTCAACATCATCTATAATGTTGAACCACGCA-TCGTTGGAATACACTTTAGGGCTTAGATCTAGGTGACCACATAAATAGTTATGTGGGCCTAATGACCTAGCCCACATCGTTTTGCCCGTACGACTGTCTCCCTCTAAGACTAAACTCAAAGGACGCA-GAGGCCGCGCAGCGGCGTCCATGACGTTTTCCGATACCCATTCCTCAAGTTCTTCTGGAACTTGATCGAAAGAAGAAGATAAAAAAGGAGAAACATAAAC-CTCCAA-GGGAGGTGTAAAAATCCTATCTAAATTGGCATTTAAATTATGAAATTGTAATACATAATCCTTAGGTGCTAACTCCCTAATGACTCT-AAGAGCCTCTGACTTACTGCCTGCGT-TAAGTGCTGCGGCGTAAGCGTCGTTGGCTGTTTGCTGTCCCCCTCTTGCAGATCGTCCATCGATCTGAAACTCTCCCCATTCGAGGGTGTCTCCGTCCTTGTCGATGTAGGACTTGACATCTGAGCTTGATTTAGCTCCCTGAATGTTCGGATGGAAATGTACTGACCTGCTTGGGGAAACCAGGTCGAAGAATCG-CTGATTCTGGCACTTGTATTTGCCCTCGAACTGGATGAGCACGTGCAGATGAGGTTCCCCATTCTCGTGAAGCTCTCTGCAGATCTTGATGAATTTTTTATTTGTTGGAGTGTGTAGGTTTTGTATTTGGGAAAGTGCTTCTTCTTTAGTAAGAGAGCATTTTGGATAAGTGATGAAATAATTTTTGGCATTTATTTTAAACCGATTGGGTGCTGCCATGTT-GACTTAGTCAATCGGTGTCTCTC-AACTCTCTCTA-----TGTATC--GGTGTATTGG-AGTCCTATATATA---TGGAGACTCTAATGGCATAAAT-----------GTAAATAA--AAGAACTT--TAATTTGAAATTCAAAGGAAAAGGCTAAAGCGGCCATCCGTCTAATATT-
>BYVMV-INKol05GU112025
----------------------------------------------ACCGGATGGCCGCGCGATTCTTTTAATTGGTGGGTCCA--------------GAACGCACGGCTATGCAGA-CTCAGAGCTTAGAT-AA----------CGCTC-CTTTG-GCTATAAGTACGT-GCGCACTAAGTTT-CAATTCAAAAAA-TGTG-----GGATCCACTATTAAACGAATTTCC-GGATACGGTTCACGGGTTTCGTTGTATGCTATCTG-TAAAATATTT-GCAACTTTTGTCGCAGGATTATTCTCCAG-ATACGCTTGGGTACGAGTTAATACGGGATTTA-ATTTGTATTTTCCGCTCCCGTAATTATGTCGAAGCGAGCTGCAGATATCGTCATTTCTACGCCCGCGTCGAAAGTACGCCGGCGTCTGAACTTCGGCAGCCCATACACCAGCCGTGCTGCTGCCCCCATTGTCCGCGTCACAAA---ACAACAGGCATGGACAAACAGGCCTATGAACAGGAAACCCAGAATGTACCGGATGTACAGAAGTCCGGATGTTCCAAGGGGATGTGAGGGTCCCTGTAAGGTACAGTCGTTTGAATCTCGACACGATATCGTTCATATTGGTAAG-GTAATGTGTATTTCGGATGTTACGCGTGGAGTCGGTTTG-ACCCATCGTATAGGTAAGCGTTTTTGTGTCAAGTCAGTTT-ATGTTTTAGGT-AAGATATGGATGGACGAGAACATCAAGACCAAGAACCATACGAATTCGGTGATGTTTTTCCTTGTTCGTGATCGACGACCGGTAGATAA---ACCACAAGATTTTGGTGAAGTATTTAATATGTTTGATAACGAGCCTAG--TACGGCGACCGTGAAGAACATGCATAGGGATCGATACCAGGTGTTGAGGAAATGGCATGCAACCGTTACTGGTGGACAATATGCGAGTAAGGAGCAGGCTTTGGTCAAGAAGTTTGTTAG--GGTTAACAACTACGTTGTTTACAACCAGCAGGAAGCAGGAAAATACGAGAATCACACCGAGAATGCATTGATGCTTTATATGGCTTGTACCCATGCTAGCAA-TCCTGTTTATGCTACTCTTAAGATTAGAATATATTTTTATGACTCTGTAACGAACTAATATTA-ATAAAGTTTAAATTGTATATCTGAATATTGGTCTACATACA-TTGTTTGATTAATTACATTGTACAATACATGTTCAACGGCTTTAATAACTAAATTAATTGAGATTACACCTAGATTGTTGAGATGTTTGAGGACTTGGGTTTTGAATACCCTTAAGAAAAGACCAGTCGGAGGGTGTAAGGTCGTCCAGATTCGG-AAGGTTAGAAAACACTTGTG-CACTCCCAGAGCTTTCCGAAGGTTGTAGTTGAATTGGATCCTCATTGTTATGATGTCCATGTTCGTCGTGAATGGACGGTTGTCGTGGCTGAGGATTTTGAAATAAAGGGGATTTGGAACCTCCCAGATAAAGACGCCATTCGTTGAATGAGCTGCAGTGATGCGTTCCCCTGTGCGAGAATCCATGGTTGTGGCAGTTG---ATACTTAGGTAATAGCTGCATCCACACTCAAGGTCCACTCGTTTCCTCCTGTGC---GCTCTCTTCGCTTCCCTGTGTTGAACTTTGATTGGTACCGGAGTAGAGCGGTTGGGTGAGAAAGACGAATGTTGCATTCTTTAAAGCCCAGGATTTTAATGCTGAGTTCTTATCC-TCGTCTAAGAACTCTTTATAGCTTGCATTGGGCCCTGGATTGCAGAGGAAGATTGTTGG-TATGCCGCCTTTAATTTGAACTGGCTTCCCGTACTTTGTG---TTTGATTGCCAGTCCCTTTGGGCCCCCATGAATTCTTTAAAGTGTTTTAGGAAGTGTGGATCGACGTCATCAATGACGTTATACCAAGCG-TCGTTACTGTACACCTTTGGGCTAAGGTCCAGATGCCCGCATAAATAGTTATGTGGGCCTAAAGACCTAGCCCACATTGTTTTTCCAGTACGACTATCTCCCTCAATTACTATACTTTGAGGTCTCA-GGGGCCGCGCAGCGGCATCGACAACGTTCTCGCACGCCCACTCTTCAAGTTCTTCTGGAACTTGATCAAATGAAGAAGAAGAAAAAGGAGAAACATAAGG-AGCTGG-AGGCTCCTGAAAATATCTATCTAAATTAGAATTTAAATTATGAAATTGAAGTAGAAAGTCTCTTGGGGCTTTCTCCTTCAGTATATT-GAGGGCCTGAGCTTTGGACCCTGCGT-TGATTGCCTCGGCATATGCGTCGTTGGCAGTTTGGCAACCTCCTCTAGCTGATCTTCCATCGACTTGGAAAACTCCATGATCAAGGATGTCTCCGTCTTTCTCCATGTAGGTTTTGACATCGCTTGAGCTTTTAGCTCCCTGAATGTTCGGATGGAAATGTGCTGACCTAGTTGGGGAGGTGAGGTCGAAGAATCT-ATTGTTCCTGCACTGGAACTTTCCTTCGAACTGGATGAGCACGTGAAGATGAGGTTCCCCATCCTCGTGAAGCTCTCTGCAGATCTTGATGAATTTTTTGTTTGTTGGGGTTTGTAGGTTTTGGAGTTGGGAAAGTGCTTCCTCTTTAGTCAGAGAGCATTTGGGATAAGTGAGGAAATAATTTTTGGAATTTATTTGAAACCGATTGGAAGGCGCCATGAC-GACTAATGAAAACCGAGTGACTC-GCCTCGCTCAC-----TCTCTC-TGGGATATGGA-TACCCAATAAATT---GGGAGCACCAAAGGGCAAATGG-----------GTAATTTT--GTAA--CGT--AATTCTGAATCTCCACGCTCCAG--AAAGCGGCCATCCATACAATATT-
>BYVMV-INMah06JQ326267
----------------------------------------------ACCGGATGGCCGCGCGATTTTTTTAAGTGGTGGGTCCA--------------GAACGCACGACGATGCAGA-CTCAAAGCTTAGAT-AA----------CGCTC-CTTCG-ACTATAAGTACGT-GCGCAATAAGTTT-CAATTCAAAAAA-TGTG-----GGATCCACTATTAAATGAATTTCC-GGATACGGTTCACGGGTTTCGTTGTATGCTATCTG-TAAAATATTT-GCAACTTTTGTCGCAGGATTATTCTCCAG-ATACACTTGGGTACGAGTTAATACGGGATTTA-ATTTGTATTTTACGCTCCCGTAATTATGTCGAAGCGAGCTGCAGATATCGTCATTTCTACGCCCGCGTCGAAAGTACGCCGGCGTCTGAACTTCGGCAGCCCTTACACCAGCCGTGCTGCTGCCCCCATTGTCCGCGTCACAAA---ACAACAGGCATGGACAAACAGGCCTATGAACAGGAAACCCAGAATGTACCGGATGTACAGAAGTCCGGATGTTCCAAGGGGATGTGAGGGTCCCTGTAAGGTACAGTCGTTTGAATCTCGACACGATGTTGTCCATATTGGTAAG-GTAATGTGTATTTCTGATGTTACGCGTGGAGTCGGTTTG-ACCCATCGTATAGGTAAGCGTTTTTGTGTCAAGTCAGTTT-ATGTTTTAGGT-AAGATATGGATGGACGAGAACATCAAGACCAAGAACCATACGAATTCGGTGATGTTTTTCCTTGTTCGTGATCGACGACCGACAGATAA---ACCACAAGATTTTGGTGAAGTATTTAATATGTTTGATAACGAGCCCAG--TACGGCGACCGTGAAGAACATGCATAGGGATCGGTACCAGGTGTTGAGGAAATGGCATGCAACCGTTACTGGTGGACAATATGCGAGTAAGGAACAGGCGTTGGTTAAGAAATTTGTTAG--GGTTAACAATTATGTTGTTTACAACCAGCAGGAGGCAGGAAAATACGAGAATCATACGGAGAATGCGTTGATGCTTTATATGGCTTGTACCCATGCTAGCAA-CCCAGTTTATGCTACGCTGAAGATTAGGATATATTTTTATGACTCTGTAACGAATTGAAATTA-ATAAAGATTGAATTTTATATCTGAATATTGGTCTACATACA-TTGTTTGATTAATTACATTGTACAAAACATGTTCGACAGCTTTAATAACTAAATTAATTGAAACTACACCGAGATTGTTGAGATATTTGAGGACTTGGGTTTTGAATACCCTTAAGAAAAGACCAGTCTGAGGGTGTAAGGTCGTCCAGATTCGG-AAGGTTAGAAAACACTTGTG-TATTCCCAGAGCTTTCCGTAGGTTGTAGTTGAAATGGATCCTGAGTGTTATTATGTCCATGTTCGTCGTGAATGGACGGTTGTCGTGGCTGAGGATTTTGAAATAAAGGGGATTTGGAACCTTCCAGATATAGACGCCATTCGTTGAATGAGCTGCAGTGATGCGTTCCCCTGTGCGAGAATCCATGGTTGTGGCAGTTG---ATAGAGAGATAATAACTGCATCCGCACTCAAGGTCCACTCTCCTCCTCCTGATG---CGTCTCTTCGCTTCCCTGTGTTGAACTTTGATTGGTACCGGAGTAGAGCGGTTGGGTGAGAAAGACGAATGTTGCATTCTTTAAAGCCCAGGCTTTCAAAGCTGAGTTCTTATCC-TCGTCCAAGAATTCTTTATAGCTTGCGTTGGGCCCTGGATTGCAGAGGAAGATTGTTGG-AATGCCGCCTTTAATTTGAACCGGCTTCCCGTACTTTGTG---TTTGATTGCCAGTCCCTTTGGGCCCCCATGAATTCTTTAAAGTGTTTTAGGAAGTGTGGATCGACGTCATCAATGACGTTATACCAAGCG-TCATTACTGTAGACCTTTGGGCTAAGGTCCAGATGCCCGCATAAATAGTTATGTGGGCCTAAAGACCTAGCCCACATTGTTTTTCCAGTACTACTATCACCCTCTATGACAATACTTATGGGTCTTA-AAGGCCGCGCAGCGGCACCGAGAACATTCTCGGCAGCCCATTCCTCAAGTTCCTCGGGAACTTGATCAAATGAAGAAGATGAAAATGGAGACACATAAAC-CTCCAA-GGGAGGTGTAAAAATTCTATCTAAATTAGCATTTAAATTATGAAATTGTAAAACATAATCTTTGGGAGCTAACTCCCTAAGGATATT-GAGGGCCTGAGGTTTGGACCCTGAAT-TGATTGCCTCGGCATATGCGTCGTTGGCAGACTGCTGACCTCCTCTAGCTGATCTTCCATCGACTTGGAAAACTCCACAATCAATGAAGTCTCCGTTTTTTTCCACATAGGCCTTGACATCTGACGAGCTTTTAGCTCCCTGAATGTTCGGATGGAAATGTGCTGACCTAGTTGGGGAGGTGAGGTCGAAGAATCT-ATTGTTCCTGCACTGGAACTTTCCTTCGAACTGGATGAGAACATGCAAGTGAGGATTCCCATCTTCATGAAGTTCTCTGCAGATTCTAATGAATTTTTTGTTTACTGGGGTTTGGAGATTTAAGAATTGGGAAAGTGCTTCTTCTTTAGTCAGGGAGCACTTGGGATAAGTGAGAAAATAATTTTTGGCATTTATTTTAAAGCGTTTAGAAGGCATGTTGAC-TAAAATTCGGTACCGATTGACTC-GCTCTGGCAAC-----TCTCTC-TGGTATATTGG-TACCCAATATATA---GTGAGTACCAAATGGCATAAAT-----------GTAAATAA--AAGAACTTT--AATTTGAAATTCAAAGGAAAAGGCTAAAGCGGCCATCCGTCTAATATT-
>BYVMV-INMah06JQ359505
----------------------------------------------ACCGGATGGCCGCGCGATTTTTTAAAGTGGTGGGTCCA--------------GAACGCACGACGATGCAGA-CTCACAGCTTAGAT-CA----------CGCTC-CTTCG-ACTATAAGTACGT-GCGCACTAAGTTT-CAATTCAAAAAA-TGTG-----GGATCCACTGTTAAACGAGTTCCC-GGATACGGTTCACGGGTTTCGTTGTATGCTATCTG-TAAAATATTT-GCAACTTTTGTCGCAGGATTATTCTCCAG-ATACGCTTGGGTACGAGTTAATACGGGATTTA-ATTTGTATTTTACGCTCCCGTAATTATGTCGAAGCGAGCTGCCGATATCGTCATTTCTACGCCCGCGTCGAAAGTACGCCGGCGTCTGAACTTCGGCAGCCCATACACCAGCCGTGCTGCTGCCCCCATTGTCCGCGTCACAAA---ACAACAGGCATGGACAAACAGGCCTATGAACAGGAAACCCAGAATGTACCGGATGTACAGAAGTCCGGATGTTCCAAGGGGATGTGAGGGTCCCTGTAAGGTACAGTCGTTTGAATCTCGACACGATATCGTTCATATTGGTAAG-GTAATGTGTATTTCGGATGTTACGCGTGGAGTCGGTTTG-ACCCATCGTATAGGTAAGCGTTTTTGTGTCAAGTCAGTTT-ATGTTTTAGGT-AAGATATGGATGGACGAGAACATCAAGACCAAGAACCATACGAATTCGGTGATGTTTTTCCTTGTTCGTGATCGACGACCGACAGATAA---ACCACAAGATTTTGGTGAAGTATTTAATATGTTTGATAACGAGCCCAG--TACGGCGACCGTGAAGAACATGCATAGGGATCGGTACCAGGTGTTGAGGAAATGGCATGCAACCGTTACTGGTGGACAATATGCGAGTAAGGAACAGGCGTTGGTTAAGAAATTTGTTAG--GGTTAACAATTATGTTGTTTACAACCAGCAGGAGGCAGGAAAATATGAGAATCATACGGAGAATGCGTTGATGCTTTATATGGCTTGTACCCATGCTAGCAA-CCCAGTTTATGCTACGCTGAAGATTAGGATATATTTTTATGACTCTGTAACGAATTGAAATTA-ATAAAGATTGAATTTTATATCTGAATATTGGTCTACATACA-TTGTTTGATTAATTACATTGTACAAAACATGTTCGACAGCTTTAATAACTAAATTAATTGAAACTACACCGAGATTGTTGAGATATTTGAGGACTTGGGTTTTGAATACCCTTAAGAAAAGACCAGTCTGAGGGTGTAAGGTCGTCCAGATTCGG-AAGGTTAGAAAACACTTGTG-TATTCCCAGAGCTTTCCGTAGGTTGTAGTTGAAATGGATCCTGAGTGTTATTATGTCCATGTTCGTCGTGAATGGACGGTTGTCGTGGTTTAGGATCTTGAAATAGAGGGGATTTGGAACCTTCCAGATATAGACGCCATTCTTTGCTTGAGCTGCAGTGATGCGTGCCCCTGTGCGAGAATCCATGGTTGTGGCAGTTG---ATAGAGAGATAATAAGAACACCCGCATTCAAGATCTACTCTCCTCCTCCTGATG---CGTCTCTTCGCTTCCCTGTGCTGTACTTTGATTGGTACCCGAGTACAACGGTTCGGTGAGAAAGACGAATGCTGCATTTTTTAAAGCCCACGCTTTCAAAGCTGAGTTCTTTTCC-TCGTCCAAGAATTCTTTATAGCTTGCGTTGGGGCCTGGATTGCAGAGGAAGATTGTTGG-AATGCCGCCTTTAATTTGAACTGGCTTCCCGTACTTTGTG---TTTGATTGCCAGTCCCTTTGGGCCCCCATGAATTCTTTAAAGTGTTTGAGGAAATGCGGGTCAACATCATCTATAATGTTGAACCACGCA-TCGTTTGAATACACTTTAGGGCTTAGATCTAGGTGACCACACAAATAGTTATGTGGGCCTAATGACCTAGCCCACATAGTTTTGCCCGTACGACTATCTCCCTCTAAGACTAAACTCAAAGGTCTCA-GAGGCCGCGCAGCGGCGTCCATGACGTTTTCCGATACCCATTCCTCAAGTTCTTCTGGAACTTGATCGAAAGAAGAAGATAAAAAAGGAGAAACATAAAC-CTCCAA-GGGAGGTGTAAAAATCCTATCTAAATTGGCATTTAAATTATGAAATTGTAAGACATAATCCTTAGGTGCTAACTCCCTAAGTACTCT-AAGAGCCTCTGACTTACTGCCTGCGT-TAAGTGCCTCGGCGTAAGCGTCGTTGGCTGTCTGCTGTCCCCCTCTTGCAGATCGTCCATCGATCTGAAACTCTCCCCATTCGAGGGTGTCTCCGTCCTTGTCGATGTAGGACTTGACATCGGAGCTTGATTTAGCTCCCTGAATGTTTGGATGGAAATGTGCTGACCTGTTTGTGGCGACCAAGTCGAATAATCT-CTGATTCTGGCACTTGTATTTTCCTTCGAACTGGATGAGCACGTGAAGATGAGGTTCCCCATTTTCATGAAGCTCTCTGCAGATCTTTATGTATTTTTTATTTGTTGGGGTTTGTATATTTTGTAGTTGGGATAATGCCTCTTCTTTATTAAGAGAGCATTGTGGATAAGTGAGGAAATAATTTTTGGAATTTATTTGAAACCGATTGGGTG---CTGCCAT-GACT-ATGTTTGAGCACCCGATT-GACTCGCTCTTACAACTCTCTC-TGGTATATCGG-GTCCCTATATATA---GTGAGACTCAAATGGCATATGT-----------GTAATT-T--TGTAA--TG-AAATTCAAAATCCTCACGCTCCAA--AAAGCGGCCATCCGTATAATATT-
>BYVMV-INMah06JQ326266
----------------------------------------------ACCGGATGGCCGCGCGATTTTTTTAAGTGGTGGGTCCA--------------GAACGCACGACGATGCAGA-CTCAAAGCTTAGAT-AA----------CGCTC-CTTCG-ACTATAAGTACGT-GCGCACTAAGTTT-CAATTCAAAAAA-TGTG-----GGATCCACTATTAAACGAGTTCCC-GGATACGGTTCACGGTTTTCGTTGTATGCTTTCTG-TGAAATATTT-GCAACTTTTGTCGCAGGAGTATTCACCAG-ATACGCTTGGTTACGATTTAATACGGGATTTA-ATTTGTATTGTCCGTTCTCGTAATTATGTCGAAGCGAGCTGCAGATATCGTCATTTCTACGCCCGCGTCGAAAGTACGCCGGCGTCTGAACTTCGGCAGCCCATACACCAGCCGTGCTGCTGCCCCCATTGTCCGCGTCACAAA---ACAACAGGCATGGACAAACAGGCCTATGAACAGGAAACCCAGAATGTACCGGATGTACAGAAGTCCGGATGTTCCAAGGGGATGTGAGGGTCCCTGTAAGGTACAGTCGTTTGAATCTCGACACGATGTCGTTCATATTGGTAAG-GTAATGTGTATTTCGGATGTTACGCGTGGAGTCGGTTTG-ACCCATCGTATAGGTAAGCGTTTTTGTGTCAAGTCAGTTT-ATGTTTTAGGT-AAGATATGGATGGACGAGAACATCAAGACCAAGAACCATACGAATTCGGTGATGTTTTTCCTTGTTCGTGATCGACGACCGACAGATAA---ACCACAAGATTTTGGTGAAGTATTTAATATGTTTGATAACGAGCCCAG--TACGGCGACCGTGAAGAACATGCATAGGGATCGGTACCAGGTGTTGAGGAAATGGCATGCAACCGTTACTGGTGGACAATATGCGATTAAGGAACAGGCGTTGGTTAAGAAATTTGTTAG--GGTCAACAATTACGTTGTTTACAACCAGCAGGAGGCAGGAAAATACGAGAATCACACCGAGAATGCATTGATGCTTTACATGGCTTGTACCCATGCTAGCAA-CCCAGTTTATGCTACTCTTAAGATTAGGATATATTTTTATGACTCTGTAACGAATTGAAATTA-ATAAAGATTGAATTTTATATCTGAATATTGGTCTACATACA-TTGTTTGATTAATTACATTGTACAATACATGTTCAACGGCTTTAATAACTAAATTAATTGAGACTACACCTAGATTGTTGAGATATTTGAGGACTTGGGTTTTGAATACCCTTAAGAAAAGACCAGTCTGAGGGTGTAAGGTCGTCCAGATTCGG-AAGGTTAGAAAACACTTGTG-TATTCCCAGAGCTTTCCGTAGGTTGTAGTTGAAATGGATCCTGAGTGTTATTATGTCCATGTTCGTCGTGAATGGACGGTTGTCGTGGTTGAGGATCTTGAAATAGAGGGGATTTGGAACCTTCCAGATATAGACGCCATTCTTTGCTTGAGCTGCAGTGATGCGTGCCCCTGTGCGAGAATCCATGGTTGTGGCAGTTG---ATAGAGAGATAATAAGAACACCCGCATTCAAGATCTACTCTCCTCCTCCTGATG---CGTCTCTTCGCTTCCCTGTGCTGTACTTTGATTGGTACCCGAGTACAACGGTTCGGTGAGAAAGACGAATGCTGCATTTTTTAAAGCCCACGCTATCAAAGCTGAGTTCTTTTCC-TCGTCCAAGAATTCTTTATAGCTGTCGTTGGGGCCTGGATTGCAGAGGAAGATTGTTGG-AATGCCGCCTTTAATTTGAACTGGCTTCCCGTACTTTGTG---TTTGATTGCCAGTCCCTTTGGGCCCCCATGAATTCTCTAAAGTGTTTCAGGAAGTGTGGATCGACATCATCAATGACGTTATACCAAGCG-TCGTTACTGTACACCTTTGGGCTAAGGTCCAGATGCCCGCATAAATAGTTATGTGGGCCTAAAGACCTAGCCCACATTGTTTTTCCAGTACGACTATCTCCCTCTATGACTATACTTTGAGGTCTCA-GAGGCCGCGCAGCGGCATCGACAACGTTCTCGCACGCCCACTCTTCAAGTTCTTCTGGAACTTGATCAAATGAAGAAGAAGAAAAAGGAGAAACATAAGG-AGCTGG-AGGCTCCTGAAAATATCTATCTAAATTAGAATTTAAATTATGAAATTGAAGTAGAAAGTCTCTTGGGGCTTTCTCCTTCAGTATATT-GAGGGCCTGAGCTTTGGACCCTGCGT-TGATTGCCTCGGCATATGCGTCGTTGGCAGTTTGGCAACCTCCTCTAGCTGATCTTCCATCGACTTTGAAAACTCCATGATCAAGGATGTCTCCGTCTTTCTCCATGTAGGTTTTGACATCGCTTGAGCTTTTAGCTCCCTGAATGTTCGGATGGAAATGTGCTGACCTAGTTGGGGAGGTGAGGTCGAAGAATCT-ATTGTTTCTGCACTGGAACTTTCCTTCGAACTGGATGAGAACATGCAAGTGAGGATTCCCATCTTCATGAAGTTCTCTGCAGATTCTAATGAATTTTTTGTTTACTGGGGTTTGGAGATTTAAGAATTGGGAAAGTGCTTCTTCTTTAGTCAGGGAGCACTTGGGATAAGTGAGAAAATAATTTTTGGCATTTATTTTAAACCGATTGGGTGCTGCCATGTT-GACTTAGTCAATCGGTGTCTCTC-AACTCTCTCTA-----TGTATC--GGTGTATTGG-AGTCCTATATATA---TGGAGACTCTAATGGCATAAAT-----------GTAAATAA--AAGAACTTT--AATTTGAAATTCAAAGGAAAAGGCTAAAGCGGCCATCCGTCTAATATT-
>BYVMV-IN:Nde:08GQ245760
----------------------------------------------ACCGGATGGCCGCGCGATTTTTTAAAGTGGTGGGTCCA--------------GAACGCACGACGATGCAGA-CTCAAAGCTTAGAT-AA----------CGCTC-CTTCG-GCTATAAGTACTT-GCGCACTAAGTTT-CAATTCAAAAAA-TGTG-----GGATCCACTATTAAACGAATTTCC-GGATACGGTTCACGGGTTTCGTTGTATGCTATCTG-TAAAATATTT-GCAACTTTTGTCGCAGGATTATTCTCCAG-ATACGCTTGGGTACGATTTAATACGGGATTTA-ATTTGTATTTTACGCTCCCGTAATTATGTCGAAGCGAGCTGCCGATATCGTCATTTCTACGCCCGCGTCGAAAGTACGTCGGCGTCTGAACTTCGGCAGCCCATACAGCAGCCGTGTTGCTGCGCCCATTGTCCGCGTCACAAA---ACAACAGGCATGGACAAACAGGCCTATGAACAGGAAGCCCAGAATGTATCGGATGTACAGAAGTCCGGATGTTCCAAGGGGTTGTGAGGGTCCCTGTAAGGTACAATCCTTTGAGTCTAGACACGATGTTGTTCATATTGGTAAG-GTAATGTGTATTTCTGATGTTACGCGTGGAGTCGGTTTG-ACCCATCGTATAGGTAAGCGTTTTTGTGTCAAGTCAGTTT-ATGTTTTAGGT-AAGATATGGATGGACGAGAACATCAAGACCAAGAACCATACGAATTCGGTGATGTTTTTCCTTGTTCGTGATCGACGACCGGTAGATAA---ACCCCAGGATTTTGGTGAGGTATTTTACATGTTTGACAACGAACCCAG--TACGGCGACCGTGAAGAATAGTCATAGGGATCGTTACCAGGTGTTGAGGAAATGGCATGCAACCGTCACGGGTGGTCAATATGCGAGTAAGGAACAGGCGTTGGTCAAGAAGTTTGTCAA--GGTTAACAATTATGTTGTTTACAATCAACAGGAAGCAGGAAAATACGAGAATCATACGGAGAATGCGTTAATGCTTTATATGGCTTGTACCCACGCTAGTAA-CCCAGTTTATGCTACGCTTAAGATTCGTATTTATTTTTATGACTCTGTAACGAATTGAAATTA-ATAAAGTTTGAATTTTATATCTGAATATTGGTCTACATACA-TTGTTTGATTAATTACATTGTACAATACATGTTCAACGGCTTTAATAACTAAATTAATTGAGATTACACCTAGATTGTTGAGATATTTGAGGACTTGGGTTTTGAATACCCTTAAGAAAAGACCAGTCGGAGGGTGTAAGGTCGTCCAGATTCGG-AAGGTTAGAAAACACTTGTG-CACTCCCAGAGCTTTCCGAAGGTTGTAGTTGAATTGGATCCTCATTGTTATGATGTCCATGTTCGTCGTGAATGGACGGTTGTCGTGGTTGAGGATTTTGAAATAAAGGGGATTTGGAACCTCCCAGATAAAGACGCCATTCGTTGAATGAGCTGCAGTGATGCGTTCCCCTGTGCGAGAATCCATGGTTGTGGCAGTTG---ATACTTAGGTAATAGCTGCATCCACACTCAAGGTCCACTCGTTTCCTCCTGTGC---GCTCTCTTCGCTTCCCTGTGTTGAACTTTGATTGGTACCCGAGTACAACGGTTGGGTGAGGAAGACGAATGCTGCATTTTTTAAAGCCCACGCTTTTAAAGCTGAGTTCTTTTCC-TCTTCCAAGAACTCTTTATAGCTTGCGTTGGGGCCTGGATTGCAGAGGAAGATTGTTGG-TATGCCCCCTTTAATTTGAACTGGCTTCCCGTACTTGGTG---TTTGATTGCCAATCCCTTTGGGCCCCCATGAATTCTTTAAAGTGTTTCAGATAATGCGGGTCAACATCATCTATAATGTTGAACCACGCA-TCGTTTGAATACACTTTAGGGCTTAGATCTAGGTGACCACATAAATAGTTATGTGGGCCTAATGACCTAGCCCACATCGTTTTGCCCGTACGACTGTCTCCCTCTAAGACTAAACTCAAAGGACGCA-GAGGCCGCGCAGCGGCGTCCATGACGTTTTCCGATACCCATTCCTCAAGTTCTTCTGGAACTTGATCGAAAGAAGAAGATAAAAAAGGAGAAACATAAAC-CTCCAA-TGGAGGTGTAAAAATCCTATCTAAATTGGCATTTAAATTATGAAATTGTAACACGTAATCCTTAGGTGCTAACTCTCTAATTACTCT-AAGAGCCTCTGACTTACTGCCTGCGT-TAAGTGCTGCGGCGTAAGCGTCGTTGGCTGTCTGCTGTCCCCCTCTTGCAGATCGTCCATCGATCTGAAACTCTCCCCATTCGAGGGTGTCTCCGTCCTTGTCGATGTAGGACTTGACATCTGAGCTTGATTTAGCTCCCTGAATGTTCGGATGGAAATGTGCTGACCTGCTTGGGGAGACCAGGTCGAAGAATCG-CTGATTCTGGCACTTGTATTTCCCCTCGAATTGGATGAGCACGTGAAGATGAGGTTCCCCATTCTCATGAAGCTCTTTGCAAATTTTGATGAATTTTTTATTTGTTGGAGTTTGTAGGTTTTGGATTTGGGAAAGTGCTTCCTCTTTAGTAAGAGAGCATTTTGGATAAGTGAGAAAATAATTTTTGGAATATATTTGAAAGCGTTTAGAAG---GCATGTT-GACT-AAATTTGAGTACC-GATT-GACTCGCTCTGGCAACTCTCCCCTGGTATATCGG-TACCCAATATATA---GTGAGTACCAAATGGCATATGT-----------GTAATT-T--TGTAA--TG-AAATTCAAAATCCTCACGCTCCAA--AAAGCGGCCATCCGTATAATATT-
>BYVMV-INNdel05GU112063
----------------------------------------------ACCGGATGGCCGCGCGATTTTTTTAAGTGGTGGGTCCA--------------GAACGCACGACGATGCAGA-CTCAAAGCTTAGAT-AA----------CGCTC-CTTCG-ACTATAAGTACGT-GCGCACTAAGTTT-CAATTCAAAAAA-TGTG-----GGATCCACTATTAAACGAATTTCC-GGATACGGTGCACGGGTTTCGTTGTATGCTTTCTG-TCAAATATTT-GCAACTTTTGTCGCAGGATTATTCTCCAG-ATACCCTTGGTTACGAGTTAATACGTGATTTA-ATCTGTATTCTACGCTCCCGTAATTATGTCGAAGCGAGCTGCCGATATCGTCATTTCTACGCCCGCGTCGAAAGTACGCCGGCGTCTGAACTTCGGCAGCCCATACACCAGCCGTGCTGCTGCCCCCATTGTCCGCGTCACAAA---ACAACAGGCATGGACAAACAGGCCTATGAACAGGAAACCCAGAATGTACCGGATGTACAGAAGTCCGGATGTTCCAAGGGGATGTGAGGGTCCCTGTAAGGTACAGTCGTTTGAATCTCGACACGATGTCGATCATATTGGTAAG-GTAATGTGTATTTCGGATGTTACGCGTGGAGTCGGTTTG-ACCCATCGTATAGGTAAGCGTTTTTGTGTCAAGTCAGTTT-ATGTTTTAGGT-AAGATATGGATGGACGAGAACATCAAGACCAAGAACCATACGAATTCGGTGATGTTTTTCCTTGTTCGTGATCGACGACCGGTAGATAA---ACCACAGGATTTTGGTGAGGTATTTAACATGTTTGACAACGAACCCAG--TACGGCTACCGTGAAGAATAGTCATAGGGATCGTTACCAGGTGTTGAGGAAATGGCATGCAACCGTCACGGGTGGTCAATATGCGAGTAAGGAACAGGCGTTGGTCAAGAAGTTTGTCAA--GGTTAACAATTATGTTGTTTACAATCAACAGGAAGCAGGAAAATACGAGAATCATACGGAGAATGCGTTGATGCTTTATATGGCTTGTACCCATGCTAGTAA-CCCAGTGTATGCTACGCTTAAGATTCGTATTTATTTTTATGACTCTGTAACGAATTGAAATTA-ATAAAGATTGAATTTTATATCTGAATATTGGTCTACATACA-TTGTTTGATTAATTACATTGTACAAAACATGTTCGACAGCTTTAATAACTAAATTAATTGAAACTACACCTAGATTGTTGAGATATTTGAGGACTTGGGTTTTGAATACCCTTAAGAAAAGACCAGTCTGAGGGTGTAAGGTCGTCCAGATTCGG-AAGGTTAGAAAACACTTGTG-TATTCCCAGAGCTTTCCGTAGGTTGTAGTTGAAATGGATCCTGAGTGTTATTATGTCCATGTTCGTCGTGAATGGACGGTGGTCGTGGTTGAGGATCTTGAAATAGAGGGGATTTGGAACCTTCCAGATATAGACGCCATTCTTTGCTTGAGCTGCAGTGATGCGTGCCCCTGTGCGAGAATCCATGGTTGTGGCAGTTG---ATAGAGAGATAATAAGAACACCCGCATTCAAGATCTACTCTCCTCCTCCTGATG---CGTCTCTTCGCTTCCCTGTGCTGTACTTTGATTGGTACCCGAGTACAACGGTTCGGTGAGAAAGACGAATGCTGCATTTTTTAAAGCCCACGCTTTCAAAGCTGAGTTCTTTTCC-TCGTCCAAGAATTCTTTATAGCTTGCGTTGGGGCCTGGATTGCAGAGGAAGATTGTTGG-AATGCCGCCTTTAATTTGAACTGGCTTCCCGTACTTGGTG---TTTGATTGCCAGTCCCTTTGGGCCCCCATGAATTCTTTAAAGTGTTTCAGATAATGCGGGTCAACATCATCTATAATGTTGAACCACGCA-TCGTTTGAATACACTTTAGGGCTTAGATCTAGGTGACCACATAAATAGTTATGTGGGCCTAATAACCTAGCCCACATCGTTTTGCCCGTACGACTGTCTCCCTCTAAGACTAAACTCAAAGGACGCA-GAGGCCGCGCAGCGGCGTCCATGACGTTTTCCGATACCCATTCCTCAAGTTCTTCTGGAACTTGATCGAAAGAAGAAGATAAAAAAGGAGAAACATAAAC-CTCCAA-GGGAGGTGTAAAAATCCTATCTAAATTGGCATTTAAATTATGAAATTGTAATACATAATCCTTAGGTGCTAACTCCCTAATGACTCT-AAGAGCCTCTGACTTACTGCCTGCGT-TAAGTGCTGCTGCGTAAGCGTCGTTGGCTGTTTGCTGTCCCCCTCTTGCAGATCGTCCATCGATCTGAAACTCTCCCCATTCGAGGGTGTCTCCGTCCTTGTCGATGTAGGACTTGACATCTGAGCTTGATTTAGCTCCCTGAATGTTCGGATGGAAATGTACTGACCTGCTTGGGGAGACCAGGTCGAAGAATCG-CTGATTCTGGCACTTGTATTTGCCCTCGAACTGGATGAGCACGTGCAGATGAGGTTCCCCATTCTCGTGAAGCTCTCTGCAGATTCTAATGAATTTTTTGTTTACTGGGGTTTGGAGATTTAAGAATTGGGAAAGTGCTTCTTCTTTAGTCAGGGAGCACTTGGGATAAGTAAGGAAATAATTTTTGGAATATATTTGAAAGCGTTTAGAAGG---CATGTT-GACTAAAATTG--AGTACCGATT-GACTCGCTCTGGCAACTCTCTC-TGGTATATCGG-TACCCAATATATA---GTGAGTACCAAATGGCATAAAT-----------GTAAATAA--AAGAACTT--TAATTTGAAATTCAAAGGAAAAGGCTAAAGCGGCCATCCGTCTAATATT-
>BYVMV-INPan05FJ176236
----------------------------------------------ACCGGATGGCCGCGCGATTTTTTTAAGTGGTGGGTCCA--------------GAACGCACGACGATGCAGA-CTCAAAGCTTAGAT-AA----------CGCTC-CTTCG-GCTATAAGTACTT-GCGCACTAAGTTT-CAAATTGAAACA-TGTG-----GGATCCACTAGTAAACGAATTCCC-GGATACGGTGCACAGGTTTCGTTGTATGCTATCTG-TCAAATATTT-GCAACTTTTGTCGCAGGATTATTCTCCAG-ATACTCTTGGGTACGAGTTAATACGGGATTTA-ATTTGTATTTTACGCTCCCGTAATTATGTCGAAGCGAGCTGCCGATATCGTCATTTCTACGCCCGCGTCGAAAGTACGCCGGCGTCTGAACTTCGGCAGCCCTTACACCAGCCGTGCTGCTGCCCCCATTGTCCGCGTCACAAA---ACAACAGGCATGGACAAACAGGCCTATGAACAGGAAACCCAGAATGTACCGGATGTACAGAAGTCCGGATGTCCCAAGGGGATGTGAGGGTCCCTGTAAGGTACAGTCGTTTGAATCTCGACATGATTTCGTTTCCTTTGGTAAG-GTAATGTGTATCTCGGATGTTACGCGTGGAGTCGGTTTG-ACCCATCGTATAGGTAAGCGTTTTTGTGTCAAGTCAGTTT-ATGTTTTAGGT-AAGATATGGATGGACGAGAACATCAAGACCAAGAACCATACGAATTCGGTGATGTTTTTCCTTGTTCGTGATCGACGACCGACAGATAA---ACCACAAGATTTTGGTGAAGTATTTAATATGTTTGATAACGAGCCCAG--TACAGCGACCGTGAAGAACATGCATAGGGATCGGTACCAGGTGTTGAGGAAATGGCATGCAACCGTTACTGGTGGACAATATGCGAGTAAGGAACAGGCGTTGGTTAAGAAATTTGTTAG--GGTTAACAATTATGTTGTTTACAACCAGCAGGAGGCAGGAAAATACGAGAATCATACGGAGAATGCGTTGATGCTTTATATGGCTTGTACCCATGCTAGCAA-CCCAGTTTATGCTACGCTGAAGATTAGGATATATTTTTATGACTCTGTAACGAATTGAAATTA-ATAAAGATTGAATTTTATATCTGAATATTGGTCTACATACA-TTGTTTGATTAATTACATTGTACAAAACATGTTCGACAGCTTTAATAACTAAATTAATTGAAACTACACCGAGATTGTTGAGATATTTGAGGACTTGGGTTTTGAATACCCTTAAGAAAAGACCAGTCTGAGGGTGTAAGGTCGTCCAGATTCGG-AAGGTTAGAAAACACTTGTG-TATTCCCAGAGCTTTCCGTAGGTTGTAGTTGAAATGGATCCTGAGTGTTATTATGTCCATGTTCGTCGTGAATGGACGGTTGTCGTGGTTGAGGATCTTGAAATAGAGGGGATTTGGAACCTTCCAGATATAGACGCCATTCTTTGCTTGAGCTGCAGTGATGCGTGCCCCTGTGCGAGAATCCATGGTTGTGGCAGTTG---ATAGAGAGATAATAAGAACACCCGCATTCAAGATCTACTCTCCTCCTCCTGATG---CGTCTCTTCGCTTCCCTGTGCTGTACTTTGATTGGTACCCGAGTACAACGGTTCGGTGAGAAAGACGAATGCTGCATTTTTTAAAGCCCACGCTTTCAAAGCTGAGTTCTTTTCC-TCGTCCAAGAATTCTTTATAGCTTGCGTTGGGGCCTGGATTGCAGAGGAAGATTGTTGG-AATGCCGCCTTTAATTTGAACCGGCTTCCCGTATTTGGTG---TTTGATTGCCAGTCCCTTTGGGCCCCCATGAATTCTTTAAAGTGTTTCAGATAATGCGGGTCAACATCATCTATAATGTTGAACCACGCA-TCGTTTGAATACACTTTAGGGCTTAGATCTAGGTGACCACACAAATAGTTATGTGGGCCTAATGACCTAGCCCACATGGTCTTGCCCGTACGACTATCTCCCTCTAAGACTAAACTCAAAGGTCTCT-GAGGCCGCGCAGCGGCGTCCATGACGTTCTTCGACGCCCACTCTTCAGGTTCTTCTGAAACTTGATCAAAAGAAGAAAATAAAAATGGACAAACATAAAC-CTCCTG-AGGAGGAGTAAAAATCCTATCTAAATTTGAATTTAAATTATGATATTGTAAGACATAATCTTTGGGGGCTAATTCTTTAAGAACTCT-AAGAGCCTCTGCCTTACTTCCTGTGT-TAAGTGCTGCCGCGTAAGCGTCATTGGCTGATTGTTGTCCTCCCCTTGCAGATCTGCCGTCGATCTGGAATTCCCCCCATTCAAGGGTATCTCCGTCCTTGTCGATATAGGACTTGACGTCGGAGCTGGATTTAGCTCCCTGAATGTTTGGATGGAAATGTGCTGACCTGCTTGGGGGAGTGAGGTCGAAGAATCT-ATTGTTCCGGCACTGGTACTTGCCCTCGAACTGGATGAGAACATGCAGATGAGGATCCCCATCCTCATGAAGTTCTCTGCAGATCCTGATGAATTTTTTGTTTGCTGGGGTTTGGAGGTTTTGGAGTTGGGAAAGTGCTTCTTCTTTAGTCAGGGAGCACTTGGGATAAGTAAGGAAATAATTTTTGGAATATATTTGAAAGCGTTTAGAAG---GCATGTT-GACT-AAAATTGAGTACC-GATT-GACTCGCTCTGGCAACTCTCTC-TGGTATATCGG-TACCCAATATATA---GTGAGTACCAAATGGCATAAGT-----------GTAAAT-A--AGAGAACTT-TAACTTGAACCTCACACGACAAGGCTAGCGCGGCCATCCATCTAACATT-
>BYVMV-INPan06GU112044
----------------------------------------------ACCGGATGGCCGCGCGATTTTTTTAAGTGGTGGGTCCA--------------GAACGCACGACGATGCAGA-CTCAAAGCTTAGAT-AA----------CGCTC-CTTCG-ACTATAAGTACGT-GCGCACTAAGTTT-CAATTCAAAAAA-TGTGATGTGGGATCCACTAGTAAACGAATTCTC-AGATACGGTTCACGGTTTTCGTTGTATGCTTTCTG-TGAAATATTT-GCAACTTTTGTCGCAGGAGTATTCTCCAG-ATACGCTTGGTTACGATCTAATACGAGATTTA-ATTTGTATTGTCCGTTCTCGTAATTATGTCGAAGCGAGCTGCAGATCTCGTCATTTCTATGCACGCTCTGAAAGTACGCCGGCGTCTGAACTTAGGCAGCCCATACACCAGCCGTGCTGCTGCCCCCATTGTCCGCGTCACAAA---ACAACAGGCATGGACAAACAGGCCTATGAACAGGAAACCCAGAATGTACCGGATGTACAGAAGTCCGGATGTTCCAAGGGGATGTGAGGGTCCCTGTAAGGTACAGTCGTTTGAATCTCGACACGATGTCGTTCATATTGGTAAG-GTAATGTGTATTTCGGATGTTACGCGTGGAGTCGGTTTG-ACCCATCGTATAGGTAAGCGTTTTTGTGTCAAGTCAGTTT-ATGTTTTAGGT-AAGATATGGATGGACGAGAACATCAAGACCAAGAACCATACGAATTCGGTGATGTTTTTCCTTGTTCGTGATCGACGACCGACAGATAA---ACCACAAGATTTTGGTGAAGTATTTAATATGTTTGATAACGATCCCAG--TACGGCGACCGTGAAGAACATGCATAGGGATCGGTACCAGGTGTTGAGGAAATGGCATGCAACCGTTACTGGTGGACAATATGCGAGTAAGGAACAGGCGTTGGTTAAGAAATTTGTTAG--GGTTAACAATTATGTTGTTTACAACCAGCAGGAGGCAGGAAAATACGAGAATCATACGGAGAATGCGTTGATGCTTTATATGGCTTGTACCCATGCTAGCAA-TCCAGTTTATGCTACGCTGAAGATTAGGATATATTTTTATGACTCTGTAACGAATTGAAATTA-ATAAAGATTGAATTTTATATCTGAATATTGGTCTACATACA-TTGTTTGATTAATTACATTGTACAAAACATGTTCGACGGCTTTAATAACTAAATTAATTGAAACTACACCGAGATTGTTGAGATATTTGAGGACTTGGGTTTTGAATACCCTTAAGAAAAGACCAGTCGGAGGGTGTAAGGTCGTCCAGCTTCGG-AAGGTTAGAAAACACTTGTG-TATTCCCAGAGCTTTCCGTAGGTTGTAGTTGAAATGGATCCTGAGTGTTATTATGTCCATGTTCGTCGTGAATGGACGGTTGTCGTGGTTGAGGATCCTGAAATAGAGGGGATTTGGAACCTTCCAGATATAGACGCCATTCTTTGCTTGAGCTGCAGTGATGCGTGCCCCTGTGCGAGAATCCATGGTTGTGGCAGTTG---ATAGAGAGATAATAAGAACAGCCGCATTCAAGATCTACTCTCCTCCTCCTGATG---CGTCTCTTCGCTTCCCTGTGCTGTACTTTGATTGGTACCCGAGTACAACGGTTCGGTGAGAAAGACGAATGCTGCATTTTTTAAAGCCCACGCATTCAATGCTGAGTTCTTTTCC-TCGTCCAAGAACTCTTTATAGCTTGCATTGGGCCCTGGATTGCAGAGGAAGATTGTTGG-TATGCCGCCTTTAATTTGAACTGGCTTCCCGTACTTTGTG---TTTGATTGCCAGTCCCTTTGGGCCCCCATGAATTCTTTAAAGTGTTTTAGGAAGTGTGGATCGACGTCATCAATGACGTTATACCAAGCG-TCGTTACTGTACACCTTTGGGCTAAGGTCCAGATGCCCGCATAAATAGTTATGTGGGCCTAAAGACCTAGCCCACATTGTTTTTCCATTACGACTATCTTCCTCAATTACTATACTTTGAGGTCTCA-GGGGCCGCGCAGCGGCATCGACAACGTTCTCGCACGCCCACTCTTCAAGTTCTTCTGGAACTTGATCAAATGAAGAAGAAGAAAAAGGAGAAACATAAGG-AGCTGG-AGGCTCCTGAAAATATCTATCTAAATTAGAATTTAAATTATGAAATTGAAGTAGAAAGTCTCTTGGGGCTTTCTCCTTCAGTATATT-GAGGGCCTGAGCTTTGGACCCTGCGT-TGATTGCCTCGGCATCTGCGTCGTTGGCAGTTTGGCAACCTCCTCTAGCTGATCTTCCATCGACTTGGAAAACTCCATGATCAAGGATGTCTCCGTCTTTCTCCATGTAGGTTTTGACATCGCTTGAGCTTTTAGCTCCCTGAATGTTCGGATGGAAATGTGCTGACCTAGTTGGGGAGGTGAGGTCGAAGAATCT-ATTGTTCCTGCACTGGAACTTTCCTTCGAACTGGATGAGAACATGCAAGTGAGGATTCCCATCTTCATGAAGTTCTCTGCAGATTCTAATGAATTTTTTGTTTACTGGGGTTTGGAGATTTAAGAATTGGGAAAGTGCTTCTTCTTTAGTCAGGGAGCACTTGGGATAAGTGAGAAAATAATTTTTGGCATTTATTTTAAACCGATTGGGTGCTGCCATGTT-GACTTAGTCAATCGGTGTCTCTC-AACTCTCTCTA-----TGTATC--GGTGTATTGG-AGTCCTATATATA---TGGAGACTCTAATGGCATAAAT-----------GTAAATAA--AAGAACTTT--AATTTGAAATTCAAAGGAAAAGGCTAAAGCGGCCATCCGTCTAATATT-
>BYVMV-INPan06GU112053
----------------------------------------------ACCGGATGGCCGCGCGATTTTTTTAAGTGGTGGGTCCA--------------GAACGCACGACGATGCAGA-CTCAAAGCTTAGAT-AA----------CGCTC-CTTCG-ACTATAAGTACGT-GCGCACTAAGTTT-CAATTCAACAAA-TGTG-----GGATCCACTACTAAACGAGTTCCC-GGATACGGTTCACGGTTTTCGTTGTATGCTCTCTG-TGAAATATTC-GCAACTTTTGTCGCAGGAGTATTCGCCAG-ATATGCTTGGTTACGATCTAATACGAGATTTA-ATTTGTATTGTCCGTTCGCGTAATTATGTCGAAGCGAGCTGCAGATATCGTCATTTCTACGCCCGCGTCGAAAGTACGCCGGCGTCTGAACTTAGGCAGCCCATACACCAGTCGTGCTGCTGCCCCCATTGTCCGCGTCACAAA---ACAACAGGCATGGACAAACAGGCCTATGAACAGGAAACCCAGAATGTACCGGATGTACAGAAGTCCGGATGTTCCAAGGGGATGTGAGGGTCCCTGTAAGGTACAGTCGTTTGAATCTCGACACGATGTCGTTCATATTGGTAAG-GTAATGTGTATTTCGGATGTTACGCGTGGAGTCGGTTTG-ACCCATCGTATAGGTAAGCGTTTTTGTGTCAAGTCAGTTT-ATGTTTTAGGT-AAGATATGGATGGACGAGAACATCAAGACCAAGAACCATACGAATTCGGTGATGTTTTTCCTTGTTCGTGATCGACGACCGACAGATAA---ACCACAAGATTTTGGTGAAGTATTTAATATGTTTGATAACGAGCCCAG--TACGGCGACCGTGAAGAACATGCATAGGGATCGGTACCAGGTGTTGAGGAAATGGCATGCAACCGTTACTGGTGGACAATATGCGAGTAAGGAACAGGCGTTGGTTAAGAAATTTGTTAG--GGTTAACAATTATGTTGTTTACAACCAGCAGGAGGCAGGAAAATACGAGAATCATACGGAGAATGCGTTGATGCTTTATATGGCTTGTACCCATGCTAGCAA-CCCAGTTTATGCTACGCTGAAGATTAGGATATATTTTTATGACTCTGTAACGAATTGAAATTA-ATAAAGATTGAATTTTATATCTGAATATTGGTCTACATACA-TTGTTTGATTAATTACATTGTACAAAACATGTTCGACAGCTTTAATAACTAAATTAATTGAAACTACACCGAGATTGTTGAGATATTTGAGGACTTGGGTTTTGAATACCCTTAAGAAAAGACCAGTCGGAGGGTGTAAGGCTGTCCAGATTCGG-AAGGTTAGAAAACACTTGTG-TATTCCCAGAGCTTTCCGTAGGTTGTAGTTGAAATGGATCCTGAGTGTTATTATGTCCATGTTCGTCGTGAATGGACGGTTGTCGTGGTTGAGGATCTTGAAATAGAGGGGATTTGGAACCTTCCAGATATAGACGCCATTCTTTGCTTGAGCTGCAGTGATGCGTGCCCCTGTGCGAGAATCCATGGTTGTGGCAGTTG---ATAGAGAGATAATAAGAACACCCGCATTCAAGATCTACTCTCCTCCTCCTGATG---CGTCTCTTCGCTTCCCTGTGCTGTACTTTGATTGGTACCCGAGTACAACGGTTCGGTGAGAAAGACGAATGCTGCATTTTTTAAAGCCCACGCTTTCAAAGCTGAGTTCTTTTCC-TCGTCCAAGAATTCTTTATAGCTTGCGTTGGGGCCTGGATTGCAGAGGAAGATTGTTGG-AATGCCGCCTTTAATTTGAACCGGCTTCCCGTATTTGGTG---TTTGATTGCCAGTCCCTTTGGGCCCCCATGAATTCTTTAAAGTGTTTCAGATAATGCGGGTCAACATCATCTATAATGTTGAACCACGCA-TCGTTTGAATACACTTTAGGGCTTAGATCTAGGTGACCACACAAATAGTTATGTGGGCCTAATGACCTAGCCCACATAGTTTTGCCCGTACGACTATCTCCCTCTAAGACTAAACTCCAAGGTCTCA-GAGGCCGCGCAGCGGCGTCCATGATGTTTTCCGATACCCATTCCTCAAGTTCTTCTGGAACTTGATCGAAAGAAGAAGATAAAAAAGGAGAAACATAAAC-CTCCAA-GGGAGGTGTAAAAATCCTATCTAAATTGGCATTTAAATTATGAAATTGTAAGACATAATCCTTAGGTGCTAACTCCCTAATGACTCT-AAGAGCCTCTGACTTACTGCCTGCGT-TAAGTGCTGCGGCGTAAGCGTCGTTGGCTGTCTGCTGTCCCCCTCTTGCAGATCGTCCATCGATCTGAAACTCTCCCCATTCGAGGGTGTCTCCGTCCTTGTCGATGTAGGACTTGACATCTGAGCTTGATTTAGCTCCCTGAATGTTCGGATGGAAATGTACTGACCTGCTTGGGGAGGTGAGGTCGAAGAATCT-ATTGTTCTTGCACTGGAACTTTCCTTCGAACTGGATGAGAACATGCAAGTGAGGATTCCCATCTTCATGAAGTTCTCTGCAGATTCTAATGAATTTTTTGTTTACTGGGGTTTGGAGATTTAAGAATTGGGAAAGTGCTTCTTCTTTAGTCAGGGAGCACTTGGGATAAGTGAGAAAATAATTTTTGGCATTTATTTTAAACCGATTGGGTGCTGCCATGTT-GACTTAGTCAATCGGTGTCTCTC-AACTCTCTCTA-----TGTATC--GGTGTATTGG-AGTCCTATATATA---TGGAGACTCTAATGGCATAAAT-----------GTAAATAA--AAGAACTT--TAATTTGAAATTCAAAGGAAAAGGCTAAAGCGGCCATCCGTCTAATATT-
>BYVMV-INPan06GU112079
----------------------------------------------ACCGGATGGCGGCGCGATTTTTTTAAGTGGTGGGTCCA--------------GAACGCACGACGATGCAGA-CTCAAAGCTTAGAT-AA----------CGCTC-CTTCG-GCTATAAGTACTT-GCGCACTAAGTTT-CAATTTAAAAAA-TGTG-----GGATCCACTATTAAACGAATTTCC-GGATACGATTCACGGGTTTCGTTGTATGCTATCTG-TAAAATATTT-GCAACTTTTGTCGCAGGATTATTCTCCGG-ATACGCTTGGGTACGAGTTAATACGGGATTTA-ATTTGTATTTTACGCTCCCGTAATTATGTCGAAGCGAGCTGCCGATATCGTCATTTCTACGCCCGCGTCGAAAGTACGCCGGCGTCTGAACTTCGGCAGCCCATACACCAGCCGTGCTGCTGCTCCCATTGTCCGCGTCACAAA---ACAACAGGCATGGACAAACAGGCCTATGAACAGGAAACCCAGAATGTACCGGATGTACAGAAGTCCGGATGTTCCAAGGGGATGTGAGGGTCCCTGTAAGGTACAATCATTTGAGTCCAGACATGATGTTGTCCATATTGGTAAG-GTGATGTGTATTTCTGATGTTACGCGTGGAGTCGGTTTG-ACCCATCGTATTGGTAAGCGTTTTTGTGTCAAGTCAGTTT-ATGTTTTAGGT-AAGATATGGATGGACGAGAACATCAAGACCAAGAACCATACGAATTCGGTGATGTTTTTCCTTGTTCGTGATCGACGACCGACAGATAA---ACCACAAGATTTTGGTGAAGTATTTAATATGTTTGATAACGAGCCCAG--TACGGCGACCGTGAAGAACATGCATAGGGATCGGTACCAGGTGTTGAGGAAATGGCATGCAACCGTTACTGGTGGACAATATGCGAGTAAGGAACAGGCGTTGGTTAAGAAATTTGTTAG--GGTTAACAATTATGTTGTTTACAACCAGCAGGAGGCAGGAAAATACGAGAATCATACGGAGAATGCGTTGATGCTTTATATGGCTTGTACCCATGCTAGCAA-CCCAGTTTATGCTACGCTGAAGATCAGGATATATTTTTATGACTCTGTAACGAATTGAAATTA-ATAAAGATTGAATTTTATATCTGAATATTGGTCTACATACA-TTGTTTGATTAATTACATTGTACAAAACATGTTCGACAGCTTTAATAACTAAATTAATTGAAACTACACCGAGATTGTTGAGATATTTGAGGACTTGGGTTTTGAATACCCTTAAGAAAAGACCAGTCTGAGGGTGTAAGGTCGTCCAGATTCGG-AAGGTTAGAAAACACTTGTG-TATTCCCAGAGCTTTCCGTAGGTTGTAGTTGAAATGGATCCTGAGTGTTATTATGTCCATGTTCGTCGTGAATGGACGGTTGTCGTGGTTGAGGATCTTGAAATAGAGGGGATTTGGAACCTTCCAGATATAGACGCCATTCTTTGCTTGAGCTGCAGTGATGCGTGCCCCTGTGCGAGAATCCATGGTTGTGGCAGTTG---ATAGAGAGATAATAAGAACACCCGCATTCAAGATCTACTCTCCTCCTCCTGATG---CGTCTCTTCGCTTCCCTGTGCTGTACTTTGATTGGTACCCGAGTACAACGGTTCGGTGAGAAAGACGAATGCTGCATTTTTTAAAGCCCACGCTTTCAAAGCTGAGTTCTTTTCC-TCGTCCAAGAATTCTTTATAGCTTGCGTTGGGGCCTGGATTGCAGAGGAAGATAGTTGG-AATGCCGCCTTTAATTTGAACTGGCTTCCCGTACTTGGTG---TTTGATTGCCAGTCCCTTTGGGCCCCCATGAATTCTTTAAAGTGTTTCAGATAATGCGGGTCAACATCATCTATAATGTTGAACCACGCA-TCGTTTGAATACACTTTAGGGCTTAGATCTAGGTGACCACATAAATAGTTATGTGGGCCTAATGACCTAGCCCACATCGTTTTGCCCGTACGACTGTCTCCCTCTAACACTAAACTCAAAGGACGCA-AAGGCCGCGCAGCGGCGTCCATGACGTTTTCCGATACCCATTCCTCAAGTTCTTCTGGAACTTGATCGAAAGAAGAAGATAAAAAAGGAGAAACATAAAC-CTCCAA-GGGAGGTGTAAAAATCCTATCTAAATTGGCATTTAAATTATGAAATTGTAATACATAATCCTTAGGTGCTAACTCCCTAATGACTCT-AAGAGCCTCTGACTTACTGCCTGCGT-TAAGTGCTGCTGCGTAAGCGTCGTTGGCTGTTTGCTGTCCCCCTCTTGCAGATCGTCCATCGATCTGAAACTCTCCCCATTCGAGGGTGTCTCCGTCCTTGTCGATGTAGGACTTGACATCTGAGCTTGATTTAGCTCCCTGAATGTTCGGATGGAAATGTACTGACCTGCTTGGGGAGACCAGGTCGAAGAATCG-CTGATTCTGGCACTTGTATTTGCCCTCGAACTGGATGAGCACGTGCAGATGAGGTTCCCCATTCTCGTGAAGCTCTCTGCAGATCTTGATGAATTTTTTATTTGTTGGAGTGTGTAGGTTTTGTAATTGGGAAAGTGCCTCCTCTTTAGTAAGAGAGCATGTGGGATAAGTGATGAAATAATTTTTGGCATTTATCTGAAATTTTTTGGGAGGAGCCATTGA-CTTGG---TCAATCGGTACCCAG-ATCTAATCCTA-----TGTCAA-TTGGGGAACGG-TACCCTATATATA--GTTGGGTACCAAATGGCAATATTT----------GTAATTAT--GAAAGG----AAATTCAAAATCCTCACGCTCCAA--AAAGCGGCCATCCGTATAATATT-
>BYVMV-INPha05GU112018
----------------------------------------------ACCGGATGGCCGCGCGATTTTTTTAAGTGGTGGGTCCA--------------GAACGCACGACGATGCAGA-CTCAAAGCTTAGAT-AA----------CGCTC-CTTCG-ACTATAAGTACGT-GCGCACTAAGTTT-CAATTCAAAAAA-TGTG-----GGATCCACTATTAAACGAGTTCCC-GGATACGGTTCACGGTTTTCGTTGTATGCTTTCTG-TGAAATATTT-GCAACTTTTGTCGCAGGAGTATTCACCAG-ATACGCTTGGTTACGATTTAATACGGGATTTA-ATTTGTATTGTCCGTTCTCGTAATTATGTCGAAGCGAGCTGCAGATATCGTCATTTCTACGCCCGCGTCGAAAGTACGCCGGCGTCTGAACTTCGGCAGCCCATACACCAGCCGTGCTGCTGCCCCCATTGTCCGCGTCACAAA---ACAACAGGCATGGACAAACAGGCCTATGAACAGGAAACCCAGAATGTACCGGATGTACAGAAGTCCGGATGTTCCAAGGGGATGTGAGGGTCCCTGTAAGGTACAGTCGTTTGAATCTCGACACGATGTCGTTCATATTGGTAAG-GTAATGTGTATTTCGGATGTTACGCGTGGAGTCGGTTTG-ACCCATCGTATAGGTAAGCGTTTTTGTGTCAAGTCAGTTT-ATGTTTTAGGT-AAGATATGGATGGACGAGAACATCAAGACCAAGAACCATACGAATTCGGTGATGTTTTTCCTTGTTCGTGATCGACGACCGACAGATAA---ACCACAAGATTTTGGTGAAATATTTAATATGTTTGATAACGAGCCCAG--TACGGCGACCGTGAAGAACATGCATAGGGATCGGTACCAGGTGTTGAGTAAATGGTATGCAACCGTTACTGGTGGACAATATGCGAGTAAGGAACAGGCGTTGGTTAAGAAATTTGTTAG--GGTTAACAATTATGTTGTTTACAACCAGCAGGAGGCAGGAAAATACGAGAATCATACGGAGAATGCGTTGATGCTTTATATGGCTTGTACCCATGCTAGCAA-CCCAGTTTATGCTACGCTGAAGATTAGGATATATTTTTATGACTCTGTAACGAATTGATATTA-ATAAAGTTTGAATTTTATATCTGAATATTGGTCTACATACA-TTGTTTGATTAATTACATTGTACAATACATGTTCAACGGCTTTAATAACTAAATTAAGTGAGATTACACCTAGATTGTTGAGATACTTGAGTACTTGGTTTTTGAATACCCTTAAGAAAAGACCAGTCGGAGGGTGTAAGGTCGTCCAGATTCGG-AAGGTTAGAAAACACTTGTG-CACTCCCAGAGCTTTCCGAAGGTTGTAGTTGAATTGGATCCTCATTGTTATGATGTCCATGTTCGTCGCGAATGGACGGTTGTCGTGGCTGAGGATTTTGAAATAAAGGGGATTTGGAACCTCCCAGATAAAGACGCCATTCGTTGAATGAGCTGCAGTGATGCGTTCCCCTGTGCGAGAATCCATGGTTGTGGCAGTTG---ATACTTAGGTAATAGCTGCATCCACACTCAAGGTCCACTCGTTTCCTCCTGTGC---GCTCTCTTCGCTTCCCTGTGTTGAACTTTGATTGGTACCGGAGTAGAGCGGTTGGGTGAGAAAGACGAATGTTGCATTCTTTAAAGCCCAAGATTTTAATGCTGAGTTCTTATCC-TCGTCTAAGAACTCTTTATAGCTTGCATTGGGCCCTGGATTGCAGAGGAAGATTGTTGG-TATGCCGCCTTTAATTTGAACTGGCTTCCCGTACTTTGTG---TTTGATTGCCAGTCCCTTTGGGCCCCCATGAATTCTTTAAAGTGTTTTAGGAAGTGGGGATCGACGTCATCAATGAGGTTATACCAAGCG-TCGTTACTGTACACCTTTGGGCTAAGGTCCAGATGCCCGCATAAATAGTTATGTGGGCCTAAAGACCTAGCCCACATTGTTTTTCCAGTACGACTATCTCCCTCAATTACTATACTTTGAGGTCTCA-GGGGCCGCGCAGCGGCATCGACAACGTTCTCGCACGCCCACTCTTCAAGTTCTTCTGGAACTTGATCAAATGAAGAAGAAGAAAAAGGAGAAACATAAGG-AGCTGG-AGGCTCCTGAAAATATCTATCTAAATTAGAATTTAAATTATGAAATTGAAGTAGAAAGTCTCTTGGGGCTTTCTCCTTCAGTATATT-GAGGGCCTGAGCTTTGGACCCTGCGT-TGATTGCCTCGGCATATGCGTCGTCGGCAGTTTGGCAACCTCCTCTAGCTGATCTTCCATCGACTTGGAAAACTCCATGATCAAGGATGTCTCCGTCTTTCTCCATGTAGGTTTTGACATCGCTTGAGCTTTTAGCTCCCTGAATGTTCGGATGGAAATGTGCTGACCTAGTTGGGGAGGTGAGGTCGAAGAATCT-ATTGTTCCTGCACTGGAACTTTCCTTCGAACTGGATGAGAACATGCAAGTGAGGATTCCCATCTTCATGAAGTTCTCTGCAGATTCTAATGAATTTTTTGTTTACTGGGGTTTGGAGATTTAAGAATTGGGAAAGTGCTTCTTCTTTAGTCAGGGAGCACTTGGGATAAGTGAGAAAATAATTTTTGGCATTTATTTTAAACCGATTGGGTGCTGCCATGTT-GACTTAGTCAATCGGTGTCTCTC-AACTCTCTCTA-----TGTATC--GGTGTATTGG-AGTCCTATATATA---TGGAGACTCTAATGGCATAAAT-----------GTAAATAA--AAGAACTTT--AATTTGAAATTCAAAGGAAAAGGCTAAAGCGGCCATCCGTCTAATATT-
>BYVMV-INPha06JX678966
----------------------------------------------ACCGGATGGCCGCGCGATTTTTTAAAGTGGTGGGTCCA--------------GAACGCACGACGATGCAGA-CTCAAAGCTTAGAT-AA----------CGCTC-CTTCG-GCTATAAGTACGT-GCGCACTAAGTTT-CAATTCAAAAAA-TGTG-----GGATCCACTATTAAACGAATTTCC-GGATACGGTTCACGGGTTTCGTTGTATGCTATCTG-TAAAATATTT-GCAACTTTTGTCGCAGGATTATTCTCCAG-ATACGCTTGGGTACGATTTAATACGGGATTTA-ATTTGTATTTTACGCTCCCGTAATTATGTCGAAGCGAGCTGCCGATATCGTCATTTCTACGCCCGCGTCGAAAGTACGTCGGCGTCTGAACTTCGGCAGCCCATACACCAGCCGTGTTGCTGCTCCCATTGTCCGCGTCACAAA---ACAACAGGCATGGACAAACAGGCCTATGAACAGGAAGCCCAGAATGTATCGGATGTACAGAAGTCCGGATGTTCCAAAGGGTTGTGAGGGTCCCTGTAAGGTACAATCCTTTGAGTCTAGACACGATGTTGTCCATATTGGTAAG-GTAATGTGTATTTCTGATGTTACGCGTGGAGTCGGTTTG-ACCCATCGTATAGGTAAGCGTTTTTGTGTCAAGTCAGTTT-ATGTTTTAGGT-AAGATATGGATGGACGAGAACATCAAGACCAAGAATCACACGAACAGTGTCATTTTTTTCCTTGTCCGTGATCGACGTCCTACTGGGAC---CCCTCAGGATTTTGGAGAGGTTTTTAACATGTTTGACAACGAACCCAG--TACGGCGACCGTGAAGAATAGTCATAGGGATCGTTACCAGGTGTTGAGGAAATGGCATGCAACCGTCACGGGTGGTCAATATGCGAGTAAGGAACAAGCGTTGGTCAAGAAGTTTGTCAG--GGTTAACAATTATGTTGTTTACAATCAACAGGAAGCAGGAAAATACGAGAATCATACGGAGAATGCGTTAATGCTTTATATGGCTTGTACCCACGCTAGTAA-CCCAGTGTATGCTACGCTTAAGATTCGTATTTATTTTTATGACTCTGTAACGAATTGAAATTA-ATAAAGTTTGAATTTTATATCTGAATATTGGTCTACATACA-TTGTTTGATTAATTACATTGTACAATACATGTTCAACGGCTTTAATAACTAAATTAATTGAGATTACACCTAGATTGTTGAGATACTTGAGTACTTGGGTTTTGAATACCCTTAAGAAAAGACCAGTCTGAGGGTGTAAGGTCGTCCAGATTCGG-AAGGTTAGAAAACACTTGTG-TATTCCCAGAGCTTTCCGTAGGTTGTAGTTGAAATGGATCCTCATTGTTATGATGTCCATGTTCGTCGTGAATGGACGGTTGTCGTGGTTGAGGATCTTGAAATAGAGGGGATTTGGAACCTTCCAGATATAGACGCCATTCTTTGCTTGAGCTGCAGTGATGCGTGCCCCTGTGCGAGAATCCATGGTTGTGGCAGTTG---ATAGAGAGATAATAAGAACACCCGCATTCAAGATCTACTCTCCTCCTCCTGATG---CGTCTCTTCGCTTCCCTGTGCTGTACTTTGATTGGTACCCGAGTACAACGGTTCGGTGAGAAAGACGAATGCTGCATTTTTTAAAGCCCACGCTTTTAAAGCTGAGTTCTTTTCC-TCGTCCAAGAACTCTTTATAGCTTGCGTTGGGGCCTGGATTGCATAGGAAGATTGTTGG-AATGCCGCCTTTAATTTGAACTGGCTTCCCGTACTTGGTG---TTTGATTGCCAGTCCCTTTGGGCCCCCATGAATTCTTTAAAGTGTTTCAGATAATGCGGGTCAACATCATCTATAATGTTGAACCACGCA-TCGTTTGAATACACTTTAGGGCTTAGATCTAGGTGACCACACAAATAGTTATGTGGGCCTAATGACCTAGCCCACATCGTTTTGCCCGTACGACTGTCTCCCTCTAAGACTAAACTCAAAGGACGCA-GAGGCCGCGCAGCGGCGTCCATGACGTTTTCCGATACCCATTCCTCAAGTTCTTCTGGAACTTGATCGAAAGAAGAAGATAAAAAAGGAGAAACATAAAC-CTCCAT-GGGAGGTGTAAAAATCCTATCTAAATTGGCGTTTAAATTATGAAATTGTAATACATAATCCTTAGGTGCTAACTCCCTAATGACTCT-AAGAGCCTCTGACTTACTGCCTGCGT-TAAGTGCTGCGGCGTAAGCGTCGTTGGCTGTTTGCTGTCCCCCTCTTGCAGATCGTCCATCGATCTGAAACTCTCCCCATTCGAGGGTGTCTCCGTCCTTGTCGATGTAGGACTTGACATCTGAGCTTGATTTAGCTCCCTGAATGTTCGGATGGAAATGTACTGACCTGCTTGGGGAGACCAGGTCGAAGAATCG-CTGATTCTGGCACTTGTATTTGCCCTCGAACTGGATGAGCACGTGCAGATGAGGTTCCCCATTCTCGTGAAGCTCTCTGCAGATCTTGATGAATTTTTTATTTGTTGGAGTGTGTAGGTTTTGTATTTGGGAAAGTGCTTCTTCTTTAGTAAGAGAGCATTTTGGATAAGTGAGGAAATAATTTTTGGAATATATTTGAAAGCGTTTAGAAG---GCATGTT-GACT-AAAATTGAGTACC-GATT-GACTCGCTCTGGCAACTCTCTC-TGGTATATCGG-TACCCAATATATA---GTGAGTACCAAATGGCATATGT-----------GTAATT-T--TGCAA--TG-AAATTCAAAATCCTCACGTTCCAA--AA-GCGGCCATCCGTATAATATT-
>BYVMV-INRai05GU112066
----------------------------------------------ACCGGATGGCCGCGCGATTTTTTTAAGTGGTGGGTCCA--------------GAACGCACGACTATGCAGA-CTCAAAGCTTAGAT-AA----------CGCTC-CTTCG-GCTATAAGTACGT-GCGCACTAAGTTT-CAATTCAAAAAA-TGTG-----GGATCCACTATTAAATGAATTTCC-GGATACGGTTCACGGGTTTCGTTGTATGCTATCTG-TAAAATATTT-GCAACTTTTGTCGCAGGATTATTCTCCAG-ATACGCTTGGGTACGAGTTAATACGGGATTTA-ATTTGTATTTTACGCTCCCGTAATTATGTCGAAGCGAGCTGCCGATATCGTCATTTCTACGCCCGCGTCGAAAGTACGCCGGCGTCTGAACTTCGGCAGCCCATACACCAGCCGTGCTGCTGCCCCCATTGTCCGCGTCACAAA---ACAACAGGCATGGACAAACAGGCCTATGAACAGGAAACCCAGAATGTACCGGATGTACAGAAGTCCGGATGTTCCAAGGGGATGTGAGGGTCCCTGTAAGGTACAGTCGTTTGAATCTCGACACGATATCGTTCATATTGGTAAG-GTAATGTGTATTTCGGATGTTACGCGTGGAGTCGGTTTG-ACCCATCGTATAGGTAAGCGTTTTTGTGTCAAGTCAGTTT-ATGTTTTAGGT-AAGATATGGATGGACGAGAACATCAAGACCAAGAACCATACGAATTCGGTGATGTTTTTCCTTGTTCGTGATCGACGACCGACAGATAA---ACCACAAGATTTTGGTGAAGTATTTAATATGTTTGATAACGAGCCCAG--TACGGCGACCGTGAAGAACATGCATAGGGATCGGTACCAGGTGTTGAGGAAATGGCATGCAACCGTTACTGGTGGACAATATGCGAGTAAGGAACAGGCGTTGGTTAAGAAATTTGTTAG--GGTTAACAATTATGTTGTTTACAACCAGCAGGAGGCAGGAAAATATGAGAATCATACGGAGAATGCGTTGATGCTTTATATGGCTTGTACCCATGCTAGCAA-CCCAGTTTATGCTACGCTGAAGATTAGGATATATTTTTATGACTCTGTAACGAATTGAAATTA-ATAAAGTTTGAATTTTATATCTGAATATTGGTCTACATACA-TTGTTTGATTAATTACATTGTACAATACATGTTCAACGGCTTTAATAACTAAATTAAGTGAGATTACACCTAGATTGTTGAGATATTTGAGGACTTGGTTTTTGAATACCCTTAAGAAAAGACCAGTCGGAGGGTGTAAGGTCGTCCAGATTCGG-AAGGTTAGAAAACACTTGTG-AATTCCCAGAGCTTTCCGTAGGTTGTAGTTGAAATGGATCCTGAGTGTTATTATGTCCATGTTCGTCGTGAATGGACGGTTGTCGTGGTTGAGGATCTTGAAATAGAGGGGATTTGGAACCTTCCAGATATAGACGCCATTCTTTGCTTGAGCTGCAGTGATGCGTTCCCCTGTGCGAGAATCCATGGTTGTGGCAGTTG---ATAGAGAGATAATAAGAACACCCGCATTCAAGATCTACTCTCCTCCTCCTGATG---CGTCTCTTCGCTTCCCTGTGCTGTACTTTGATTGGTACCCGAGTACAACGGTTCGGTGAGAAAGACGAATGCTGCATTTTTTAAAGCCCACGCTTTCAAAGCTGAGTTCTTTTCC-TCGTCCAAGAACTCTTTATAGCTTGCGTTGGGGCCTGGATTGCAGAGGAAGATTGTTGG-AATGCCGCCTTTAATTTGAACTGGCTTCCCGTACTTGGTG---TTTGATTGCCAGTCCCTTTGGGCCCCCATGAATTCTTTAAAGTGTTTCAGATAATGCGGGTCAACATCATCTATAATGTTGAACCACGCA-TCGTTTGAATACACTTTAGGGCTTAGATCTAGGTGACCACATAAATAGTTATGTGGCCTTAATGACCTAGCCCACATCGTTTTGCCCGTACGACTGTCTCCCTCTAATACTAAACTCAAAGAACGCA-GAGGCCGCGCAGCGGCGTCCATGACGTTTTCCGATACCCATTCCTCTAGTTCTTCTGGAACTTGATCGAAAGAAGAAGATAAAAAAGGAGAAACATAAAC-CTCCAA-GGGAGGTGTAAAAATCCTATCTAAATTGGCATTTAAATTATGAAATTGTAATACATAATCCTTAGGTGCTAACTCCCTAATGACTCT-AAGAGCCTCTGACTTACTGCCTGCGT-TAAGTGCTGCGGCGTAAGCGTCGTTGGCTGTTTGCTGTCCCCCTCTTGCAGATCGTCCATCGATCTGAAACTCTCCCCATTCGAGGGTGTCTCCGTCCTTGTCGATGTAGGACTTGACATCTGAGCTTGATTTAGCTCCCTGAATGTTCGGATGGAAATGTACTGACCTGCTTGGGGAGACCAGGTCGAAGAATCG-CTGATTCTGGCACTTGTATTTGCCCTCGAACTGGATGAGCACGTGCAGATGAGGTTCCCCATTCTCGTGAAGCTCTCTGCAGATCTTGATGAATTTTTTATTTGTTGGAGTGTGTAGGTTTTGTATTTGGGAAAGTGCTTCTTCTTTAGTAAGAGAGCATTTTGGATAAGTGATGAAATAATTTTTGGAATATATTTGAAAGCGTTTAGAAG---GCATGTT-GACT-AAAATTGAGTACCCGATT-GAC-CGCTCTGGCAACTCTCTC-TGGTATATCGG-TACCCAATATATA---GTGAGTACCAAATGGCATATGT-----------GTAATT-T--TGGTA--TG-AAATTCGATAGCCTGGCGCTCCAA--AAAGCGGCCATCCGTATAATATT-
>BYVMV-INRai05GU112067
----------------------------------------------ACCGGATGGCCGCGCGATTTTTTTAAGTGGTGGGTCCA--------------GAACGCACGACTATGCAGA-CTCAAAGCTTAGAT-AA----------CGCTC-CTTCG-GCTATAAGTACGT-GCGCACTAAGTTT-CAATTCAAAAAA-TGTG-----GGATCCACTATTAAATGAATTTCC-GGATACGGTTCACGGGTTTCGTTGTATGCTATCTG-TAAAATATTT-GCAACTTTTGTCGCAGGATTATTCTCCAG-ATACGCTTGGGTACGAGTTAATACGGGATTTA-ATTTGTATTTTACGCTCCCGTAATTATGTCGAAGCGAGCTGCCGATATCGTCATTTCTACGCCCGCGTCGAAAGTACGCCGGCGTCTGAACTTCGGCAGCCCATACACCAGCCGTGCTGCTGCCCCCATTGTCCGCGTCACAAA---ACAACAGGCATGGACAAACAGGCCTATGAACAGGAAACCCAGAATGTACCGGATGTACAGAAGTCCGGATGTTCCAAGGGGATGTGAGGGTCCCTGTAAGGTACAGTCGTTTGAATCTCGACACGATATCGTTCATATTGGTAAG-GTAATGTGTATTTCGGATGTTACGCGTGGAGTCGGTTTG-ACCCATCGTATAGGTAAGCGTTTTTGTGTCAAGTCAGTTT-ATGTTTTAGGT-AAGATATGGATGGACGAGAACATCAAGACCAAGAACCATACGAATTCGGTGATGTTTTTCCTTGTTCGTGATCGACGACCGACAGATAA---ACCACAAGATTTTGGTGAAGTATTTAATATGTTTGATAACGAGCCCAG--TACGGCGACCGTGAAGAACATGCATAGGGATCGGTACCAGGTGTTGAGGAAATGGCATGCAACCGTTACTGGTGGACAATATGCGAGTAAGGAACAGGCGTTGGTTAAGAAATTTGTTAG--GGTTAACAATTATGTTGTTTACAACCAGCAGGAGGCAGGAAAATATGAGAATCATACGGAGAATGCGTTGATGCTTTATATGGCTTGTACCCATGCTAGCAA-CCCAGTTTATGCTACGCTGAAGATTAGGATATATTTTTATGACTCTGTAACGAATTGAAATTA-ATAAAGTTTAAATTGTATATCTGAATATTGGTCTACATACA-TTGTTTGATTAATTACATTGTACAATACATGTTCAACGGCTTTAATAACTAAATTAATTGAGATTACACCTAGATTGTTGAGATGTTTGAGGACTTGGTTTTTGAATACCCTTAAGAAAAGACCAGTCTGAGGGTGTAAGGTCGTCCAGATTCGG-AAGGTTAGAAAACACTTGTG-TATTCCCAGAGCTTTCCGTAGGTTGTAGTTGAAATGGATCCTGAGTGTTATTATGTCCATGTTCGTCGTGAATGGACGGTTGTCGTGGTTGAGGATCTTGAAATAGAGGGGATTTGGAACCTTCCAGATATAGACGCCATTCTTTGCTTGAGCTGCAGTGATGCGTGCCCCTGTGCGAGAATCCATGGTTGTGGCAGTTG---ATAGAGAGATAATAAGAACACCCGCATTCAAGATCTACTCTCCTCCTCCTGATG---CGTCTCTTCGCTTCCCTGTGTTGTACTTTGATTGGTACCCGAGTACAACGGTTCGGTGAGAAAGACGAATGCTGCATTTTTTAAAGCCCACGCTTTCAAAGCTGAGTTCTTTTCC-TCGTCCAAGAATTCTTTATAGCTTGCGTTGGGGCCTGGATTGCAGAGGAAGATTGTTGG-AATGCCGCCTTTAATTTGAACCGGCTTCCCGTATTTGGTG---TTTGATTGCCAGTCCCTTTGGGCCCCCATGAATTCTTTAAAGTGTTTCAGATAATGCGGGTCAACATCATCTATAATGTTGAACCACGCA-TCGTTTGAATACACTTTAGGGCTTAGATCTAGGTGACCACACAAAAAGTTATGTGGGCCTAGTGACCTAGCCCACATAGTTTTGCCCGTACGACTATCTCCCTCTAAGACTAAACTCAAAGGTCTCA-GAGGCCGCGCAGCGGCGTCCATGACGTTTTCCGATACCCATTCCTCAAGTTCTTCTGGAACTTGATCGAAAGAAGAAGATAAAAAAGGAGAAACATAAAC-CTCCAA-GGGAGGTGTAAAAATCCTATCTAAATTGGCATTTAAATTATGAAATTGTAAGACATAATCCTTAGGTGCTAACTCCCTAATGACTCT-AAGAGCCTCTGACTTACTGCCTGCGT-TAAGTGCTGCGGCGTAAGCGTCGTTGGCTGTCTGCTGTCCCCCTCTTGCAGATCGTCCATCGATCTGAAACTCTCCCCATTCGAGGGTGTCTCCGTCCTTGTCGATGTAGGACTTGACATCTGAGCTTGATTTAGCTCCCTGAATGTTCGGATGGAAATGTACTGACCTGCTTGGGGAGACCAGGTCGAAGAATCG-CTGATTCTGGCACTTGTATTTGCCCTCGAACTGGATGAGCACGTGAAGATGAGGTTCCCCATCCTCGTGAAGCTCTCTGCAGATCTTGATGAATTTTTTATTTGTTGGGGTTTGTAGGTTTTGGAGTTGGGAAAGTGCTTCCTCTTTAGTAAGAGAGCATTTTGGATAAGTAAGGAAATAATTTTTGGAATATATTTGAAAGCGTTTAGAAG---GCATGTT-GACT-AAAATTGAGTACCCGATT-GACTCGCTCTGGCAACTCTCTC-TGGTATATCGG-TACCCAATATATA---GTGAGTACCAAATGGCATATGT-----------GTAATT-T--TGTAA--TG-AAATTCAAAATCCTCACGCTCCAA--AAAGCGGCCATCCGTATAATATT-
>BYVMV-INRai05GU112070
ACCGGATGGCCGCGCGATTTTTTTAAGTGGTGGGTCCAGAACTCGCGCGATATTTTTCCAGAACTCGCGCGAGTGGTGGGTCCA--------------GAACGCACGACTATGCAGA-CTCAAAGCTTAGAT-AA----------CGCTC-CTTCG-GCTATAAGTACGT-GCGCACTAAGTTT-CAATTCAAAAAA-TGTG-----GGATCCACTATTAAATGAATTTCC-GGATACGGTTCACGGGTTTCGTTGTATGCTATCTG-TAAAATATTT-GCAACTTTTGTCGCAGGATTATTCTCCAG-ATACACTTGGGTACGAGTTAATACGGGATTTA-ATTTGTATTTTACGCTCCCGTAATTATGTGGAAGCGAGCTGCCGATATCGTCATTTCTACGCCCGCGTCGAAAGTACGCCGGCGTCTGAATTTCGGCAGCCCATACACCAGCCGTGCTGCTGCCCCCATTGTCCGCGTCACAAA---ACAACAGGCATGGACAAACAGGCCTATGAACAGGAAACCCAGAATGTACCGGATGTACAGAAGTCCGGATGTTCCAAGGGGATGTGAGGGTCCCTGTAAGGTACAGTCGTTTGAATCTCGACACGATATCGTTCATATTGGTAAG-GTAATGTGTATTTCGGATGTTACGGGTGGAGTCGGTTTA-CCCCATCGTATAGGTAAGCGTTTTTGTGTCAAGTCAGTTT-ATGTTTTAGGT-AAGATATGGATGGACGAGAACATCAAGACCAAGAACCATACGAATTCGGTGATGTTTTTCCTTGTTCGTGATCGACGACCGACAGATAA---ACCACAAGATTTTGGTGAAGTATTTAATATGTTTGATAACGAGCCCAG--TACGGCGACCGTGAAGAACATGCATAGGGATCGGTACCAGGTGTTGAGGAAATGGCATGCAACCGTTACTGGTGGACAATATGCGAGTAAGGAACAGGCGTTGGTTAAGAAATTTGTTAG--GGTTAACAATTATGTTGTTTACAACCAGCAGGAGGCAGGAAAATATGAGAATCATACGGAGAATGCGTTGATGCTTTATATGGCTTGTACCCATGCTAGCAA-CCCAGTTTATGCTACGCTGAAGATTAGGATATATTTTTATGACTCTGTAACGAATTGAAATTA-ATAAAGATTGAATTTTATATCTGAATATTGGTCTACATACA-TTGTTTGATTAATTACATTGTACAAAACATGTTCGACAGCTTTAATAACTAAATTAATTGAAACTACACCGAGATTGTTGAGATATTTGAGGACTTGGGTTTTGAATACCCTTAAGAAAAGACCAGTCTGAGGGTGTAAGGTCGTCCAGATTCGG-AAGGTTAGAAAACACTTGTG-TATTCCCAGAGCTTTCCGTAGGTTGTAGTTGAAATGGATCCTGAGTGTTATTATGTCCATGTTCGTCGTGAATGGACGGTTGTCGTGGTTGAGGATCTTGAAATAGAGGGGATTTGGAACCTTCCAGATATAGACGCCATTCTTTGCTTGAGCTGCAGTGATGCGTGCCCCTGTGCGAGAATCCATGGTTGTGGCAGTTG---ATAGAGAGATAATAAGAACACCCGCATTCAAGATCTACTCTCCTCCTCCTGATG---CGTCTCTTCGCTTCCCTGTGTTGTACTTTGATTGGTACCCGAGTACAACGGTTCGGTGAGAAAGACGAATGCTGCATTTTTTAAAGCCCACGCTTTCAAAGCTGAGTTCTTTTCC-TCGTCCAAGAATTCTTTATAGCTTGCGTTGGGGCCTGGATTGCAGAGGAAGATTGTTGG-AATGCCGCCTTTAATTTGAACCGGCTTCCCGTATTTGGTG---TTTGATTGCCAGTCCCTTTGGGCCCCCATGAATTCTTTAAAGTGTTTCAGATAATGCGGGTCAACATCATCTATAATGTTGAACCACGCA-TCGTTTGAATACACTTTAGGGCTTAGATCTAGGTGACCACACAAATAGTTATGTGGGCCTAATGACCTAGCCCACATAGTTTTGCCCGTACGACTATCTCCCTCTAAGACTAAACTCAAAGGTCTCA-GAGGCCGCGCAGCGGCGTCCATGACGTTTTCCGATACCCATTCCTCAAGTTCTTCTGGAACTTGATCGAAAGAAGAAGATAAAAAAGGAGAAACATAAAC-CTCCAA-GGGAGGTGTAAAAATCCTATCTAAATTGGCATTTAAATTATGAAATTGTAAGACATAATCCTTAGGTGCTAACTCCCTAATGACTCT-AAGAGCCTCTGACTTACTGCCTGCGT-TAAGTGCTGCGGCGTAAGCGTCGTTGGCTGTCTGCTGTCCCCCTCTTGCAGATCGTCCATCGATCTGAAACTCTCCCCATTCGAGGGTGTCTCCGTCCTTGTCGATGTAGGACTTGACATCTGAGCTTGATTTAGCTCCCTGAATGTTCGGATGGAAATGTACTGACCTGCTTGGGGAGACCAGGTCGAAGTATCG-CTGATTCTGGCACTTGTATTTGCCCTCGAACTGGATGAGCACGTGAAGATGAGGTTCCCCATCCTCGTGAAGCTCTCTGCAGATCTTGATGAATTTTTTATTTGTTGGGGTTTGTAGGTTTTGGAGTTGGGAAAGTGCTTCCTCTTTAGTAAGAGAGCATTTTGGATAAGTAAGGAAATAATTTTTGGAATATATTTGAAAGCGTTTAGAAG---GCATGTT-GACT-AAAATTGAGTACC-GATT-GACTCGCTCTGGCAACTCTCTC-TGGTATATCGG-TACCCAATATATA---GTGAGTACCAAATGGCATATGT-----------GTAATT-T--TGTAA--TG-AAATTCAAAATCCTCACGCTCCAA--AA-GCGGCCATCCGTATAATATT-
>BYVMV-INRop10JX181785
----------------------------------------------ACCGGATGGCCGCGCGATTTTTTTTAGTTGTGGGTCCA--------------GAACGCACGACGATGCAGA-CTCAAAGCTTAGAT-AA----------CGCTC-CTTTG-GCTATAAGTACTT-GCGCACTAAGTTT-AAATTCAAAACA-TGTG-----GGATCCACTATTAAACGAGTTCCC-GGATACGGTTCACGGGTTTCGTTGTATGCTATCTG-TAAAATATTT-GCAACTTTTGTCGCAGGATTATTCTCCAG-ATACGCTTGGGTACGAGTTAATACGGGATTTA-ATTTGTATTTTACGATCCCGTAATTATGTCGAAGCGAGCTGCCGATATCGTCATTTCTACGCCCGCGTCGAAAGTACGCCGGCGTCTGAACTTCGGCAGCCCATACACCAGCCGTGCTGCTGCCCCCATTGTCCGCGTCACAAA---ACAACAGGCCTGGACAAACAGGCCTATGAACAGGAAACCCAGAATGTACCGGATGTACAGAAGTCCGGATGTTCCAAGGGGATGTGAGGGTCCCTGTAAGGTACAGTCGTTTGAATCTCGACACGATGTCGTTCATATTGGTAAG-GTAATGTGTATTTCGGATGTTACGCGTGGAGTCGGTTTG-ACCCATCGTATAGGTAAGCGTTTTTGTGTCAAGTCAGTTT-ATGTTTTAGGT-AAAATATGGATGGACGAGAACATCAAGACCAAGAACCATACGAATTCGGTGATGTTTTTCCTTGTTCGTGATAGACGACCGGTAGATAA---ACCACAAGATTTTGGTGAAGTATTTAATATGTTTGATAACGAGCCTAG--TACGGCGACCGTGAAGAACATGCATAGGGACCGGTACCAGGTGTTGAGGAAATGGCATGCAACCGTTACTGGTGGACAATATGCGAGTAAGGAGCAGGCTTTGGTCAAGAAGTTTGTTAG--GGTTAACAACTACGTTGTTTACAACCAGCAGGAAGCAGGAAAATACGAGAATCACACCGAGAATGCATTGATGCTTTACATGGCTTGTACTCATGCTAGCAA-CCCAGTGTATGCTACTCTTAAGATTAGAATATATTTTTATGACTCTGTAACGAACTAATATTA-ATAAAGTTTAAATTGTATATCTGAATATTGGTCTACATACA-TTGTTTGATTAATTACATTGTACAATACATGTTCAACGGCTTTAATAACTAAATTAATTGAGATTACACCTAGATTGTTGAGATATTTGAGGACTTGGGTTTTGAATACCCTTAAGAAAAGACCAGTCGGAGGGTGTAAGGTCGTCCAGATTCGG-AAGGTTAGAAAACACTTGTG-TATTCCCAGAGCTTTCCGTAGGTTGTAGTTGAAATGGATCCTGAGTGTTATTATGTCCATGTTCGTCGTGAATGGACGGTTGTCGTGGTTGAGGATCTTGAAATAGAGGGGATTTGGAACCTTCCAGATATAGACGCCATTCTTTGCTTGAGCTGCAGTGATGCGTTCCCCTGTGCGAGAATCCATGGTTGTGGCAGTTA---ATTGAAAGATAATAAGAACACCCGCATTCAAGATCTACTCTCCTCCTCCTGTTG---CGTCTCTTCGCTTCCCTGTGCTGTACTTTGATTGGTACCTGAGTACAGTGGTTCTTCGAGGGTGATGAAGATCGCATTCTTGACTGCCCAGTTCTTTAATGCGTTGTTCTTTTCC-TCGTCCAGGAATTCTTTATAACTGCTGTTGGGACCAGGATTGCAGAGGAAGATTGTTGG-TATTCCGCCTTTAATTTGAACTGGCTTCCCGTACTTTGTA---TTAGATTGCCAATCCCTTTGGGCCCCCATGAACTCTTTAAAGTGCTTGAGGAAGTGCGGATCAACGTCATCAATGACGTTATACCAAGCG-TCGTTACTGTATACCTTTGGACTTAGATCTAAATGCCCACATAAATAGTTATGTGGGCCTAAAGACCTAGCCCACATTGTTTTCCCAGTACGACTGTCACCCTCAATTACTATACTTTGAGGTCTCA-GGGGCCGCGCAGCGGCGTCGACAACATTCTCAGACACCCACTCTTCAAGTTCTTCTGGAACTTGATCGAAAGAAGAAGAGGAAAAAGGAGAAACATAAGG-AGCTGG-AGGCTCCTGAAAGATCCTGTCTAGATTTGCATTTAAATTATGAAATTGTAGTACAAAATCTTTAGGAGCTAGTTCCTTAATGACTCT-AAGAGCCTCTGACTTACTTCCCGCGT-TAAGTGCTGCGGCGTAAGCGTCGTTGGCTGTTTGTTGCCCTCCTCTTGCTGATCTTCCGTCGATCTGAAATTCGCCCCAGTCGAGAATGTCCCCGTCCTTAGCGATGTAGGACTTGACGTCGGAGCTGGATTTAGCTCCCTGAATGTTTGGATGGAAATGTGCTGACCTGGTTGGGGATACGAGGTCGAAGAATCT-GTTATTTTTGCATTTGTATTTGCCCTCGAACTGGATGAGCACGTGAAGATGAGGTTCCCCATTTTCATGAAACTCTCTGCATATTCTAATGTATTTTTTGTTTACTGGTGTCTGTAGGTTTTGTAATTGGGAAAGTGCTTCCTCTTTAGTAAGAGAGCAAGTGGGATAAGTGAGGAAATAATTTTTGGCATATATCTGAAATTGTTTGGGAGGAGCCAT--T-GACT--TGGTCAATCGGTACCCA-GATCTAGTCTTA----TGTCAATTGGTG-AACGG-TACCCTATATATA---TTGGGTACTGAATGGCAATATTT----------GTAATTAT--GAAAAT----AAATTCAAAATCCTCACGCTCCAA--AAAGCGGCCATCCGTATAATATT-
>BYVMV-INSid06GU112024
----------------------------------------------ACCGGATGGCCGCGCGATTTTTTTAAGTGGTGGGTCCA--------------GGACGCACGACTATGCAGA-CTCAAAGCTTAGAT-AA----------CGCTC-CTTCG-GCTATAAGTACGT-GCGCACTAAGTTT-CAATTCAAAAAA-TGTG-----GGATCCACTATTAAACGAATTTCC-GGATACGGTTCACGGGTTTCGTTGTATGCTATCTG-TAAAATATTT-GCAACTTTTGTCGCAGGATTATTCTCCAG-ATACGCTTGGGTACGAGTTAATACGGGATTTA-ATTTGTATTTTACGCTCCCGTAATTATGTCGAAGCGAGCTGCCGATATCGTCATTTCTACGCCCGCGTCGAAAGTACGCCGGCGTCTGAACTTCGGCAGCCCATACACCAGCCGTGCTGCTGCCCCCATTGTCCGCGTCACAAA---ACAACAGGCATGGACAAACAGGCCTATGAACAGGAAACCCAGAATGTACCGGATGTACAGAAGTCCGGATGTTCCAAGGGGATGTGAGGGTCCCTGTAAGGTACAGTCGTTTGAATCTCGACACGATGTCGTTCATATTGGTAAG-GTAATGTGTATTTCGGATGTTACGCGTGGAGTCGGTTTG-ACCCATCGTATAGGTAAGCGTTTTTGTGTCAAGTCAGTTT-ATGTTTTAGGT-AAGATATGGATGGACGAGAACATCAAGACGAAGAACCATACGAATTCGGTGATGTTTTTCCTTGTTCGTGATCGACGACCGGTAGATAA---ACCACAAGATTTTGGTGAAGTATTTAATATGTTTGATAATGAGCCCAG--TACGGCGACCGTGAAGAACATGCATAGGGATCGTTACCAGGTTTTGAGGAAATGGCATGCAACCGTTACTGGTGGTCAATATGCAGCGAGGGAACAGGCGTTGGTTAAGAAATTTGTCAG--GGTTAACAATTATGTTGTTTACAACCAGCAGGAGGCAGGAAAATACGAGAATCACACCGAGAATGCATTGATGCTTTATATGGCTTGTACCCATGCTAGTAA-CCCAGTGTATGCTACGCTTAAGATTCGGATTTATTTTTATGACTCTGTAACGAATTGAAATTA-ATAAATTTTGAATTTTATATCTGAATATTGGTCTACATACA-TTGTTTGATTAACTACATTGTACAATACATGTTCAACGGCTTTAATAACTAAATTAAGTGAGATTACACCTAGATTGTTGAGATATTTGAGGACTTGGGTTTTGAATACCCTTAAGAAAAGACCAGTCGGAGGGTGTAAGGTCGTCCAGATTCGG-AAGGTTAGAAAACACTTGTG-CACTCCCAGAGCTTTCCGAAGGTTGTAGTTGAATTGGATCCTCATTGTTATGATGTCCATGTTCGTCGTGAATGGACGGTTGTCGTGGCTGAGGATTTTGAAATAAAGGGGATTTGGAACCTCCCAGGTAAAGACGCCATTCGTTGAATGTGCTGCAGTGATGCGTTCCCCTGCGCGAGAATCCATGGTTGTGGCAGTTG---ATACTTAGGTAATAGCCGCATCCACACTCAAGGTCCACTCGTTTCCTCCTGTGC---GCTCTCTTCGCTTCCCTGTGTTGAACTTTGATTGGTACCGGAGTAGAGCGGTTGGGTGAGAAAGACGAATGTTGCATTCTTTAGAGCCCAGGATTTTAATGCTGAGTTCTTATCC-TCGTCTAAGAACTCTTTATAGCTTGCATTGGGCCCTGGATTGCAGAGGAAGATTGTTGG-TATGCCGCCTTTAATTTGAACTGGCTTCCCGTACTTTGTG---TTTGATTGCCAGTCCCTTTGGGCCCCCATGAATTCTTTAAAGTGTTTTAGGAAGTGTGGATCGACGTCATCAATGACGTTATACCAAGCG-TCGTTACTGTACACCTTTGGGCTAAGGTCCAGATGCCCGCATAAATAGTTATGTGGGCCTAAAGACCTAGCCCACATTGTTTTTCCAGTACGACTATCTCCCTCAATTACTATACTTTGAGGTCTCA-GGGGCCGCGCAGCGGCATCGACAACGTTCTCGCACGCCCACTCTTCAAGTTCTTCTGGAACTTGATCAAATGAAGAAGAAGAAAAAGGAGAAACATAAGG-AGCTGG-AGGCTCCTGAAAATATCTATCTAAATTAGAATTTAAATTATGAAATTGATGTAGAAAGTCTCTTGGGGCTTTCTCCTTCAGTATATT-GAGGGCCTGAGCTTTGGACCCTGCGT-TGATTGCCTCGGCATATGCGTCGTTGGCAGTTTGGCAACCTCCTCTAGCTGATCTTCCATCGACTTGGAAAACTCCATGATCAAGGATGTCTCCGTCTTTCTCCATGTAGGTTTTGACATCGCTTGAGCTTTTAGCTCCCTGAATGTTCGGATGGAAATGTGCTGACCTAGTTGGGGAGGTGAGGTCGAAGAATCT-ATTGTTCCTGCACTGGAACTTTCCTTCGAACTGGATGAGAACATGCAAGTGAGGATTCCCATCTTCATGAAGTTCTCTGCAGATTCTAATGAATTTTTTGTTTACTGGGGTTTGGAGATTTAAGAATTGGGAAAGTGCTTCTTCTTTAGTCAGAGAGCACTTGAGATAAGTGAGAAAATAATTTTTGGAATATATTTGAAAGCGTTTAGAAGGCATGTTGAC-TAAAATTGAGTACCGATTGACTC-GCTCTGGCAAC-----TCTCTC-TGGTATATCGG-TACCCAATATATA---GTGAGTACCAAATGGCATATGT-----------GTAATTTT--GCAA--TGA--AATTCAAAATCCTCACGCTCCA---AAAGCGGCCATCCGTATAATATT-
>BYVMV-INSon05GU112006
----------------------------------------------ACCGGATGGCCGCGCGATTTTTTAAAGTGGTGGGTCCA--------------GAACGCACGACGATGCAGA-CTCAAAGCTTAGAT-AA----------CGCTC-CTTCG-GCTATAAGTACTT-GCGCACTAAGTTT-CAATTCAAAAAA-TGTG-----GGATCCACTATTAAACGAATTTCC-GGATACGGTTCACGGGTTTCGTTGTATGCTATCTG-TAAAATATTT-GCAACTTTTGTCGCAGGATTATTCTCCAG-ATACGCTTGGTTACGATTTAATACGGGATTTA-ATTTGTATTTTACGCTCCCGTAATTATGTCGAAGCGAGCTGCCGATATCGTCATTTCTACGCCCGCGTCGAAAGTACGTCGGCGTCTGAACTTCGGCAGCCCATACACCAGCCGTGTTGCTGCGCCCATTGTCCGCGTCACAAA---ACAACAGGCATGGACAAACAGGCCTATGAACAGGAAGCCCAGAATGTATCGGATGTACAGAAGTCCGGATGTTCCAAGGGGTTGTGAGGGTCCCTGTAAGGTACAATCTTTTGAGTCTAGACACGATGTTGTTCATATTGGTAAG-GTAATGTGTATTTCTGATGTTACGCGTGGAGTCGGTTTG-ACCCATCGTATAGGTAAGCGTTTTTGTGTCAAGTCAGTTT-ATGTTTTAGGT-AAGATATGGAGGGACGAGAACATCAAGACCAAGAACCATACGAATTCGGTGATGTTTTTCCTTGTTCGTGATCGACGACCGGTAGATAA---ACCACAAGATTTTGGTGAAGTATTTAATATGTTTGATAACGAGCCCAG--TACGGCGACCGTGAAGAACATGCATAGGGATCGGTACCAGGTGTTGAGGAAATGGCATGCAACCGTTACTGGTGGTCAATATGCGAGTAAGGAGCAGGCATTGGTCAAGAAGTTTGTTAG--GGTTAACAACTACGTTGTTTACAACCAGCAGGAAGCAGGAAAATACGAGAATCACACCGAGAATGCATTGATGCTTTATATGGCTTGTACCCATGCTAGTAA-CCCAGTTTATGCTACGCTTAAGATTAGAATATATTTTTATGACTCTGTAACGAACTAATATTA-ATAAAGTTTGAATTTTATATCTGAATATTGGTCTACATACA-TTGTTTGATTAATTACATTGTACAATACATGTTCAACGGCTTTAATAACTAAATTAAGTGAGATTACACCTAGATTGTTGAGATACTTGAGTACTTGGGTTTTGAATACCCTTAAGAAAAGACCAGTCGGAGGGTGTAAGGTCGTCCAGATTCGG-AAGGTTAGAAAACACTTGTG-CACTCCCAGAGCTTTCCGAAGGTTGTAGTTGAATTGGATCCTCATTGTTATGATGTCCATGTTCGTCGTGAATGGACGGTTGTCGTGGTTGAGGATTTTGAAATAAAGGGGATTTGGAACCTCCCAGATAAAGACGCCATTCGTTGAATGAGCTGCAGTGATGCGTTCCCCTGTGCGAGAATCCATGGTTGTGGCAGTTG---ATACTTAGGTAATAGCTGCATCCACACTCAAGGTCCACTCGTTTCCTCCTGTGC---GCTCTCTTCGCTTCCCTGTGTTGAACTTTGATTGGTACCCGAGTACAACGGTTGGGTGAGGAAGACGAATGCTGCATTTTTTAAAGCCCACGCTTTTAAAGCTGAGTTCTTTTCC-TCGTCCAAGAACTCTTTATAGCTTGCGTTGGGGCCTGGATTGCAGAGGAAGATTGTTGG-TATGCCCCCTTTAATTTGAACTGGCTTCCCGTACTTGGTG---TTTGATTGCCAATCCCTTTGGGCCCCCATGAATTCTTTAAAGTGTTTCAGATAATGCGGGTCAACATCATCTATAATGTTGAACCACGCA-TCGTTTGAATACACTTTAGGGCTTAGATCTAGGTGACCACATAAATAGTTATGTGGGCCTAATGACCTAGCCCACATCGTTTTGCCCGTACGACTGTCTCCCTCTAAGACTAAACTCAAAGGACGCA-GAGGCCGCGCAGCGGCGTCCATGACGTTTTCCGATACCCATTCCTCAAGTTCTTCCGGAACTTGATCGAAAGAAGAAGATAAAAAAGGAGAAACATAAAC-CTCCAA-TGGAGGTGTAAAAATCCTATCTAAATTGGCATTTAAATTATGAAATTGTAACACGTAATCCTTAGGTGCTAACTCTCTAATGACTCT-AAGAGCCTCTGACTTACTGCCTGCGT-TAAGTGCTGCGGCGTAAGCGTCGTTGGCTGTCTGCTGTCCCCCTCTTGCAGATCGTCCATCGATCTGAAACTCTCCCCATTCGAGGGTGTCTCCGTCCTTGTCGATGTAGGACTTGACATCTGAGCTTGATTTAGCTCCCTGAATGTTCGGATGGAAATGTGCTGACCTGCTTGGGGAGACCAGGTCGAAGAATCG-CTGATTCTGGCACTTGTATTTGCCCTCGAACTGGATGAGCACGTGCAGATGAGGTTCCCCATTCTCGTGAAGCTCTCTGCAGATCTTGATGAATTTTTTATTTGTTGGAGTGTGTAGGTTTTGTATTTGGGAAAGTGCTTCTTCTTTAGTAAGAGAGCATTTTGGATAAGTGAGGAAATAATTTTTGGAATATATTTGAAAGCGTTTAGAAG---GCATGTT-GACT-AAAATTGAGTACC-GATT-GACTCGCTTTGGCAACTCTCTC-TGGTATATCGG-TACCCAATATATA---GTGAGTACCAAATGGCATATTT-----------GTAATT-T--TGCAA--TG-AAATTCAAAATCCTCACGCTCCAA--AA-GCGGCCATCCGTATAATATT-
>BYVMV-INSon05GU112061
----------------------------------------------ACCGGATGGCCGCGCGATTTTTTTAAGTGGTGGGTCCA--------------GGACGCACGACTATGCAGA-CTCAAAGCTTAGAT-AA----------CGCTC-CTTCG-GCTATAAGTACGT-GCGCACTAAGTTT-CAATTCAAAAAA-TGTG-----GGATCCACTATTAAACGAATTTCC-GGATACGGTTCACGGGTTTCGTTGTATGCTATCTG-TAAAATATTT-GCAACTTTTGTCGCAGGATTATTCTCCAG-ATACGCTTGGGTACGAGTTAATACGGGATTTA-ATTTGTATTTTACGCTCCCGTAATTATGTCGAAGCGAGCTGCCGATATCGTCATTTCTACGCCCGCGTCGAAAGTACGCCGGCGTCTGAACTTCGGCAGCCCATACACCAGCCGTGCTGCTGCCCCCATTGTCCGCGTCACAAA---ACAACAGGCATGGACAAACAGGCCTATGAACAGGAAACCCAGAATGTACCGGATGTACAGAAGTCCGGATGTTCCAAGGGGATGTGAGGGTCCCTGTAAGGTACAGTCGTTTGAATCTCGACACGATGTCGTTCATATTGGTAAG-GTAATGTGTATTTCGGATGTTACGCGTGGAGTCGGTTTG-ACCCATCGTATAGGTAAGCGTTTTTGTGTCAAGTCAGTTT-ATGTTTTAGGT-AAGATATGGATGGACGAGAACATCAAGACCAAGAACCATACGAATTCGGTGATGTTTTTCCTTGTTCGTGATCGACGACCGACAGATAA---ACCACAAGATTTTGGTGAAGTATTTAATATGTTTGATAACGAGCCCAG--TACAGCGACCGTGAAGAACATGCATAGGGATCGGTACCAGGTGTTGAGGAAATGGCATGCAACCGTTACTGGTGGTCAATATGCAGCTAGGGAACAGGCGTTGGACAAGAAGTTTGTCAG--GGTTAACAATTATGTTGTTTACAACCAGCAGGAGGCAGGAAAATACGAGAATCACACCGAGAATGCATTGATGCTTTATATGGCTTGTACCCATGCTAGTAA-CCCAGTGTATGCTACGCTTAAGATTCGTATTTATTTTTATGACTCTGTAACGAATTGAAATTA-ATAAAGTTTGAATTGTATATCTGAATATTGGTCTACATACA-TTGTTTGATTAACTACATTGTACAATACATGTTCAACGGCTTTAATAACTAAATTAATTGAAACTACACCGAGATTGTTGAGATATTTGAGGACTTGGGTTTTGAATACCCTTAAGAAAAGACCAGTCGGAGGGTGTAAGGTCGTCCAGATTCGG-AAGGTTAGAAAACACTTGTG-AATTCCCAGAGCTTTCCGTAGGTTGTAGTTGAAATGGATCCTGAGTGTTATTATGTCCATGTTCGTCGTGAATGGACGGTTGTCGTGGTTGAGGATCTTGAAATAGAGGGGATTTGGAACCTTCCAGATATAGACGCCATTCTTTGCTTGAGCTGCAGTGATGCGTACCCCTGTGCGAGAATCCATGGTTGTGGCAGTTG---ATAGAGAGATAATAAGAACACCCGCATTCAAGATCTACTCTCCTCCTCCTGATG---CGTCTCTTCGCTTCTCTGTGCTGTACTTTGATTGGTACCCGAGTACAACGGTTCGGTGAGAAAGACGAATGCTGCATTTTTTAAAGCCCACGCTTTCAAAGCTGAGTTCTTTTCC-TCGTCCAAGAATTCTTTATAGCTTGCGTTGGGGCCTGGATTGCAGAGGAAGATTGTTGG-AATGCCGCCTTTAATTTGAACTGGCTTCCCGTATTTGGTG---TTTGATTGCCAATCCCTTTGGGCCCCCATGAATTCTTTAAAGTGTTTCAGATAATGCGGGTCAACATCATCTATAATGTTGAACCACGCA-TCGTTTGAATACACTTTAGGGCTTAGATCTAGGTGACCACATAAATAGTTATGTGGGCCTAATGACCTAGCCCACATCGTTTTGCCCGTACGACTGTCTCCCTCTAAGACTAAACTCAAAGGACGCA-GAGGCCGCGCAGCGGCGTCCATGACGTTTTCCGATACCCATTCCTCAAGTTCTTCTGGAACTTGATCGAAAGAAGAAGATAAAAAAGGAGAAACATAAAC-CTCCAA-GGGAGGTGTAAAAATCCTATCTAAATTGGAATTTAAATTATGAAATTGTAATACATAATCCTTAGGTGCTAACTCCCTAATGACTCT-AAGAGCCTTTGACTTACTGCCTGCGT-TAAGTGCTGCGGCGTAAGCGTCGTTGGCTGTTTGCTGTCCCCCTCTTGCAGATCGTCCATCGATCTGAAACTCTCCCCATTCGAGGGTGTCTCCGTCCTTGTCGATGTAGGACTTGACATCTGAGCTTGATTTAGCTCCCTGAATGTTCGGATGGAAATGTACTGACCTGCTTGGGGAGACCAGGTCGAAGAATCG-CTGATTCTGGCACTTGTATTTGCCCTCGAACTGGATGAGCACGTGCAGATGAGGTTCCCCATTCTCGTGAAGCTCTCTGCAGATCTTGATGAATTTTTTATTTGTTGGAGTGTGTAGGTTTTGTATTTGGGAAAGTGCCTCTTCTTTAGTAAGAGAGCATTTTGGATAAGTGAGGAAATAATTTTTGGAATATATTTGAAAGCGTTTAGAAG---GCATGTT-GACT-AAAATTGAGTACC-GATT-GACTCGCTCTGGCAACTCTCTC-TGGTATATCGG-TACCCAATATATA---GTGAGTACCAAATGGCATATGT-----------GTAATT-T--TGCAA--TG-AAATTCAAAATCCTCACGCTCCAA--AAAGCGGCCATCCGTATAATATT-
>BYVMV-INSon05GU112075
ACCGGATGGCCGCGCGATTTTTTTAAGTGGTGGGTCCAGAACTCGCGCGATATTTTTCCAGAACTCGCGCGAGTGGTGGGTCCA--------------GAACGCACGACTATGCAGA-CTCAAAGCTTAGAT-AA----------CGCTC-CTTCG-GCTATAAGTACGT-GCGCACTAAGTTT-CAATTCAAAAAA-TGTG-----GGATCCACTATTAAATGAATTTCC-GGATACGGTTCACGGGTTTCGTTGTATGCTATCTG-TAAAATATTT-GCAACTTTTGTCGCAGGATTATTCTCCAG-ATACGCTTGGGTACGAGTTAATACGGGATTTA-ATTTGTATTTTACGCTCCCGTAATTATGTCGAAGCGAGCTGCCGATATCGTCATTTCTACGCCCGCGTCGAAAGTACGCCGGCGTCTGAACTTCGGCAGCCCATACACCAGCCGTGCTGCTGCCCCCATTGTCCGCGTCACAAA---ACAACAGGCATGGACAAACAGGCCTATGAACAGGAAACCCAGAATGTACCGGATGTACAGAAGTCCGGATGTTCCAAGGGGATGTGAGGGTCCCTGTAAGGTACAGTCGTTTGAATCTCGACACGATATCGTTCATATTGGTAAG-GTAATGTGTATTTCGGATGTTACGCGTGGAGTCGGTTTG-ACCCATCGTATAGGTAAGCGTTTTTGTGTCAAGTCAGTTT-ATGTTTTAGGT-AAGATATGGATGGACGAGAACATCAAGACCAAGAACCATACGAATTCGGTGATGTTTTTCCTTGTTCGTGATCGAAGACCGACAGATAA---ACCACAAGATTTTGGTGAAGTATTTAATATGTTTGATAACGAGCCCAG--TACGGCGACCGTGAAGAACATGCATAGGGATCGGTACCAGGTGTTGAGGAAATGGCATGCAACCGTTACTGGTGGACAATATGCGAGTAAGGAACAGGCGTTGGTTAAGAAATTTGTTAG--GGTTAACAATTATGTTGTTTACAACCAGCAGGAGGCAGGAAAATACGAGAATCATACGGAGAATGCGTTGATGCTTTATATGGCTTGTACCCATGCTAGCAA-CCCAGTTTATGCTACGCTGAAGATTAGGATATATTTTTATGACTCTGTAACGAATTGAAATTA-ATAAAGATTGAATTTTATATCTGAATATTGGTCTACATACA-TTGTTTGATTAATTACATTGTACAAAACATGTTCGACAGCTTTAATAACTAAATTAATTGAAACTACACCGAGATTGTTGAGATATTTGAGGACTTGGGTTTTGAATACCCTTAAGAAAAGACCAGTCTGAGGGTGTAAGGTCGTCCAGATTCGG-AAGGTTAGAAAACACTTGTG-CACTCCCAGAGCTTTCCGTAGGTTGTAGTTGAAATGGATCCTCATTGTTATTATGTCCATGTTCGTCGTGAATGGACGGTTGTCGCGGCTGAAGATCTTGAAATAGAGGGGATTTGGAACCTCCCAGATATAGACGCCATTCCTTGCTTGAGCTGCAACGATGCTTTCCCCTGTGCCAGCTTCCATGGTTGTGGCAGTTG---ATACTTAGATAATAAGAACACCCGCACTCAAGGTCCACTCGTTTCCTCCTGAGC---GCTCTCTTCTCTTCCCTGTGCTGCACTTTGATTGGTACCCGAGTACAGCGGTTCGGTGAGAAAGACGAATGTTGCATTTTTTAAAGCCCAGGCTTTCAAGGCTGAGTTCTTATCC-TCGTCCAAGAACTCTCTATAGCTGGCGTTGGGGCCTGGATTGCACAGGAAGATTGTTGG-TATGCCGCCTTTAATTTGAACTGGCTTCCCGTACTTTGTG---TTTGATTGCCAGTCCCTTTGGGCCCCCATGAATTCTTTAGAGTGTTTCAGATAATGCGGGTCATCAACATCTATAATGTTGAACCACGCA-TCGTTTGAATATACTTTAGGGCTAAGGTCCAGGTGCCCACATAAATAATTATGTGGACCTAATGACCTAGCCCACATAGTCTTGCCCGTACGACTATCTCCCTCTAAGACTAAACTCAGAGGTCTCA-GGGGCCGCGCAGCGGCGTCGACGACGTTTTCCGATACCCACTCCTCAAGTTCTTCTGGAACTTGATCAAAAGAAGAAGATGAGAAAGGACAAACATAAAC-CTCCAA-TGGAGGTGTAAAAATCCTATCTAAATTGGAATTTAAATTATGAAATTGTAATACGTAATCCTTAGGTGCTAACTCCGTAATGACTGT-AAGAGCCTCTGACTTACTGCGTGCTT-TAATTGGTGTGGCGTAAGCGTCGTTGGCTGTGTGCTGTCCCCCTCTTGCAGATCGTCCATCGATCTGAAACTCTCCCCATTTGAGGGTGTCTCCGTCCTTGTGGATGTAGGACTCGACATCTGAGCTTGATTTAGCTCCCTGAATGTTCGGATGGAAATGTGCTGACCTGCTTGGGGAGACCAGGTCGAAGAATCG-CTGATTCTGGCACTTGTATTTGCCCTCGAACTGGATGAGCACGTGAAGATGAGGTTCCCCATCCTCGTGAAGCTCTCTGCAGATCTTGATGAATTTTTTATTTGTTGGGGTTTGTAGGTTTTGGAGTTGGGAAAGTGCTTCCTCTTTAGTAAGAGAGCATTTTGGATAAGTAAGGAAATAATTTTTGGAATATATTTGAAAGCGTTTAGAAG---GCATGTT-GACT-AAAATTGAGTACC-GATT-GACTCGCTCTGGCAACTCTCTC-TGGTATATCGG-TACCCAATATATA---GTGAGTACCAAATGGCATATGT-----------GTAATT-T--TGTAA--TG-AAATTCAAAATCCTCACGCTCCAA--AA-GCGGCCATCCGTATAATATT-
>BYVMV-INSon06GU112007
----------------------------------------------ACCGGATGGCCGCGCGATTTTTTAAAGTGGTGGGTCCA--------------GAACGCACGACGATGCACA-CTCAAAGCTTAGAT-AA----------CGCTC-CTTCG-GCTATAAGTACTT-GCGCACTAAGTTT-CAATTCAAAAAA-TGTG-----GGATCACTTATTAAACGAATTTCC-GGATACGGTTCACGGGTTTCGTTGTATGCTATCTG-TAAAATATTT-GCAACTTTTGTCGCAGGATTATTCTCCAG-ATACGCTGGGGTACGATTTAATACGGGATTTA-ATTTGTATTTTACGCTCCCGTAATTATGTCGAAGCGAGCTGCCGATATCGTCATTTCTACGCCCGCGTCGAAAGTACGTCGGCGTCTGAACTTCGGCAGCCCATACACCACCCGTGTTGCTGCGCCCATTGTCCGCGTCACAAA---CCAACAGGCATGGACAAACAGGCCTATGAACAGGAAACCCAGAATGTACCGGATGTACAGAAGTCCGGATGTTCCAAGGGGATGTGAAGGCCCATGTAAGGTGCAGTCTTTTGATGCGAAGAACGATGTTGGTCATGTTGGTAAG-GTTATGTGTCTATCTGATGTTACGCGTGGAGTTGGTTTG-ACCCATCGAGTAGGGAAACGTTTCTGCGTCAAGTCAGTTT-ATGTTTTAGGT-AAGATTTGCAGGGA---GAACATCAAGACCAAGAACCATACGAATTCGGTGATGTTTTTCCTTGTTCGTGATCGACGACCGGTAGATAA---ACCCCAGGATTTTGGTGAGGTATTTAACATGTTTGACAACGAACCCAG--TACGGCGACCGTGAAGAATATGCATAGGGATCGTTACCAGGTGTTGAGGAAATGGCATGCAACCGTCACGGGTGGTCAATATGCGACTAAGGAACAGGCGTTGGTCAAGAAGTTTATCAA--GGTTAACAATTATGTTGTTTACAATCAACAGGAAGCAGGAAAATACGAGAATCATACCGAGAATGCGTTGATGCTTTATATGGCTTGTACCCACGCTAGTAA-CCCAGTGTATGCTACGCTTAAGATTCGTATTTATTTTTATGACTCTGTAACGAATTGAAATTA-ATAAAGTTTGAATTTTATATCTGAATATTGGTCTACATACA-TTGTTTGATTAATTACATTGTACAATACATGTTCAACGGCTTTAATAACTAAATTAATTGAGATTACACCTAGATTGTTGAGATATTTGAGGACTTGGGTTTTGAATACCCTTAAGAAAAGACCAGTCGGAGGGTGTAAGGTCGTCCAGATTCGG-AAGGTTAGAAAACACTTGTG-CACTCCCAGAGCTTTCCGAAGGTTGTAGTTGAATTGGATCCTCATTGTTATGATGTCCATGTTCGTCGTGAATGGACGGTTGTCGTGGTTGAGGATTTTGAAATAAAGGGGATTTGGAACCTCCCAGATAAAGACGCCATTCGTTGAATGAGCTGCAGTGATGCGTTCCCCTGTGCGAGAATCCATGGTTGTGGCAGTTG---ATACTTAGGTAATAGCTGCATCCACACTCAAGGTCCACTCGTTTCCTCCTGTGC---GCTCTCTTCGCTTCCCTGTGTTGAACTTTGATTGGTACCCGAGTACAACGGTTGGGTGAGGAAGACGAATGCTGCATTTTTTAAAGCCCACGCTTTTAAAGCTGAGTTCTTTTCC-TCGTCCAAGAACTCTTTATAGCTTGCGTTGGGGCCTGGATTGCAGAGGAAGATTGTTGG-TATGCCCCCTTTAATTTGAACTGGCTTCCCGTACTTGGTG---TTTGATTGCCAATCCCTTTGGGCCCCCATGAATTCTTTAAAGTGTTTCAGATAATGCGGGTCAACATCATCTATAATGTTGAACCACGCA-TCGTTTGAATACACTTTAGGGCTTAGATCTAGGTGACCACATAAATAGTTATGTGGGCCTAATGACCTAGCCCACATTGTCTTCCCAGTACGACTATCTCCCTCAATGACTATACTCTGAGGTCTCA-GAGGCCGCGCAGCGGCGTCCACAACATTTTCACATGCCCACTCTTCAAGTTCTTCTGGAACTTGATCGAAAGAAGAAGAGGAAAAAGGAGAAACATAAGG-AGCCGG-TGGATGTGTAAAGATCCTGTCTAGATTGGCATTTAAATTATGAAATTGTAGTACAAAATCTTTAGGAGCTAGTTCTTTAATGACTCT-AAGAGCCTCTGACTTACTTCCTGCGT-TAAGTGCTGCGGCGTAAGCGTCGTTGGCTGTCTGTTGTCCTCCTCTAGCAGATCGTCCATCGATCTGAAATTCTCCCCATTCGAGAATGTCTCCGTCCTTGTCGATGTAGGACTTGACATCGGAGCTGGATTTAGCTCCCTGTATGTTCGGATGGAAATGTGCTGACCTGGTTGGGGATACGAGGTCGAAGAATCG-GTAATTTTGGCACTTGAATTTCCCCTCGAACTGGATGAGCACGTGAAGATGAGGTTCCCCATTTTCATGAAGCTCTCTGCAGATTTTAATGTATTTTTTATTTATTGGAGTTTGTAGGTTTTGTAATTGGGAAAGTGCCTCCTCTTTAGTAAGAGAGCATTTGGTATAAGTGAGAATAAAATTTTTGGAATATATTTGAAAGCGTTTAGAAG---GCATGTT-GACT-AAATTTGAGTACCCGATT-GACTCGCTCTGGCAAC-TCTCTCTGGTATATCGG-TACCCAATATATA---GTGAGTACCAAATGGCATATGT-----------GTAATT-T--TGTAA--TG-AAATTCAAAATCCTCACGCTCCAA--AAAGCGGCCATCCGTATAATATT-
>BYVMV-INSon06GU112054
----------------------------------------------ACCGGATGGCCGCGCGATTTTTTTAAGTGGTGGGTCCA--------------GAACGCACGACGATGCAGA-CTCAAAGCTTAGAT-AA----------CGCTC-CTTCG-GCTATAAGTACGT-GCGCACTAAGTTT-CAATTCAAAAAA-TGTG-----GGATCCACTATTAAACGAGTTCCC-GGATACGGTTCACGGTTTTCGTTGTATGCTATCTG-TGAAATATTT-GCAACTTTTGTCGCAGGAGTATTCTCCAG-ATACGCTTGGTTACGATTTAATACGGGATTTA-ATTTGTATTGTCCGTTCTCGTAATTATGTCGAAGCGAGCTGCAGATATCGTCATTTCTACGCCCGCGTCGAAAGTACGCCGGCGTCTGAACTTCGGCAGCCCTTACACCAGCCGTGCTGCTGCCCCCATTGTCCGCGTCACAAA---ACAACAGGCATGGACAAACAGGCCTATGAACAGGAAACCCAGAATGTACCGGATGTACAGAAGTCCGGATGTTCCAAGGGGATGTGAGGGTCCCTGTAAGGTACAGTCGTTTGAATCTCGACACGATGTCGTTCATATTGGTAAG-GTAATGTGTATTTCTGATGTTACGCGTGGAGTCGGTTTG-ACCCATCGTATAGGTAAGCGTTTTTGTGTCAAGTCAGTTT-ATGTTTTAGGT-AAGATTTGCAAGGA---GAACATCAAGACCAAGAACCATACGAATTCGGTGATGTTTTTCCTTGTTCGTGATCGACGACCGGTAGATAA---ACCACAGGATTTTGGTGAGGTATTTAACATGTTTGACAACGAACCCAG--TACGGCGACCGTGAAGAATAGTCATAGGGATCGTTACCAGGTGTTGAGGAAATGGCATGCAACCGTCACGGGTGGTCAATATGCGAGTAAGGAACAGGCGTTGGTCAAGAAGTTTGTCAA--GGTTAACAATTATGTTGTTTACAATCAACAGGAAGCAGGAAAATACGAGAATCATACGGAGAATGCGTTAATGCTTTATATGGCTTGTACCCACGCTAGTAA-CCCAGTGTATGCTACGCTTAAGATTCGTATTTATTTTTATGACTCTGTAACGAATTGAAATTA-ATAAAGTTTGAATTTTATATCTGAATATTGGTCTACATACA-TTGTTTGATTAATTACATTGTACAATACATGTTCAACGGCTTTAATAACTAAATTAATTGAGATTACACCTAGATTGTTGAGATATTTGAGGACTTGGGTTTTGAATACCCTTAAGAAAAGACCAGTCGGAGGGTGTAAGGTCGTCCAGATTCGG-AAGGTTAGAAAACACTTGTG-CACTCCCAGAGCTTTCCGAAGGTTGTAGTTGAATTGGATCCTCATTGTTATGATGTCCATGTTCGTCGTGAATGGACGGTTGTCGTGGTTGAGGATTTTGAAATAAAGGGGATTTGGAACCTCCCAGATAAAGACGCCATTCGTTGAATGAGCTGCAGTGATGCGTTCCCCTGTGCGAGAATCCATGGTTGTGGCAGTTG---ATACTTAGGTAATAGCTGCATCCACACTCAAGATCTACTCTCTTCCTCCTGTGC---GCTCTCTTCGCTTCCCTGTGTTGAACTTTGATTGGTACCCGAGTACAACGGTTGGGTGAGGAAGACGAATGCTGCATTTTTTAAAGCCCACGCTTTTAAAGCTGAGTTCTTTTCC-TCGTCCAAGAACTCTTTATAGCTTGCGTTGGGGCCTGGATTGCAGAGGAAGATTGTTGG-TATGCCCCCTTTAATTTGAACTGGCTTCCCGTACTTGGTG---TTTGATTGCCAATCCCTTTGGGCCCCCATGAATTCTTTAAAGTGTTTCAGATAATGCGGGTCAACATCATCTATAATGTTGAACCACGCA-TCGTTTGAATACACTTTAGGGCTTAGATCTAGGTGACCACATAAATAGTTATGTGGGCCTAAAGACCTAGCCCACATTGTCTTCCCAGTACGACTATCTCCCTCAATGACTATACTCTGAGGTCTCA-GAGGCCGCGCAGCGGCGTCCACAACATTTTCACATGCCCACTCTTCAAGTTCTTCTGGAACTTGATCGAAAGAAGAAGAGGAAAAAGGAGAAACATAAGG-AGCCGG-TGGATGTGTAAAGATCCTGTCTAGATTGGCATTTAAATTATGAAATTGTAGTACAAAATCTTTAGGAGCTAGTTCTTTAATGACTCT-AAGAGCCTCTGACTTACTTCCTGCGT-TAAGTGCTGCGGCGTAAGCGTCGTTGGCTGTCTGTTGTCCTCCTCTAGCAGATCGTCCATCGATCTGAAATTCTCCCCATTCGAGAATGTCTCCGTCCTTGTCGATGTAGGACTTGACATCGGAGCTGGATTTAGCTCCCTGTATGTTCGGATGGAAATGTGCTGACCTGGTTGGGGATACGAGGTCGAAGAATCG-GTAATTTTGGCACTTGAATTTCCCCTCGAACTGGATGAGCACGTGAAGATGAGGTTCCCCATCTTCATGAAGTTCTCTGCAGATTCTAATGAATTTTTTGTTTACTGGGGTTTGGAGATTTAAGAATTGGGAAAGTGCTTCTTCTTTAGTCAGGGAGCACTTGGGATAAGTGAGAAAATAATTTTTGGCATTTATTTTAAACCGATTGGGTG---GCATGTT-GACT-TAGCTTGGGTGTCTC-TC-AACTCTCTCTAATCCTATGTATCTGGTGTATTGG-AGTCCTATATATA---TGGAGACTCTAATGGCATAAAT-----------GTAAAT-A--AAAGAACTT-TAATTTGAAATTCAAAGGAAAAGGCTAAAGCGGCCATCCGTCTAATATT-
>BYVMV-IN:Tam:04FJ179372
----------------------------------------------ACCGGATGGCCGCCCGATTTTTTAAAGTGGTGGGTCCA--------------GAACGCACGACGATGCAGA-CTCCAAGCTTAGAT-AA----------CGCTC-CTTCG-GCTATTAGTACTT-GCGCACTAAGTTT-CAATTCAAAAAA-TGTG-----GGATCCGCTATTAAACGAATTTCC-GGATACGGTTCACGGGTTTCGTTGTATGCTATCTG-TAAAATATTT-GCAACTTTTGTCGCAGGATTATTCTCCAG-ATACGCTTGGTTACGATTTAATACGGGATTTA-ATTTGTATTTTACGCTCCCGTAATTATGTCGAAGCGAGCTGCCGATATCGTCATTTCTACGCCCGCGTCGAAAGTACGTCGGCGTCTGAACTTCGGCAGCCCATACAACACACGTGTTGCTGCCCCCATTGTCCGCGTCACAAA---ACAACAGGCATGGACAAACAGGCCTATGAACAGGAAACCCAGAATGTACCGGATGTACAGAAGTCCGGATGTTCCAAGGGGTTGTGAGGGTCCCTGTAAGGTACAATCTTTTGAGTCTAGACACGATGTTGTTCATATTGGTAAG-GTAATGTGTATTTCTGATGTTACGCGTGGAGTCGGTTTG-ACCCATCGTATAGGTAAGCGTTTTTGTGTCAAGTCAGTTT-ATGTTTTAGGT-AAGATATGGATGGACGAGAACATCAAGACCAAGAACCATACGAATTCGGTGATGTTTTTCCTTGTTCGTGATCGACGACCGGTAGATAA---ACCCCAGGATTTTGGTGAGGTATTTAACATGTTTGACAACGAACCCAG--TACGGCGACCGTGAAGAATAGTCATAGGGATCGTTACCAGGTGTTGAGGAAATGGCATGCAACCGTCACGGGTGGTCAATATGCGAGTAAGGAACAGGCGTTGGTCAAGAAGTTTGTCAA--GGTTAACAATTATGTTGTTTACAATCAACAGGAAGCAGGAAAATACGAGAATCATACGGAGAATGCGTTGATGCTTTATATGGCTTGTACCCATGCTAGCAA-CCCAGTTTATGCTACGCTGAAGATTAGGATATATTTTTATGACTCTGTAACGAATTGAAATTA-ATAAAGATTGAATTTTATATCTGAATATTGGTCTACATACA-TTGTTTGATTAATTACATTGTACAAAACATGTTCGACAGCTTTAATAACTAAATTAATTGAAACTACACCGAGATTGTTGAGATATTTGAGGACTTGGGTTTTGAATACCCTTAAGAAAAGACCAGTCTGAGGGTGTAAGGTCGTCCAGATTCGG-AAGGTTAGAAAACACTTGTG-TACTCCCAGAGCTTTCCGTAGGTTGTAGTTGAAATGGATCCTGAGTGTTATTATGTCCATGTTCGTCGTGAATGGACGGTTGTCGTGGTTGAGGATCTTGAAATAGAGGGGATTTGGAACCTTCCAGATATAGACGCCATTCTTTGCTTGAGCTGCAGTGATGCGTGCCCCTGTGCGAGAATCCATGGTTGTGGCAGTTG---ATAGAGAGATAATAAGAACACCCGCATTCAAGATCTACTCTCCTCCTCCTGATG---CGTCTCTTCGCTTCCCTGTGCTGTACTTTGATTGGTACCCGAGTACAACGGTTCGGTGAGAAAGACGAATGCTGCATTTTTTAAAGCCCACGCTTTCAAAGCTGAGTTCTTTTCC-TCGTCCAAGAATTCTTTATAGCTTGCGTTGGGGCCTGGATTGCAGAGGAAGATAGTTGG-AATGCCGCCTTTAATTTGAACTGGCTTCCCGTACTTGGTG---TTTGATTGCCAGTCCCTTTGGGCCCCCATGAATTCTTTAAAGTGTTTCAGATAATGCGGGTCAACATCATCTATAATGTTGAACCACGCA-TCGTTTGAATACACTTTAGGGCTTAGATCTAGGTGACCACATAAATAGTTATGTGGGCCTAATGACCTAGCCCACATCGTTTTGCCCGTACGACTATCACCCTCAATTACTATACTTTGAGGTCTCA-GGGGCCGCGCAGCGGCGTCGACAACATTCTCAGACACCCATTCTTCAAGTTCTTCTGGAACTTGATCGAAAGAAGAAGAGGAAAAAGGAGAAACATAAGG-AGCTGG-TGGCTCCTGAAAGATTCTGTCTAGATTTGCATTTAAATTATGAAATTGTAGTACAAAATCTTTAGGAGCTAGCTCCTTGATGACTCT-AAGAGCCTCTGACTTACTTCCCGCGT-TAAGTGCTGCGGCGTAAGCGTCGTTGGCTGTTTGTTGCCCTCCTCTTGCTGATCTTCCGTCGATCTGAAATTCCCCCCAGTCGAGAATGTCCCCGTCCTTGGCGATGTAGGACTTGACGTCGGAGCTGGATTTAGCTCCCTGAATGTTCGGATGGAAATGTACTGACCTGCTTGGGGAGGTGAGGTCGAAGAATCG-CTGATTCTGGCACTTGTATTTCCCCTCGAATTGGATGAGCACGTGAAGATGAGGTTCCCCATTCTCGTGAAGCTCTTTGCAAATTTTGATGAATTTTTTATTTGTTGGAGTTTGTAGGTTTTGGATTTGGGAAAGTGCTTCCTCTTTAGTAAGAGAGCATTTTGGATAAGTCAGAAAATAATTTTTGGAATATATTTGAAAGCGTTTAGAAG---GCATGTT-GACT-AAATTTGAGTACC-GATT-GACTCGCTCTGGCAACTCTCTC-TGGTATATCGG-TACCCAATATATA---GTGAGTACCAAATGGCATATGT-----------GTAATT-T--TGTAA--TG-AAATTCAAAATCCTCACGCTCCAA--AAAGCGGCCATCCGTATAATATT-
>BYVMV-INTha05FJ176235
----------------------------------------------ACCGGATGGCCGCGCGATTTTTTTAAGTGGTGGGTCCA--------------GAACGCACGACGATGCAGA-CTCAAAGCTTAGAT-AA----------CGCTC-CTTCG-GCTATAAGTACGT-GCGCACTAAGTTT-CAATTCAAAAAA-TGTG-----GGATCCACTATTAAACGAATTTCC-GGATACGGTTCACGGGTTTCGTTGTATGCTATCTG-TAAAATATTT-GCAACTTTTGTCGCAGGATTATTCTCCAG-ATACGCTTGGGTACGAGTTAATACGGGATTTA-ATTTGTATTTTACGCTCCCGTAATTATGTCGAAGCGAGCTGCCGATATCGTCATTTCTACGCCCGCGTCGAAAGTACGCCGGCGTCTGAACTTCGGCAGCCCATACACCAGCCGTGCTGCTGCCCCCATTGTCCGCGTCACAAA---ACAACAGGCATGGACAAACAGGCCTATGAACAGGAAACCCAGAATGTACCGGATGTACAGAAGTCCGGATGTTCCAAGGGGATGTGAGGGTCCCTGTAAGGTACAGTCTTTTGAATCCCGACACGATGTCGTTCATATTGGGAAG-GTAATGTGTATTTCTGATGTTACGCGTGGAGTCGGTTTG-ACCCATCGTATAGGTAAGCGTTTTTGTGTCAAGTCAGTTT-ATGTTTTAGGT-AAGATATGGATGGACGAGAACAACAAGACCAAGAACCATACGAATTCGGTGATGTTTTTCCTTGTTCGTGATCGACGACCGACAGATAA---ACCACAAGATTTTGGTGAAGTATTTAATATGTTTGATAACGAGCCCAG--TACGGCGACCGTGAAGAACATGCATAGGGATCGGTACCAGGTGTTGAGGAAATGGCATGCAACCGTTACTGGTGGACAATATGCGAGTAAGGAACAGGCGTTGGTTAAGAAATTTGTTAG--GGTTAACAATTATGTTGTTTACAACCAGCAGGAGGCAGGAAAATACGAGAATCATACGGAGAATGCGTTGATGCTTTATATGGCTTGTACCCATGCTAGCAA-CCCAGTTTATGCTACGCTGAAGATTAGGATATATTTTTATGACTCTGTAACGAATTGAAATTA-ATAAAGATTGAATTTTATATCTGAATATTGGTCTACATACA-TTGTTTGATTAATTACATTGTACAAAACATGTTCGACAGCTTTAATAACTAAATTAATTGAAACTACACCGAGATTGTTGAGATATTTGAGGACTTGGGTTTTGAACACCCTTAAGAAAAGACCAGTCGGAGGGTGTAAGGTCGTCCAGATTCGG-AAGGTTAGAAAACACTTGTG-TATTCCCAGAGCTTTCCGTAGGTTGTAGTTGAAATGGATCCTGAGTGTTATTATGTCCATGTTCGTCGTGAATGGACGGTTGTCGTGGTTGAGGATCTTGAAATAGAGGGGATTTGGAACCTTCCAGATATAGACGCCATTCTTTGCTTGAGCTGCAGTGATGCGTGCCCCTGTGCGAGGATCCATGGTTGTGGCAGTTG---ATAGAGAGATAATAAGAACACCCGCATTCAAGATCTACTCTCCTCCTCCTGATG---CGTCTCTTCGCTTCCCTGTGCTGTACTTTGATTGGTACCCGAGTACAACGGTTCGGTGAGAAAGACGAATGCTGCATTTTTTAAAGCCCACGCTTTCAAAGCTGAGTTCTTTTCC-TCGTCCAAGAATTCTTTATAGCTTGCGTTGGGGCCTGGATTGCAGAGGAAGATTGTTGG-AATGCCGCCTTTAATTTGAACCGGCTTCCCGTATTTGGTG---TTTGATTGCCAGTCCCTTTGGGCCCCCATGAATTCTTTAAAGTGTTTCAGATAATGCGGGTCAACATCATCTATAATGTTGAACCACGCA-TCGTTTGAATACACTTTAGGGCTTAGATCTAGGTGACCACACAAATAGTTATGTGGGCCTAATGACCTAGCCCACATGGTTTTTCCAGTACGAGTATCTACCTCAATCGCTATACTTTGAGGTCTCA-GGGGCCGAGCAGCGGCATTGACAAAGTTCTTGCACGCCCACTCTTCAAGTTCTTCTGGAACTTGATCAAACGAAGAAGACGAAAACGGAGTAACATAAGG-AGCTGG-AGGCTCCTGAAAATATCTATGCAAATTAGGATCCAAATCATGAAATTGAGGTTGAAAGTCTGTGGGGGCTATCTCCTTAATAACTCT-AAGAGCCTCTGCCTTACTTCCTGTGT-TAAGTGCTGCCGCGTAAGCGTCATTGGCTGATTGTTGTCCTCCTCTAGCAGATCTTCCATCGATCTGGAATCCTCCCCATTCAAGGGTGTCTCCGTCCTTGTCGATGTAGGACTTGACATCGCTTGAGCTTTCAGCTCCCTGAATGTTCGGATGGAAATGTGCTGACCTGTTTGTGGCGACCAAGTCGAAGAATCT-CTGATTCTGGCACTTGTATTTTCCTTCGAACTGGATGAGCACGTGAAGATGAGGTTCCCCATTTTCATGAAGCTCTCTGCAGATCTTTATGTATTTTTTATTTGTTGGGGTTTGTATATTTTGTAGTTGGGATAATGCCTCTTCTTTATTAAGAGAGCATTGTGGATAAGTAAGGAAATAATTTTTGGAATTGATGACAAAACGCTTTGGAG---GCATGTT-GACT--ATGTTTGAGACCCGATT-GAC-CGCTCTTACAACTCTCCC-CAGTATATCGG-GTCCCTATATATA---GTGAGACCCAAATGGCATAATT-----------GTAATA-A--AACAACTTT--AATTTGAAATTCAAACGAAAAGGCTAAAGCGGCCATCCGTATAATATT-
>BYVMV-INTha06GU112029
----------------------------------------------ACCGGATGGCCGCGCGATTTTTTTAAGTGGTGGGTCCA--------------GAACGCACGACGATGCAGA-CTCAAAGCTTAGAT-AA----------CGCTC-CTTCG-GCTATAAGTACTT-GCGCACTAAGTTT-CAAATTGAAACA-TGTG-----GGATCCACTAGTAAACGAATTCCC-GGATACGGTGCACAGGTTTCGTTGTATGCTATCTG-TCAAATATTT-GCAACTTTTGTCGCAGGATTATTCTCCAG-ATACTCTTGGGTACGAGTTAATACGGGATTTA-ATTTGTATTTTACGCTCCCGTAATTATGTCGAAGCGAGCTGCCGATATCGTCATTTCTACGCCCGCGTCGAAAGTACGCCGGCGTCTGAACTTCGGCAGCCCTTACACCAGCCGTGCTGCTGCCCCCATTGTCCGCGTCACAAA---ACAACAGGCATGGACAAACAGGCCTATGAACAGGAAACCCAGAATGTACCGGATGTACAGAAGTCCGGATGTTCCAAGGGGATGTGAGGGTCCCTGTAAGGTACAGTCGTTTGAATCTCGACACGATGTCGTTCATATTGGTAAG-GTAATGTGTATTTCTGATGTTACGCGTGGAGTCGGTTTG-ACCCATCGTATAGGTAAGCGTTTTTGTGTCAAGTCAGTTT-ATGTTTTAGGT-AAGATATGGATGGACGAGAACATCAAGACCAAGAACCATACGAATTCGGTGATGTTTTTCCTTGTTCGTGATCGACGACCGACAGATAA---ACCACAAGATTTTGGTGAAGTATTTAATATGTTTGATAACGAGCCCAG--TACGGCCACCGTTAAGAACATGCATAGGGATCGGTACCAGGTGTTGAGTAAATGGCATGCAACCGTTACTGGTGGACAATATGCGAGTAAGGAACAGGCGTTGGTTAAGAAATTTGTCAG--GGTTAACAATTATGTTGTTTACAACCAGCAGGAGGCAGGAAAATACGAGAATCACACGGAGAATGCATTGATGCTTTATATGGCTTGTACCCATGCTAGCAA-CCCAGTTTATGCTACGCTTAAGATTCGGATATATTTTTATGACTCTGTAACGAATTGAAATTA-ATAAAGTTTGAATTTTATATCTGAATATTGGTCTACATACA-TTGTTTGATTAATTACATTGTACAATACATGTTCGACGGCTTTAATAACTAAATTAAGTGAGATTACACCTAGATTGTTGAGATATTTGAGGACTTGGGTTTTGAATACCCTTAAGAAAAGACCAGTCGGAGGGTGTAAGGTCGTCCAGATTCGG-AAGGTTAGAAAACACTTGTG-TATTCCCAGAGCTTTCCGTAGGTTGTAGTTGAATTGGATCCTCATTGTTATGATGTCCATGTTCGTCGTGAATGGACGGTTGTCGTGGCTGAGGATTTTGAAATAAAGGGGATTTGGAACCTTCCAGATAAAGACGCCATTCGTTGAATGAGCTGCAGTGATGCGTTCCCCTGTGCGAGAATCCATGGTTGTGGCAGTTG---ATAGTTAGGTAATAGGTGCATCCGCACTCAAGGTCCACTCTTTTCCTCCTGTGG---CGTCTCTTCGCTTCCCTGTGTTGAACTTTGATTGGTACCGGAGTAGAGCGGTTGGGTGAGAAAGACGAATGTTGCATTCTTTAAAGCCCAGGCTTTCAAAGCTGAGTTCTTATCC-TCGTCCAAGAATTCTTTATAGCTTGCGTTGGGCCCTGGATTGCAGAGGAAGATTGTTGG-TATGCCGCCTTTAATTTGAACTGGCTTCCCGTACTTTGTG---TTTGATTGCCAGTCCCTTTGGGCCCCCATGAATTCTGTAAAGTGTTTTAGGAAGTGTGGATCGACGTCATCAATGACGTTATACCAAGCG-TCGTTACTGTACACCTTTGGGCTAAGGTCCAGATGCCCGCATAAATAGTTATGTGGGCCTAAAGACCTAGCCCACATTGTTTTTCCAGTACGACTATCTTCCTCAATTACTATACTTTGAGGTCTCA-GGGGCCGCGCAGCGGCATCGACAACGTTCTCGCACGCCCACTCTTCAAGTTCTTCTGTAACTTGATCAAATGAAGAAGAAGAAAAAGGAGAAACATAAGG-AGCTGG-AGGCTCCTGAAAATATCTATCTAAATTAGAATTTAAATTATGAAATTGAAGTAGAAAGTCTCTTGGGGCTTTCTCCTTCAGTATATT-GAGGGCCTGAGCTTTGGACCCTGCGT-TGATTGCCTCGGCATATGCGTCGTTGGCAGTTTGGCAACCTCCTCTAGCTGATCTTCCATCGACTTGGAAAACTCCATGATCAAGGATGTCTCCGTCTTTCTCCATGTAGGTTTTGACATCGCTTGAGCTTTTAGCTCCCTGAATGTTCGGATGGAAATGTGCTGACCTAGTTGGGGAGGTGAGGTCGAAGAATCT-ATTGTTCCTGCACTGGAACTTTCCTTCGAACTGGATGAGAACATGCAAGTGAGGATTCCCATCTTCATGAAGTTCTCTGCAGATTCTAATGAATTTTTTGTTTACTGGGGTTTGGAGATTTAAGAATTGGGAAAGTGCTTCTTCTTTAGTCAGGGAGCACTTGGGATAAGTGAGAAAATAATTTTTGGCATTTATTTTAAACCGATTGGGTGCTGCCATGTT-GACTTAGTCAATCGGTGTCTCTC-AACTCTCTCTA-----TGTATC--GGTGTATTGG-AGTCCTATATATA---TGGAGACTCTAATGGCATAAAT-----------GTAAATAA--AAGAACTTT--AATTTGAAATTCAAAGGAAAAGGCTAAAGCGGCCATCCGTCTAATATT-
>BYVMV-InTha06GU112047
----------------------------------------------ACCGGATGGCCGCGCGATTTTTTTAAGTGGTGGGTCCA--------------GAACGCACGACGATGCAGA-CTCAAAGCTTAGAT-AA----------CGCTC-CTTCG-ACTATAAGTACGT-GCGCACTAAGTTT-CAATTCAAAAAA-TGTG-----GGATCCACTATTAAACGAGTTCCC-GGATACGGTTCACGGTTTTCGTTGTATGCTTTCTG-TGAAATATTT-GCAACTTTTGTCGCAGGAGTATTCACCAG-ATACGCTTGGTTACGATTTAATACGGGATTTA-ATTTGTATTGTCCGTTCTCGTAATTATGTCGAAGCGAGCTGCAGATATCGTCATTTCTACGCCCGCGTCGAAAGTACGCCGGCGTCTGAACTTCGGCAGCCCTTACACCAGTCGTGCTGCTGCCCCCATTGTCCGCGTCACAAA---ACAACAGGCATGGACAAACAGGCCTATGAACAGGAAACCCAGAATGTACCGGATGTACAGAAGTCCGGATGTTCCAAGGGGATGTGAGGGTCCCTGTAAGGTACAGTCGTTTGAATCTCGACACGATGTTGTCCATATTGGTAAG-GTAATGTGTATTTCTGATGTTACGCGTGGAGTCGGTTTG-ACCCATCGTATAGGTAAGCGTTTTTGTGTCAAGTCAGTTT-ATGTTTTAGGT-AAGATATGGATGGACGAGAACATCAAGACCAAGAACCATACGAATTCGGTGATGTTTTTCCTTGTTCGTGATCGACGACCTACAGATAA---ACCACAAGATTTTGGTGAAGTATTTAATATGTTTGATAACGAGCCCAG--TACGGCCACCGTTAAGAACATGCATAGGGATCGGTACCAGGTGTTGAGTAAATGGCATGCAACCGTTACTGGTGGACAATATGCCTGTAAGGAACAGGCGTTGGTTAAGAAATTTGTCAG--GGTTAACAATTATGTTGTTTACAACCAGCAGGAGGCAGGAAAATACGAGAATCACACCGAGAATGCATTGATGCTTTATATGGCTTGTACCCATGCTAGCAA-CCCAGTTTATGCTACGCTTAAGATTCGGATATATTTTTATGACTCTGTAACGAACTGAAATTA-ATAAAGTATGAATTTTATATCTGAATATTGGTCTACATACA-TTGTTTGATTAATTACATTGTACAATACATGTTCAACGGCTTTAATAACTAAATTAAGTGAGATTACACCTAGATTGTTGAGATACTTGAGGACTTGGGTTTTGAATACCCTTAAGAAAAGACCAGTCGGAGGGTGTAAGGTCGTCCAGATTCGG-AAGGTTAGAAAACACTTGTG-TATTCCCAGAGCTTTCCGTAGGTTGTAGTTGAAATGGATCCTGAGTGTTATTATGTCCATGTTCGTCGTGAATGGACGGTTGTCGTGGTTGAGGATCTTGAAATAGAGGGGATTTGGAACCTTCCAGATATAGACGCCATTCTTTGCTTGAGCTGCAGTGATGCGTGCCCCTGTGCGAGAATCCATGGTTGTGGCAGTTG---ATAGAGAGATAATAAGAACACCCGCATTCAAGATCTACTCTCCTCCTCCTGATG---CGTCTCTTCGCTTCCCTGTGTTGTATTTTGATTGGTACCCGAGTACAACGGTTCGGTGAGAAAGACGAATGCTGCATTTTTTAAAGCCCACGCTTTCAAAGCTGAGTCCTTTTCC-TCGTCCAAGAATTCTTTATAGCTTGCGTTGGGCCCTGGATTGCAGAGGAAGATTGTTGG-TATGCCGCCTTTAATTTGAACTGGCTTCCCGTACTTTGTG---TTTGATTGCCAGTCCCTTTGGGCCCCCATGAATTCTTTAAAGTGTTTTAGGAAGTGTGGATTGACGTCATCAATGACGTTATACCAAGCG-TCGTTACTGTACACCTTTGGGCTAAGGTCCAGATGCCCGCATAAATAGTTATGTGGGCCTAAAGACCTAGCCCACATTGTTTTTCCAGTACGACTATCTTCCTCAATTACTATACTTTGAGGTCTCA-GGGGCCGCGCAGCGGCATCGACAACGTTCTCGCACGCCCACTCTTCAAGTTCTTCTGTAACTTGATCAAATGAAGAAGAAGAAAAAGGAGAAACATAAGG-AGCTGG-AGGCTCCTGAAAATATCTATCTAAATTAGAATTTAAATTATGAAATTGAAGTAGAAAGTCTCTTGGGGCTTTCTCCTTCAGTATATT-GAGGGCCTGAGCTTTGGACCCTGCGT-TGATTGCCTCGGCATATGCGTCGTTGGCAGTTTGGCAACCTCCTCTAGCTGATCTTCCATCGACTTGGAAAACTCCATGATCAAGGATGTCTCCGTCTTTCTCCATGTAGGTTTTGACATCGCTTGAGCTTTTAGCTCCCTGAATGTTCGGATGGAAATGTGCTGACCTAGTTGGGGAGGTGAGGTCGAAGAATCT-ATTGTTCCTGCACTGGAACTTTCCTTCGAACTGGATGAGAACATGCAAGTGAGGATTCCCATCTTCATGAAGTTCTCTGCAGATTCTAATGAATTTTTTGTTTACTGGGGTTTGGAGATTTAAGAATTGGGAAAGTGCTTCTTCTTTAGTCAGAGAGCATTTGTGATAAGTGAGAAAATAATTTTTGGCATTTATTTTAAACCGATTGGGTGCTGCCATGTT-GACTTAGTCAATCGGTGTCTCTC-AACTCTCTCTA-----TGTATC--GGTGTATTGG-AGTCCTATATATA---TGGAGACTCTAATGGCATAAAT-----------GTAAATAA--AAGAACTTT--AATTTGAAATTCAAAGGAAAAGGCTAAAGCGGCCATCCGTCTAATATT-
>BYVMV-INTir05GU112009
ACCGGATGGCCGCGCGATTTTTTTAAGTGGTGGGTCCAGAACTCGTGCGATATTTTTCCAGAACTCGCGCGAGTGGTGGGTCCA--------------GAACGCACGACTATGCAGA-CTCAAAGCTTAGAT-AA----------CGCTC-CTTCG-GCTATAAGTACGT-GCGCACTAAGTTT-CAGTTCAAAAAA-TGTG-----GGATCCACTATTAAACGAATTTCC-GGATACGGTTCACGGGTTTCGTTGTATGCTATCTG-TAAAATATTT-GCAACTTTTGTCGCAGGATTATTCTCCAG-ATACGCTTGGGTACGAGTTAATACGGGATTTA-ATTTGTATTTTACGCTCCCGTAATTATGTCGAAGCGAGCTGCCGATATCGTCATTTCTACGCCCGCGTCGAAAGTACGCCGGCGTCTGAACTTCGGCAGCCCATACACCAGCCGTGCTGCTGCCCCCATTGTCCGCGTCACAAA---ACAACAGGCATGGACAAACAGGCCTATGAACAGGAAACCCAGAATGTACCGGATGTACAGAAGTCCGGATGTTCCAAGGGGATGTGAGGGTCCCTGTAAGGTACAGTCGTTTGAATCTCGACACGATATCGTTCATATTGGTAAG-GTAATGTGTATTTCGGATGTTACGCGTGGAGTCGGTTTG-ACCCATCGTATAGGTAAGCGTTTTTGTGTCAAGTTAGTTT-ATGTTTTAGGT-AAGATATGGATGGACGAGAACATCAAGACCAAGAACCATACGAATTCGGTGATGTTTTTCCTTGTTCGTGATCGAAGACCGACAGATAA---ACCACAAGATTTTGGTGAAGTATTTAATATGTTTGATAACGAGCCCAG--TACGGCGACCGTGAAGAACATGCATAGGGATCGGTACCAGGTGTTGAGGAAATGGCATGCAACCGTTACTGGTGGACAATATGCGAGTAAGGAACAGGCGTTGGTTAAGAAATTTGTTAG--GGTTAACAATTATGTTGTTTACAACCAGCAGGAGGCAGGAAAATACGAGAATCATACGGAGAATGCGTTCATGCTTTATATGGCTTGTACCCATGCTAGCAA-CCCAGTTTATGCTACGCTGAACATTAAGATATATCTTTATGACTCTGTAACGAATTGAAATTA-ATAAAGATTGAATTTTATATCTGAATATTGGTCTACATACA-TTGTTTGATTAATTACATTGTACAAGACATGTTCGACAGCTTTGATAACTAAATTAATTGAGACTACACCGAGATTGTTGAGATATTTGAGGACTTGAGTTTTGAATACCCTTAACAAAAGACCAGTCGGAGGGTGTAAGGTCGTCCAGATTCGG-AAGGTTAGAAAACACTTGTG-TATTCCCAGAGCTTTCCGTAGGTTGTAGTTGAAATGGATCCTGAGTGTTATTATGTCCATGTTCGTCGTGAATGGACGGTTGTCGTGGTTGAGGATCTTGAAATAGAGGGGATTTGGAACCTTCCAGATATAGACGCCATTCTTTGCTTGAGCTGCAGTGATGCGTGCCCCTGTGCGAGAATCCATGGTTGTGGCAGTTG---ATAGAGAGATAATAAGAACACCCGCATTCAAGATCTACTCTCCTCCTCCTGATG---CGTCTCTGCGCTTCCCTGTGCTGTACTTTGATTGGTACCCGAGTACAACGGTTCGGTGAGAAAGACGAATGCTGCATTTTTTAAAGCCCACGCTTTCAAAGCTGAGTTCTTTTCC-TCGTCCAAGAATTCTTTATAGCTTGCGTTGGGGCCTGGATTGCAGAGGAAGATTGTTGG-AATACCGCCTTTAATTTGAACCGGCTTCCCGTACTTTGTGCGATTTGATTGCCAGTCCCTTTGGGCCCCCATGAATTCCTTAAAGTGTTTCATATAATGCGGGTCAACATCGTCTATAATGTTGAACCACTCA-TCGTTTGAATACACTTTAGGGCTTATACCTATGTGACCTCTCGAATAGTTATGTGGGCCTAATGACCTAGCCCACATAGTTTTGCCCGTACGACTATCTCCCTCTAAGACTAAACTCAAAGGTCTCA-GAGGCCGCGCAGCGGCGTCCATGACGTTTTCCGATACCCATTCCTCAAGTTCTTCTGGAACTTGATCGAAAGAAGAAGATAAAAAAGGAGAAACGTAAAC-CTCCAA-GGGAGGTGTAAAAATCCTATCTAAATTGGCATTTAAATTATGAAATTGTAAGACATAATCCTTAGGTGCTAACTCCCTAATGACTCT-AAGAGCCTCTGACTTACTGCCTGCGT-TAAGTGCTGCGGCGTAAGCGTCGTTGGCTGTCTGCTGTCCCCCTCTTGCAGATCGTCCATCGATCTGAAACTCTCCCCATTCGAGGGTGTCTCCGTCCTTGTCGATGTAGGACTTGACATCTGAGCTTGATTTAGCTCCCTGAATGTTCGGATGGAAATGTACTGACCTGCTTGGGGAGACCAGGTCGAAGAATCG-CTGATTCTGGCACTTGTATTTGCCCTCGAACTGGATGAGCACGTGAAGATGAGGTTCCCCATCCTCGTGAAGCTCTCTGCAGATTTTGATGAATTTTTTATTTGTTGGGGTTTGTAGGTTTTGGAGTTGGGAAAGTGCTTCCTCTCTAGTAAGAGAGCATTTGTGATAAGTGAGAAAATAATTTTTGGCATTTATTTTAAACCGATTGGGTGCTGCCATGTT-GACTTAGTCAATCGGTGTCTCTC-AACTCTCTCTA-----TGTATC--GGTGTATTGG-AGTCCTATATATA---TGGAGACTCTAATGGCATAAAT-----------GTAAATAA--AAGAACTT--TAATTTGAAATTCAAAGGAAAAGGCTAAAGCGGCCATCCGTCTAATATT-
>BYVMV-INTir05GU112071
ACCGGATGGCCGCGCGATTTTTTTAAGTGGTGGGTCCGAAATTCGCGCGATATTTTTCCAGAACTCGCGCGAGTGGTGGGTCCA--------------GAACGCACGAGTTTGCAGA-CTCAAAGCTTAGAT-AA----------CGCTC-TTTCG-GCTATAAGTACGT-GCGCACTAAGTTT-CAATTCAAAAAA-TGTG-----GGATCCAGTATTAAATGAATTTCC-GGATACGGTTCACGGGTTTCGTTGTATGCTATCTG-TAAAATATTT-GCAACTTTTGTCGCAGGATTATTCTCCAG-ATACGCTTGGGTACGAGTTAATACGGGATTTA-ATTTGTATTTTACGCTCCCGTAATTATGTCGAAGCGAGCTGCCGATATCGTCATTTCTACGCCCGCGTCGAAAGTACGCCGGCGTTTGAACTTCGGCAGCCCATACACCAGCCGTGCTGCTGCCCCCATTGTCCGCGTCACAAA---ACAACAGGCATGGACAAACAGGCCTATGAACAGGAAACCCAGAATGTACCGGATGTACAGAAGTCCGGATGTTCCAAGGGGATGTGAGGGTCCCTGTAAGGTACAGTCGTTTGAATCTCGACACGATATCGTTCATATTGGTAAG-GTAATGTGTATTTCGGATGTTACGCGTGGAGTCGGTTTG-ACCCATCGTATAGGTAAGCGTTTTTGTGTCAAGTCAGTTT-ATGTTTTAGGT-AAGATATGGATGGACGAGAACATCAAGACCAAGAACCATACGAATTCGGTGATGTTTTTCCTTGTTCGTGATCGAAGACCGACAGATAA---ACCACAAGATTTTGGTGAAGTATTTAATATGTTTGATAACGAGCCCAG--TACGGCGACCGTGAAGAACATGCATAGGGATCGGTACCAGGTGTTGAGGAAATGGCATGCAACCGTTACTGGTGGACAATATGCGAGTAAGGAACAGGCGTTGGTTAAGAAATTTGTTAG--GGTTAACAATTATGTTGTTTACAACCAGCAGGAGGCAGGAAAATACGAGAATCATACGGAGAATGCGTTGATGCTTTATATGGCTTGTACCCATGCTAGCAA-CCCAGTTTATGCTACGCTGAAGATTAGGATATATTTTTATGACTCTGTAACGAATTGAAATTA-ATAAAGATTGAATTTTATATCTGAATATTGGTCTACATACA-TTGTTTGATTAATTACATTGTACAAAACATGTTCGACAGCTTTAATAACTAAATTAATTGAAACTACACCGAGATTGTTGAGATATTTGAGGACTTGGGTTTTGAATACCCTTAAGAAAAGACCAGTCTGAGGGTGTAAGGTCGTCCAGATTCGG-AAGGTTAGAAAACACTTGTG-TATTCCCAGAGCTTTCCGTAGGTTGTAGTTGAAATGGATCCTGAGTGTTATTATGTCCATGTTCGTCGTGAATGGACGGTTGTCGTGGTTGAGGATCTTGAAATAGAGGGGATTTGGAACCTTCCAGATATAGACGCCATTCTTTGCTTGAGCTGCAGGGATGCGTGCCCCTGTGCGAGAATCCATGGTTGTGGCAGTTG---ATAGAGAGATAATAAGAACACCCGCATTCAAGATCTACTCTCCTCCTCCTGATG---CGTCTCTTCGCTTCCCTGTGCTGTACTTTGATTGGTACCCGAGTACAACGGTTCGGTGAGAAAGACGAATGCTGCATTTTTTAAAGCCCACGCTTTCAAAGCTGAGTTCTTTTCC-TCGTCCAAGAATTCTTTATAGCTTGCGTTGGGGCCTGGATTGCAGAGGAAGATTGTTGG-AATGCCGCCTTTAATTTGAACCGGCTTCCCGTATTTGGTG---TTTGATTGCCAGTCCCTTTGGGCCCCCATGAATTCTTTAAAGTGTTTCAGATAATGCGGGTCAACATCATCTATAATGTTGAACCACGCA-TCGTTTGAATACACTTTAGGGCTTAGATCTAGGTGACCACACAAATAGTTATGTGGGCCTAATGACCTAGCCCACATCGTTTTGCCCGTACGACTATCTCCCTCTAAGACTAAACTCAAAGGTCTCA-GAGGCCGCGCAGCGGCGTCCATGACGTTTTCCGATACCCATTCCTCAAGTTCTTCTGGAACTTGATCGAAAGAAGAAGATAAAAAAGGAGAAACATAAAC-CTCCAA-GGGAGGTGTAAAAATCCTATCTAAATTGGCATTTAAATTATGAAATTGTAAGACATAATCCTTAGGTGCTAACTCCCTAATGACTCT-AAGAGCCTCTGACTTACTGCCTGCGT-TAAGTGCTGCGGCGTAAGCGTCGTTGGCTGTCTGCTGTCCCCCTCTTGCAGATCGTCCATCGATCTGAAACTCTCCCCATTCGAGGGTGTCTCCGTCCTTGTCGATGTAGGACTTGACATCTGAGCTTGATTTAGCTCCCTGAATGTTCGGATGGAAATGTGCTGACCTGCTTGGGGAGACCAGGTCGAAGAATCG-CTGATTCTGGCACTTGTATTTGCCCTCGAACTGGATGAGCACGTGCAGATGAGGTTCCCCATCCTCGTGAAGCTCTCTGCAGATCTTGATGAATTTTTTATTTGTTGGGGTTTGTAGGTTTTGGAGTTGGGAAAGTGCTTCCTCTTTAGTAAGAGAGCATTTTGGATAAGTAAGGAAATAATTTTTGGAATATATTTGAAAGCGTTTAGAAG---GCATGTT-GACT-AAAATTGAGTACC-GATT-GACTCGCTCTGGCAACTCTCTC-TGGTATATCGG-TACCCAATATATA---GTGAGTACCAAATGGCATATGT-----------GTAATT-T--TGTAA--TG-AAATTCAAAATCCTCACGCTCCAA--AA-GCGGCCATCCGTATAATATT-
>BYVMV-INTnad06JQ326265
----------------------------------------------ACCGGATGGCCGCGCGATTTTTTTAAGTGGTGGGTCCA--------------GAACGCACGACGATGCAGA-CTCAAAGCTTAGAT-AA----------CGCTC-CTTCG-ACTATAAGTACGT-GCGCACTAAGTTT-CAATTCAAAAAA-TGTG-----GGATCCACTATTAAACGAATTTCC-GGATACGGTTCACGGGTTTCGTTGTATGCTATCTG-TAAAATATTT-GCAACTTTTGTCGCAGGATTATTCTCCAG-ATACGCTTGGGTACGAGTTAATACGGGATTTA-ATTTGTATTTTACGCTCCCGTAATTATGTCGAAGCGAGCTGCCGATATCGTCATTTCTACGCCCGCGTCGAAAGTACGCCGGCGTCTGAACTTCGGCAGCCCATACACCAGCCGTGCTGCTGCCCCCATTGTCCGCGTCACAAA---ACAACAGGCATGGACAAACAGGCCTATGAACAGGAAACCCAGAATGTACCGGATGTACAGAAGTCCGGATGTTCCAAGGGGATGTGAGGGTCCCTGTAAGGTACAGTCGTTTGAATCTCGACACGATGTCGTCCATATTGGTAAG-GTAATGTGTATTTCGGATGTTACGCGTGGAGTCGGTTTG-ACCCATCGTATAGGTAAGCGTTTTTGTGTCAAGTCAGTTT-ATGTTTTAGGT-AAGATATGGATGGACGAGAACATCAAGACCAATAACCATACGAATTCGGTGATGTTTTTCCTTGTTCGTGACCGACGACCGACAGATAA---ACCACAAGATTTTGGTGAAGTATTTAATATGTTTGATAACGAGCCCAG--TACGGCGACCGTGAAGAACATGCATAGGGATCGGTACCAGGTGTTGAGGAAATGGCATGCAACCGTTACTGGTGGACAATATGCGAGTAAGGAACAGGCGTTGGTTAAGAAATTTGTTAG--GGTTAACAATTATGTTGTTTACAACCAGCAGGAGGCAGGAAAATACGAGAATCATACGGAGAATGCGTTGATGCTTTATATGGCTTGTACCCATGCTAGCAA-TCCAGTTTATGCTACGCTGAAGATTAGGATATATTTTTATGACTCTGTAACGAATTGAAATTA-ATAAAGATTGAATTTTATATCTGAATATTGGTCTACATACA-TTGTTTGATTAATTACATTGTACAAAACATGTTCGACAGCTTTAATAACTAAATTAATTGAAACTACACCGAGATTGTTGAGATATTTGAGGACTTGGGTTTTGAATACCCTTAAGAAAAGACCAGTCGGAGGGTGTAAGGTCGTCCAGATTCGG-AAGGTTAGAAAACACTTGTG-CACTCCCAGAGCTTTCCGAAGGTTGTAGTTGAATTGGATCCTCATTGTTATGATGTCCATGTTCGTCGTGAATGGACGGTTGTCGTGGCTGAGGATTTTGAAATAAAGGGGATTTGGAACCTCCCAGATAAAGACGCCATTCGTTGAATGAGCTGCAGTGATGCGTTCCCCTGTGCGAGAATCCATGGTTGTGGCAGTTG---ATACTTAGGTAATAGCTGCATCCACACTCAAGGTCCACTCGTTTCCTCCTGTGC---GCTCTCTTCGCTTCCCTGTGTTGAACTTTGATTGGTACCGGAGTAGAGCGGTTGGGTGAGAAAGACGAATGTTGCATTCTTTAAAGCCCAGGATTTTAATGCTGAGTTCTTATCC-TCGTCTAAGAACTCTTTATAGCTTGCATTGGGCCCTGGATTGCAGAGGAAGATTGTTGG-TATGCCGCCTTTAATTTGAACTGGCTTCCCGTACTTTGTG---TTTGATTGCCAGTCCCTTTGGGCCCCCATGAATTCTTTAAAGTGTTTTAGGAAGTGTGGATCGACGTCATCAATGACGTTATACCAAGCG-TCGTTACTGTACACCTTTGGGCTAAGGTCCAGATGCCCGCATAAATAGTTATGTGGGCCTAAAGACCTAGCCCACATTGTTTTTCCAGTACGACTATCTTCCTCAATTACTATACTTTGAGGTCTCA-GGGGCCGCGCAGCGGCATCGACAACGTTCTCGCACGCCCACTCTTCAAGTTCTTCTGGAACTTGATCAAATGAAGAAGAAGAAAAAGGAGAAACATAAGG-AGCTGG-AGGCTCCTGAAAATATCTATCTAAATTAGAATTTAAATTATGAAATTGAAGTAGAAAGTCTCTTGGGGCTTTCTCCTTCAGTATATT-GAGGGCCTGAGCTTTGGACCCTGCGT-TGATTGCCTCGGCATATGCGTCGTTGGCAGTTTGGCAACCTCCTCTAGCTGATCTTCCATCGACTTGGAAAACTCCATGATCAAGGATGTCTCCGTCTTTCTCCATGTAGGTTTTGACATCGCTTGAGCTTTTAGCTCCCTGAATGTTCGGATGGAAATGTGCTGACCTAGTTGGGGATGTGAGGCCGAAGAATCT-ATTGTTCCTGCACTGGAACTTTCCTTCGAACTGGATGAGAACATGCAAGTGAGGATTCCCATCTTCATGAAGTTCTCTGCAGATTCTAATGAATTTTTTGTTTACTGGGGTTTGGAGATTTAAGAATTGGGAAAGTGCTTCTTCTTTAGTCAGGGAGCACTTGGGATAAGTGAGAAAATAATTTTTGGCATTTATTTTAAACCGATTGGGTGCTGCCATGTT-GACTTAGTCAATCGGTGTCTCTC-AACTCTCTCTA-----TGTATC--GGTGTATTGG-AGTCCTATATATA---TGGAGACTCTAATGGCATAAAT-----------GTAAATAA--AAGAACTTT--AATTTGAAATTCAAAGGAAAAGGCTAAAGCGGCCATCCGTCTAATATT-
>BYVMV-IN:TNad:06JQ326268
----------------------------------------------ACCGGATGGCCGCGCGATTTTTCTAAGTGGTGGGTCCA--------------GAACGCACGACTATGCAGA-CTCAAAGCTTAGAT-AA----------CGCTC-CTTCG-GCTATAAGTACGT-GCGCACTAAGTTT-CAATTCAAAAAA-TGTG-----GGATCCACTATTAAATGAATTTCC-GGATACGGTTCACGGGTTTCGTTGTATGCTATCTG-TAAAATATTT-GCAACTTTTGTCGCAGGATTATTCTCCAG-ATACGCTTGGGTACGAGTTAATACGGGATTTA-ATTTGTATTTTACGCTCCCGTAATTATGTCGAAGCGAGCTGCAGATCTCGTCATTTCTACGCCCGCGTCGAAAGTACGCCGGCGTCTGAACTTCGGCAGCCCATACACCAGCCGTGCTGCTGCTCCCATTGTCCGCGTCACAAA---ACAACAGGCATGGACAAACAGGCCTATGAACAGGAAACCCAGAATGTACCGGATGTACAGAAGTCCGGATGTTCCAAGGGGATGTGAGGGTCCCTGTAAGGTACAGTCGTTTGAATCTCGACACGATGTCGTTCATATTGGTAAG-GTAATGTGTATTTCGGATGTTACGCGTGGAGTCGGTTTG-ACCCATCGTATAGGTAAGCGTTTTTGTGTCAAGTCAGTTT-ATGTTTTAGGT-AAGATATGGATGGACGAGAACATCAAGACCAAGAACCATACGAATTCGGTGATGTTTTTCCTTGTTCGTGATCGACGACCGACAGATAA---ACCACAAGATTTTGGTGAAGTATTTAATATGTTTGATAACGAGCCCAG--TACGGCGACCGTGAAGAACATGCATAGGGATCGGTACCAGGTGTTGAGGAAATGGCATGCAACCGTTACTGGTGGACAATATGCGAGTAAGGAACAGGCGTTGGTTAAGAAGTTTGTTAG--GGTTAACAATTATGTTGTTTACAACCAGCAGGAGGCAGGAAAATACGAGAATCATACCGAGAATGCGTTGATGCTTTATATGGCTTGTACCCATGCTAGCAA-TCCAGTTTATGCTACGCTGAAGATTAGGATATATTTTTATGACTCTGTAACGAATTGAAATTA-ATAAAGATTGAATTTTATATCTGAATATTGGTCTACATACA-TTGTTTGATTAATTACATTGTACAAAACATGTTCGACAGCTTTAATAACTAAATTAATTGAAACTACACCTAGATTGTTGAGATATTTGAGGACTTGGGTTTTGAATACCCTTAAGAAAAGACCAGTCGGAGGGTGTAAGGTCGTCCAGATTCGG-AAGGTTAGAAAACACTTGTG-TATTCCCAGAGCTTTCCGTAGGTTGTAGTTGAAATGGATCCTGAGTGTTATTATGTCCATGTTCGTCGTGAATGGACGGTTGTCGTGGTTGAGGATCTTGAAATAGAGGGGATTTGGAACCTTCCAGATATAGACGCCATTCTTTGCTTGAGCTGCAGTGATGCGTGCCCCTGTGCGAGAATCCATGGTTGTGGCAGTTG---ATAGAGAGATAATAAGAACACCCGCATTCAAGATCTACTCTCCTCCTCCTGATG---CGTCTCTTCGCTTCCCTGTGCTGTACTTTGATTGGTACCCGAGTACAACGGTTCGGTGAGAAAGACGAATGCTGCATTTTTTAAAGCCCACGCTTTCAATGCTGAGTTCTTTTCC-TCGTCCAAGAATTCTTTATAGCTTGCGTTGGGGCCTGGATTGCAGAGGAAGATTGTTGG-AATGCCGCCTTTAATTTGAACCGGCTTCCCGTATTTGGTG---TTTGATTGCCAGTCCCTTTGGGCCCCCATGAATTCTTTAAAGTGTTTCAGATAATGCGGGTCAACATCATCTATAATGTTGAACCACGCA-TCGTTTGAATACACTTTAGGGCTTAGATCTAGGTGACCACACAAATAGTTATGTGGGCCTAATGACCTAGCCCACATAGTTTTGCCCGTACGACTATCTCCCTCTAAGACTAAACTCAAAGGTCTCA-GAGGCCGCGCAGCGGCGTCCATGACGTTTTCCGATACCCATTCCTCAAGTTCTTCTGGAACTTGATCGAAAGAAGAAGATAAAAAAGGAGAAACATAAAC-CTCCAA-GGGAGGTGTAAAAATCCTATCTAAATTGGCATTTAAATTATGAAATTGTAAGACATAATCCTTAGGTGCTAACTCCCTAATGACTCT-AAGAGCCTCTGACTTACTGCCTGCGT-TAAGTGCTGCGGCGTAAGCGTCGTTGGCTGTCTGCTGTCCCCCTCTTGCAGATCGTCCATCGATCTGAAACTCTCCCCATTCGAGGGTGTCTCCGTCCTTGTCGATGTAGGACTTGACATCTGAGCTTGATTTAGCTCCCTGAATGTTCGGATGGAAATGTACTGACCTGCTTGGGGAGACCAGGTCGAAGAATCG-CTGATTCTGGCACTTGTATTTGCCCTCGAACTGGATGAGCACGTGAAGATGAGGTTCCCCATCCTCGTGAAGCTCTCTGCAGATCTTGATGAATTTTTTATTTGTTGGGGTTTGTAGGTTTTGGAGTTGGGAAAGTGCTTCCTCTTTAGTAAGAGAGCATTTGGGATAAGTGAGGAAATAATTTTTGGAATATATTTGAAAGCGTTTAGAAG---GCATGTT-GACT-AAAATTGAGTACCCGATT-GACTCGCTCTGGCAACTCTCTC-TGGTATATCGG-TACCCAATATATA---GTGAGTACCAAATGGCATATGT-----------GTAATT-T--TGTAA--TG-AAATTCAAAATCCTCACGCTCCAA--AAAGCGGCCATCCGTATAATATT-
>BYVMV-INTnad06JQ359503
----------------------------------------------ACCGGATGGCCGCGCGATTTTTTTAAGTGGTGGGTCCA--------------GAACGCACGACGATGCAGA-CTCAAAGCTTAGAT-AA----------CGCTC-CTTCG-GCTATAAGTACGT-GCGCACTAAGTTT-CAATTCAAAAAA-TGTG-----GGATCCACTATTAAACGAGTTCCC-GGATACGGTTCACGGGTTTCGTTGTATGCTATCTG-TAAAATATTT-GCAACTTTTGTCGCAGGAGTATTCTCCAG-ATACGCTTGGGTACGAGTTAATACGGGATTTA-ATTTGTATTTTACGCTCCCGTAATTATGTCGAAGCGAGCTGCCGATATCGTCATTTCTACGCCCGCGTCGAAAGTACGCCGGCGTCTGAACTTCGGCAGCCCATACACCAGCCGTGCTGCTGCCCCCATTGTCCGCGTCACAAA---ACAACAGGCATGGACAAACAGGCCTATGAACAGGAAACCCAGAATGTACCGGATGTACAGAAGTCCGGATGTTCCAAGGGGATGTGAGGGTCCCTGTAAGGTACAGTCGTTTGAATCTCGACACGATGTCGTTCATATTGGTAAG-GTAATGTGTATTTCGGATGTTACGCGTGGAGTCGGTTTG-ACCCATCGTATAGGTAAGCGTTTTTGTGTCAAGTCAGTTT-ATGTTTTAGGT-AAGATATGGATGGACGAGAACATCAAGACCAAGAACCATACGAATTCGGTGATGTTTTTCCTTGTTCGTGATCGACGACCGACAGATAA---ACCACAAGATTTTGGTGAAGTATTTAATATGTTTGATAACGAGCCCAG--TACAGCCACCGTTAAGAACATGCATAGGGATCGGTACCAGGTGTTGAGGAAATGGCATGCAACCGTTACTGGTGGACAATATGCGTCTAAGGAACAGGCGTTGGTTAAGAAATTTGTTAG--GGTTAACAATTATGTTGTTTACAACCAGCAGGAGGCAGGAAAATACGAGAATCATACCGAGAATGCATTGATGCTTTATATGGCTTGTACCCATGCTAGCAA-TCCAGTTTATGCTACGCTGAAGATTAGGATATATTTTTATGACTCTGTAACGAATTGAAATTA-ATAAAGTTTGAATTTTATATCTGAATATTGGTCTACATACA-TTGTTTGATTAATTACATTGTACAATACATGTTCGACGGCTTTAATAACTAAATTAAGTGAGATTACACCTAGATTGTTGAGATATTTGAGGACTTGGGTTTTGAATACCCTTAAGAAAAGACCAGTCGGAGGGTGTAAGGTCGTCCAGATTCGG-AAGGTTAGAAAACACTTGTG-TAGTCCCAGAGCTTTCCGAAGGTTGTAGTTGAAATGGATCCTGAGTGTTATGATGTCCATGTTCGTCATGAATGGACGGTTGTCGTGGCTGAGGATCTTGAAATAGAGGGGATTTGGAACCTTCCAGATATAGACGCCATTCTTTGATTGAGCTGCAGTGATGCGTTCCCCTGTGCCAGAATCCATGGTTGTGGCAGTTG---ATACTAAAGTAATAGGAGCATCCGCATTCAAGGTCCACTCGTTTCCTCCTGTGC---GCTCTCTTCGCTTCCCTGTGTTGAACTTTGATTGGTACCGGAGTAGAGCGGTTGGGTGAGAAAGACGAATGTTGCATTCTTTAAAGCCCAGGATTTTAATGCTGAGTTCTTATCC-TCGTCTAAGAACTCTTTATAGCTTGCATTGGGCCCTGGATTGCAGAGGAAGATTGTTGG-TATGCCGCCTTTAATTTGAACTGGCTTCCCGTACTTTGTG---TCTGATTGCCAGTCCCTTTGGGCCCCCATGAATTCTTTAAAGTGTTTTAGGAAGTGTGGATCGACGTCATCAATGACGTTATACCAAGCG-TCGTTACTGTACACCTTTGGGCTTAGGTCCAGATGCCCGCATAAATAGTTATGTGGGCCTAAAGACCTAGCCCACATTGTTTTTCCAGTACGACTATCTCCCTCAATTACTATACTTTGAGGTCTCA-GGGGCCGCGCAGCGGCATCGACAACGTTCTCGCACGCCCACTCTTCAAGTTCTTCTGGAACTTGATCAAATGAAGAAGAAGAAAAAGGAGAAACATAAGG-AGCTGG-AGGCTCCTGAAAATATCTATCTAAATTAGAATTTAAATTATGAAATTGAAGTAGAAAGTCTCTTGGGGCTTTCTCCTTCAGTATATT-GAGGGCCTGAGCTTTGGACCCTGCGT-TGATTGCCTCGGCATATGCGTCGTTGGCAGTTTGGCAACCTCCTCTAGCTGATCTTCCATCGACTTGGAAAACTCCATGATCAAGGATGTCTCCGTCTTTCTCCATGTAGGTTTTGACATCGCTTGAGCTTTTAGCTCCCTGAATGTTCGGATGGAAATGTGCTGACCTAGTTGGGGAGGTGAGGTCGAAGAATCT-ATTGTTCCTGCACTGGAACTTTCCTTCGAATTGGATGAGAACGTGGAGGTGAGGATTCCCATCTTCATGAAGTTCTCTGCAGATTTTAATGAATTTTTCGTCTATTGGGGTTTGGAGATTTAAGACTAGGGAAAGTGCTTCTTCTTTAGTCAGAGAGCACTTGGGATAAGTGAGAAAATAATTTTTGGCATTTATTTTAAACCGATTGGGTGCTGCCATGTT-GACTTAGTCAATCGGTGTCTCTC-AACTCTCTCTA-----TGTATC--GGTGTATTGG-AGTCCTATATATA---TGGAGACTCTAATGGCATAAAT-----------GTAAATAA--AAGAACTTT--AATTTGAAATTCAAAGGAAAAGGCTAAAGCGGCCATCCGTCTAATATT-
>BYVMV-INTri05GU112045
----------------------------------------------ACCGGATGGCCGCGCGATTTTTTTAAGTGGTGGGTCCA--------------GAACGCACGACGATGCAGA-CTCAAAGCTTAGAT-AA----------CGCTC-CTTCG-ACTATAAGTACGT-GCGCACTAAGTTT-CAATTCAAAAAA-TGTG-----GGATCCACTATTAAACGAGTTCCC-GGATACGGTTCACGGTTTTCGTTGTATGCTTTCTG-TGAAATATTT-GCAACTTTTGTCGCAGGAGTATTCACCAG-ATACGCTTGGTTACGATTTAATACGGGATTTA-ATTTGTATTGTCCGTTCTCGTAATTATGTCGAAGCGAGCTGCAGATATCGTCATTTCTACGCCCGCGTCGAAAGTACGCCGGCGTCTGAACTTCGGCAGCCCATACACCAGCCGTGCTGCTGCCCCCATTGTCCGCGTCACAAA---ACAACAGGCATGGACAAACAGGCCTATGAACAGGAAACCCAGAATGTACCGGATGTACAGAAGTCCGGATGTTCCAAGGGGATGTGAGGGTCCCTGTAAGGTACAGTCGTTTGAATCTCGACACGATGTCGTTCATATTGGTAAG-GTAATGTGTATTTCGGATGTTACGCGTGGAGTCGGTTTG-ACCCATCGTATAGGTAAGCGTTTTTGTGTCAAGTCAGTTT-ATGTTTTAGGT-AAGATTTGGATGGACGAGAACATCAAGACCAAGAACCATACGAATTCGGTGATGTTTTTCCTTGTTCGTGATCGACGACCGACAGATAA---ACCACAAGATTTTGGTGAAGTATTTAATATGTTTGATAACGAGCCCAG--TACGGCGACCGTTAAGAACATGCATAGGGATCGGTACCAGGTGTTGAGTAAATGGCATGCAACCGTTACTGGTGGACAATATGCGAGTAAGGAACAGGCGTTGGTTAAAAAATTTGTTAG--GGTTAACAATTATGTTGTTTACAACCAGCAGGAGGCAGGAAAATACGAGAATCATACTGAGAATGCGTTGATGCTGTATATGGCTTGTACCCATGCTACCAA-CCCAGTTTATGCTACGCTTAAGATTCGGATATATTTTTATGACTCTGTAACGAATTGAAATTA-ATAAAGATTGAATTTTATATCTGAATATTGGTCTACATGCA-TTGTTTGATTAATTACATTGTACAATACATGTTCGACGGCTTTAATAACTATATTAGGTGAGATTACACCTACATTGTTGAGATATTTGAGGACTTGTGTTTTGAATACCCTTAAGAAAAGACCAGTCTGAGGGTGTAAGGTCGTCCAGATTCGG-AAGGTTAGAAAACACTTGTG-TATTCCCAGAGCTTTCCGTAGGTTGTAGTTGAAATGGATCCTGAGTGTTATTATGTCCATGTTCGTCGTGAATGGACGGTTGTCGTGGTTGAGGATCTTGAAATAGAGGGGATTTGGAACCTTCCAGATATAGACGCCATTCTTTGCTTGAGCTGCAGTGATGCGTGCCCCTGTGCGAGAATCCATGGTTGTGGCAGTTG---ATAGAGAGATAATAAGAACACCCGCATTCAAGATCTACTCTCCTCCTCCTGATG---CGTCTCTTCGCTTCCCTGTGCTGTATTTTGATTGGTACCCGAGTACAACGGTTCGGTGAGAAAGACGAATGCTGCATTTTTTAAAGCCCACGCTTTCAAAGCTGAGTTCTTTTCC-TCGTCCAAGAATTCTTTATAGCTTGCGTTGGGCCCTGGATTGCAGAGGAAGATTGTTGG-TATGCCGCCTTTAATTTGAACTGGCTTCCCGTACTTTGTG---TTTGATTGCCAGTCCCTTTGGGCCCCCATGAATTCTTTAAAGTGTTTTAGGAAGTGTGGATTGACGTCATCAATGACGTTATACCAAGCG-TCGTTACTGTACACCTTTGGGCTAAAGTCCAGATGCCCGCATAAATAGTTATGTGGGCCTAAAGACCTAGCCCACATTGTTTTTCCAGTACGACTATCTCCCTCAATTACTATACTTTGAGGTCTCA-GGGGCCGCGCAGCGGCATCGACAACGTTCTCGCACGCCCACTCTTCAAGTTCTTCTGGAACTTGATCAAATGAAGAAGAAGAAAAAGGAGAAACATAAGG-AGCTGG-AGGCTCCTGAAAATATCTATCTAAATTAGAATTTAAATTATGAAATTGAAGTAGAAAGTCTCTTGGGGCTTTCTCCTTCAGTATACT-GAGGGCCTGAGCTTTGGACCCTGCGT-TGATTGCCTCGGCATATGCGTCGTTGGCAGTTTGGCAACCTCCTCTAGCTGATCTTCCATCGACTTGGAAAACTCCATGATCAAGGATGTCTCCGTCTTTCTCCATGTAGGTTTTGACATCGCTTGAGCTTTTAGCTCCCTGAATGTTCGGATGGAAATGTGCTGACCTAGTTGGGGAGGTGAGGTCGAAGAATCT-ATTGTTCCTGCACTGGAACTTTCCTTCGAACTGGATGAGAACATGCAAGTGAGGATTCCCATCTTCATGAAGTTCTCTGCAGATTCTAATGAATTTTTTGTTTACTGGGGTTTGGAGATTTAAGAATTGGGAAAGTGCTTCTTCTTTAGTCAGGGAGCACTTGGGATAAGTGAGAAAATAATTTTTGGCATTTATTTTAAACCGATTGGGTGCTGCCATGTT-GACTTAGTCAATCGGTGTCTCTC-AACTCTCTCTA-----TGTATC--GGTGTATTGG-AGTCCTATATATA---TGGAGACTCTAATGGCATAAAT-----------GTAAATAA--AAGAACTTT--AATTTGAAATTCAAAGGAAAAGGCTAAAGCGGCCATCCGTCTAATATT-
>BYVMV-INVar05GU112056
----------------------------------------------ACCGGATGGCCGCGCGATTTTTTTAAGTGGTGGGTCCA--------------GAACGCACGACTATGCAGA-CTCAAAGCTTAGAT-AA----------CGCTC-CTTCG-GCTATAAGTACGT-GCGCACTAAGTTT-CAATTCAAAAAA-TGTG-----GGATCCACTATTAAACGAATTTCC-GGATACTGTTCACGGGTTTCGTTGTATGCTATCTG-TAAAATATTT-GCAACTTTTGTCGCAGGATTATTCTCCAG-ATACGCTTGGGTACGAGTTAATACGGGATTTA-ATTTGTATTTTACGCTCCCGTAATTATGTCGAAGCGAGCTGCCGATATCGTCATTTCTACGCCCGCGTCGAAAGTACGCCGGCGTCTGAACTTCGGCAGCCCATACACCAGCCGTGCTGCTGCCCCCATTGTCCGCGTCACAAA---ACAACAGGCATGGACAAACAGGCCTATGAACAGGAAACCCAGAATGTACCGGATGTACAGAAGTCCGGATGTTCCAAGGGGATGTGAGGGTCCCTGTAAGGTACAGTCGTTTGAATCTCGACACGATGTCGTTCATATTGGTAAG-GTAATGTGTATTTCCGATGTTACGCGTGGAGTCGGTTTG-ACCCATCGTATAGGTAAGCGTTTTTGTGCCAAGTCAGTTT-ATGTTTTAGGT-AAGATATGGATGGACGAGAACATCAAGACCAAGAACCATACGAATTCGGTGATGTTTTTCCTTGTTCGTGACCGACGACCGACAGATAA---ACCACAAGATTTTGGTGAAGTATTTAATATGTTTGATAACGAGCCCAG--TACGGCGACCGTGAAGAACATGCATAGGGATCGGTACCAGGTGTTGAGGAAATGGCATGCAACCGTTACTGGTGGACAATATGCGAGTAAGGAACAGGCGTTGGTTAAGAAATTTGTTAG--GGTTAACAATTATGTTGTTTACAACCAGCAGGAGGCAGGAAAATACGAGAATCACACCGAGAATGCGTTGATGCTTTATATGGCTTGTACCCATGCTAGCAA-CCCAGTTTATGCTACGCTTAAGATTAGGATATATTTTTATGACTCTGTAACGAATTGATATTA-ATAAAGTTTGAATTTTATATCTGAATATTGGTCTACATACA-TTGTTTGATTAATTACATTGTACAATACATGTTCAACGGCTTTAATAACTAAATTAAGTGAGATTACACCTAGATTGTTGAGATATTTGAGGACTTGGTTCTTGAATACCCTTAAGAAAAGACCAGTCTGAGGGTGTAAGGTCGTCCAGATTCGG-AAGGTTAGAAAACACTTGTG-TATTCCCAGAGCTTTCCGTAGGTTGTAGTTGAAATGGATCCTGAGTGTTATTATGTCCATGTTCGTCGTGAATGGACGGTTGTCGTGGTTGAGGATCTTGAAATAGAGGGGATTTGGAACCTTCCAGATATAGACGCCATTCTTTGCTTGAGCTGCAGTGATGCGTGCCCCTGTGCGAGAATCCATGGTTGTGGCAGTTG---ATAGAGAGATAATAAGAACACCCGCATTCAAGATCTACTCTCCTCCTCCTGTGC---GCTCTCTTCGCTTCCCTGTGCTGTACTTTGATTGGTACCCGAGTACAACGGTTCGGTGAGAAAGACGAATGCTGCATTTTTTAAAGCCCACGCTTTCAAAGCTGAGTTCTTTTCC-TCGTCCAAGAATTCTTTATAGCTTGCGTTGGGGCCTGGATTGCAGAGGAAGATTGTTGG-AATGCCGCCTTTAATTTGAACTGGCTTCCCGTACTTGGTG---TTTGATTGCCAGTCCCTTTGGGCCCCCATGAATTCTTTAAAGTGTTTCAGATAATGCGGGTCAACATCATCTATAATGTTGAACCACGCA-TCGTTTGAATACACTTTAGGGCTTAGATCTAGGTGACCACATAAATAGTTATGTGGGCCTAATGACCTAGCCCACATCGTTTTGCCCGTACGACTGTCTCCCTCTAAGACTAAACTCAAAGGACGCA-GAGGCCGCGCAGCGGCGTCCATGACGTTTTCCGATACCCATTCCTCAAGTTCTTCTGGAACTTGATCGAAAGAAGAAGATAAAAAAGGAGAAACATAAAC-CTCCAA-GGGAGGTGTAAAAATCCTATCTAAACTGGCATTTAAATTATGAAATTGTAATACATAATCCTTAGGTGCTAACTCCCTAATGACTCT-AAGAGCCTCTGACTTACTGCCTGCGT-TAAGTGCTGCTGCGTAAGCGTCGTTGGCTGTTTGCTGTCCCCCTCTTGCAGATCGTCCATCGATCTGAAACTCTCCCCATTCGAGGGTGTCTCCGTCCTTGTCGATGTAGGACTTGACATCTGAGCTTGATTTAGCTCCCTGAATGTTTGGATGGAAATGTGCTGACCTAGTTGGGGAGGTGAGGTCGAAGAATCT-ATTGTTCCTGCACTGGAACTTTCCTTCGAACTGGATGAGAACATGCAAGTGAGGATTCCCATCTTCATGAAGTTCTCTGCAGATTCTAATGAATTTTTTGTTTACTGGGGTTTGGAGATTTAAGAATTGGGAAAGTGCTTCTTCTTTAGTCAGGGAGCACTTGGGATAAGTGAGAAAATAATTTTTGGCATTTATTTTAAACCGATTGGGTGCTGCCATGTT-GACTTAGTCAATCGGTGTCTCTC-AACTCTCTCTA-----TGTATC--GGTGTATTGG-AGTCCTATATATA---TGGAGACTCTAATGGCATAAAT-----------GTAAATAA--AAGAACTT--TAATTTGAAATTCAAAGGAAAAGGCTAAAGCGGCCATCCGTCTAATATT-
>BYVMV-INVarap06GU112042
----------------------------------------------ACCGGATGGCCGCGCGATTTTTTTAAGTGGTGGGTCCA--------------GAACGCACGACGATGCAGA-CTCAAAGCTTAGAT-AA----------CGCTC-CTTCG-ACTATAAGTACGT-GCGCACTAAGTTT-CAATTCAAAAAA-TGTG-----GGATCCACTGTTAAACGAGTTCCC-AGATACGGTTCACGGTTTTCGTTGTATGCTTTCTG-TGAAATATTC-GCAACTTCGGTCGCAGGAGTATTCACCAG-ATACGCTTGGTTACGATCTAATACGAGATTTA-ATTTGTATTGCACGCTCTCGTAATTATGTCGAAGCGAGCTGCAGATCTCGCCATCTCTACGCCCGCGTCGAAAGTACGCCGGCATATCAACTTCGGCAGCCCATACACCAGCCGTGCTGCTGCCCCCATTGTCCGCGTCACAAA---ACAACAGGCATGGACAAACAGGCCTATGAACAGGAAACCCAGAATGTACCGGATGTACAGAAGTCCGGATGTTCCAAGGGGATGTGAGGGTCCCTGTAAGGTACAGTCGTTTGAATCTCGACACGATGTCGTTCATATTGGTAAG-GTAATGTGTATTTCGGATGTTACGCGTGGAGTCGGTTTG-ACCCATCGTATAGGTAAGCGTTTTTGTGTCAAGTCAGTTT-ATGTTTTAGGT-AAGATATGGATGGACGAGAACATCAAGACCAAGAACCATACGAATTCGGTGATGTTTTTCCTTGTTCGTGATCGACGACCGACAGATAA---ACCACAAGATTTTGGTGAAGTATTTAATATGTTTGATAACGAGCCCAG--TATGGCGACCGTGAAGAACGTGCATAGGGATCGGTACCAGGTGTTGAGGAAATGGCATGCAACCGTTACTGGTGGACAATATGCGAGTAAGGAACAGGCGTTGGTTAAGAAATTTGTTAG--GGTTAACAATTATGTTGTTTACAACCAGCAGGAGGCAGGAAAATACGAGAATCATACGGAGAATGCGTTGATGCTTTATATGGCTTGTACCCATGCTAGCAA-TCCAGTTTATGCTACGCTGAAGATTAGGATATATTTTTATGACTCTGTAACGAATTGAAATTA-ATAAGGATCGAATTTTTTATCTGAATATTGGTCTACATACA-TTGGTTGATGAGTTACATTGTACAATACATGTTCGACAGCTTTAATAACTAAATTAATTGGAACTACACCGAGATTGTTGAGATATTTGAGGACTTGGGTTTTGAATACCCTTAAGAAAAGACCAGTTGGAGGGTGTAAGGTCGTCCAGATTCGG-AAGGTTAGAAAACACTTGTG-TATTCCCAGAGCTTTCCGTAGGTTGTAGTTGAAATGGATCCTGAGTGTTATTATGTCCATGTTCGTCGTGAATGGACGGTTGTCGTGGTTGAGGATCTTGAAATAGAGGGGATTTGGAACCTTCCAGATATAGACGCCATTCTTTGCTTGAGCTGCAGTGATGCGTTCCCCTGTGCGAGAATCCATGGTTGTGGCAGTTG---ATAGAGAGATAATAAGAACAGCCGCATTCAAGATCTACTCTCCTCCTCCTGATG---CGTCTCTTCGCTTCCCTGTGCTGTACTTTGATTGGTACCCGAGTACAACGGTTCGGTGAGAAAGACGAATGCTGCATTTTTTAAAGCCCACGCTTTCAAAGCTGAGTTCTTTTCC-TCGTCCAAGAATTCTTTATAGCTTGCGTTGGGCCCTGGATTGCAGAGGAAGATTGTTGG-TATGCCGCCTTTAATTTGAACTGGCTTCCCGTACTTTGTG---TTTGATTGCCAGTCCCTTTGGGCCCCCATGAATTCTTTAAAGTGTTTTAGGAAGTGTGGATCGACGTCATCAATGACGTTATACCAAGCG-TCGTTACTGTACACCTTTGGGCTAAGGTCCAGATTCCCGCATAAATAGTTATGTGGGCCTAAAGACCTAGCCCACATTGTTTTTCCAGTACGACTATCTTCCTCAATTACTATACTTTGAGGTCTCA-GGGGCCGCGCAGCGGCATCGACAACGTTCTCGCACGCCCACTCTTCAAGTTCTTCTGGAACTTGATCAAATGAAGAAGAAGAAAAAGGAGAAACATAAGG-AGCTGG-AGGCTCCTGAAAATATCTATCTAAATTAGAATTTAAATTATGAAATTGAAGTAGAAAGTCTCTTGGGGCTTTCTCCTTCAGTATATT-GAGGGCCTGAGCTTTGGACCCTGCGT-TGATTGCCTCGGCATATGCGTCGTTGGCAGTTTGGCAACCTCCTCTAGCTGATCTTCCATCGACTTTGAAAACTCCATGATCAAGGATGTCTCCGTCTTTCTCCATGTAGGTTTTGACATCGCTTGAGCTTTTAGCTCCCTGAATGTTCGGATGGAAATGTGCTGACCTAGTTGGGGAGGTGAGGTCGAAGAATCT-ATTGTTTCTGCACTGGAACTTTCCTTCGAACTGGATGAGAACATGCAAGTGAGGATTCCCATCTTCATGAAGTTCTCTGCAGATTCTAATGAATTTTTTGTTTACTGGGGTTTGGAGATTTAAGAATTGGGAAAGTGCTTCTTCTTTAGTCAGGGAGCACTTGGGATAAGTGAGAAAATAATTTTTGGCATTTATTTTAAACCGATTGGGTGCTGCCATGTT-GACTTAGTCAATCGGTGTCTCTC-AACTCTCTCTA-----TGTATC--GGTGTATTGG-AGTCCTATATATA---TGGAGACTCTAATGGCATAAAT-----------GTAAATAA--AAGAACTTT--AATTTGAAATTCAAAGGAAAAGGCTAAAGCGGCCATCCGTCTAATATT-
>BYVMV-INVarap06GU112043
----------------------------------------------ACCGGATGGCCGCGCGATTTTTTTAAGTGGTGGGTCCA--------------GAACGCACGACGATGCAGA-CTCAAAGCTTAGAT-AA----------CGCTC-CTTCG-ACTATAAGTACGT-GCGCACTAAGTTT-CAATTCAAAAAA-TGTG-----GGATCCACTGTTAAACGAGTTCCC-AGATACGGTTCACGGTTTTCGTTGTATGCTTTCTG-TGAAATATTC-GCAACTTCGGTCGCAGGAGTATTCACCAG-ATACGCTTGGTTACGATCTAATACGAGATTTA-ATTTGTATTGCACGCTCTCGTAATTATGTCGAAGCGAGCTGCAGATCTCGTCATTTCTACGCCCGCGTCGAAAGTACGCCGGCGTCTGAACTTCGGCAGCCCATACACCAGCCGTGCTGCTGCTCCCATTGTCCGCGTCACAAA---ACAACAGGCATGGACAAACAGGCCTATGAACAGGAAACCCAGAATGTACCGGATGTACAGAAGTCCGGATGTTCCAAGGGGATGTGAGGGTCCCTGTAAGGTACAGTCGTTTGAATCTCGACACGATGTCGTTCATATTGGTAAG-GTAATGTGTATTTCGGATGTTACGCGTGGAGTCGGTTTG-ACCCATCGTATAGGTAAGCGTTTTTGTGTCAAGTCAGTTT-ATGTTTTAGGT-AAGATATGGATGGACGAGAACATCAAGACCAAGAACCATACGAATTCGGTGATGTTTTTCCTTGTTCGTGATCGACGACCGACAGATAA---ACCACAAGATTTTGGTGAAGTATTTAATATGTTTGATAACGAGCCCAG--TATGGCGACCGTGAAGAACGTGCATAGGGATCGGTACCAGGTGTTGAGGAAATGGCATGCAACCGTTACTGGTGGACAATATGCGAGTAAGGAACAGGCGTTGGTTAAGAAATTTGTTAG--GGTTAACAATTATGTTGTTTACAACCAGCAGGAGGCAGGAAAATACGAGAATCATACGGAGAATGCGTTGATGCTTTATATGGCTTGTACCCATGCTAGCAA-TCCAGTTTATGCTACGCTGAAGATTAGGATATATTTTTATGACTCTGTAACGAATTGAAATTA-ATAAGGATCGAATTTTTTATCTGAATATTGGTCTACATACA-TTGGTTGATGAGTTACATTGTACAATACATGTTCGACAGCTTTAATAACTAAATTAATTGGAACTACACCGAGATTGTTGAGATATTTGAGGACTTGGGTTTTGAATACCCTTAAGAAAAGACCAGTTGGAGGGTGTAAGGTCGTCCAGATTCGG-AAGGTTAGAAAACACTTGTG-TATTCCCAGAGCTTTCCGTAGGTTGTAGTTGAAATGGATCCTGAGTGTTATTATGTCCATGTTCGTCGTGAATGGACGGTTGTCGTGGTTGAGGATCTTGAAATAGAGGGGATTTGGAACCTTCCAGATATAGACGCCATTCTTTGCTTGAGCTGCAGTGATGCGTTCCCCTGTGCGAGAATCCATGGTTGTGGCAGTTG---ATAGAGAGATAATAAGAACAGCCGCATTCAAGATCTACTCTCCTCCTCCTGATG---CGTCTCTTCGCTTCCCTGTGCTGTACTTTGATTGGTACCCGAGTACAACGGTTCGGTGAGAAAGACGAATGCTGCATTTTTTAAAGCCCACGCTTTCAAAGCTGAGTTCTTTTCC-TCGTCCAAGAATTCTTTATAGCTTGCGTTGGGCCCTGGATTGCAGAGGAAGATTGTTGG-TATGCCGCCTTTAATTTGAACTGGCTTCCCGTACTTTGTG---TTTGATTGCCAGTCCCTTTGGGCCCCCATGAATTCTTTAAAGTGTTTTAGGAAGTGTGGATCGACGTCATCAATGACGTTATACCAAGCG-TCGTTACTGTACACCTTTGGGCTAAGGTCCAGATTCCCGCATAAATAGTTATGTGGGCCTAAAGACCTAGCCCACATTGTTTTTCCAGTACGACTATCTTCCTCAATTACTATACTTTGAGGTCTCA-GGGGCCGCGCAGCGGCATCGACAACGTTCTCGCACGCCCACTCTTCAAGTTCTTCTGGAACTTGATCAAATGAAGAAGAAGAAAAAGGAGAAACATAAGG-AGCTGG-AGGCTCCTGAAAATATCTATCTAAATTAGAATTTAAATTATGAAATTGAAGTAGAAAGTCTCTTGGGGCTTTCTCCTTCAGTATATT-GAGGGCCTGAGCTTTGGACCCTGCGT-TGATTGCCTCGGCATATGCGTCGTTGGCAGTTTGGCAACCTCCTCTAGCTGATCTTCCATCGACTTTGAAAACTCCATGATCAAGGATGTCTCCGTCTTTCTCCATGTAGGTTTTGACATCGCTTGAGCTTTTAGCTCCCTGAATGTTCGGATGGAAATGTGCTGACCTAGTTGGGGAGGTGAGGTCGAAGAATCT-ATTGTTTCTGCACTGGAACTTTCCTTCGAACTGGATGAGAACATGCAAGTGAGGATTCCCATCTTCATGAAGTTCTCTGCAGATTCTAATGAATTTTTTGTTTACTGGGGTTTGGAGATTTAAGAATTGGGAAAGTGCTTCTTCTTTAGTCAGGGAGCACTTGGGATAAGTGAGAAAATAATTTTTGGCATTTATTTTAAACCGATTGGGTGCTGCCATGTT-GACTTAGTCAATCGGTGTCTCTC-AACTCTCTCTA-----TGTATC--GGTGTATTGG-AGTCCTATATATA---TGGAGACTCTAATGGCATAAAT-----------GTAAATAA--AAGAACTTT--AATTTGAAATTCAAAGGAAAAGGCTAAAGCGGCCATCCGTCTAATATT-
>BYVMV-PK20195AJ002451
----------------------------------------------ACCGGATGGCCGCGCGATTTTTTTTAGTGGTGGGTCCA--------------GAACGCACGACGATGCAGA-CTCAAAGCTTAGAT-AA----------CGCTT-CTTTG-GCTATAAGTACTT-GCGCACTAAGTTT-AAATTCAAAACA-TGTG-----GGATCCACTAGTAAACGAGTTCCC-GGATACGGTTCACGGGTTTCGTTGTATGCTATCTG-TAAAATATTT-GCAACTTTTGTCGCAGGATTATTCTCCAG-ATACTCTTGGGTACGAGTTAATACGGGATTTA-ATTTGTATTTTACGCTCCCGTAATTATGTCGAAGCGAGCTGCCGATATCGTCATTTCTACGCCCGCGTCGAAAGTACGCCGGCGTCTGAACTTCGGCAGCCCATACACCAGCCGTGCTGCTGCCCCCATTGTCCGCGTCACAAA---ACAACAGGCATGGACAAACAGGCCTATGAACAGGAAACCCAGAATGTACCGGATGTACAGAAGTCCGGATGTTCCAAGGGGATGTGAGGGTCCCTGTAAGGTACAGTCGTTTGAATCTCGACACGATGTCGTTCATATTGGTAAG-GTAATGTGTATTTCGGATGTTACGCGTGGAGTCGGTTTG-ACCCATCGTATAGGTAAGCGTTTTTGTGTCAAGTCAGTTT-ATGTTTTAGGT-AAGATATGGATGGACGAGAACATCAAGACCAAGAACCATACGAATTCGGTGATGTTTTTCCTTGTTCGTGATCGACGACCGGTAGATAA---ACCACAAGATTTTGGTGAAGTATTTAATATGTTTGATAACGAGCCTAG--TACGGCGACCGTGAAGAACATGCATAGGGATCGATACCAGGTGTTGAGGAAATGGCATGCAACCGTTACTGGTGGACAATATGCGAGTAAGGAGCAGGCTTTGGTCAAGAAGTTTGTTAG--GGTTAACAACTACGTTGTTTACAACCAGCAGGAAGCAGGAAAATACGAGAATCACACCGAGAATGCATTGATGCTTTATATGGCTTGTACCCATGCTAGCAA-TCCTGTTTATGCTACTCTTAAGATTAGAATATATTTTTATGACTCTGTAACGAACTAATATTA-ATAAAGTTTAAATTGTATATCTGAATATTGGTCTACATACA-TTGTTTGATTAATTACATTGTACAATACATGTTCAACGGCTTTAATAACTAAATTAATTGAGATTACACCTAGATTGTTGAGATGTTTGAGGACTTGGGTTTTGAATACCCTTAAGAAAAGACCAGTCGGAGGGTGTAAGGTCGTCCAGATTCGG-AAGGTTAGAAAACACTTGTG-TATTTCCAGAGCTTTCCGTAGGTTGTAGTTGAAATGGATCCTGAGTGTTATTATGTCCATGTTCGTCGTGAATGGACGGTTGTCGTGGTTGAGGATCTTGAAATAGAGGGGATTTGGAACCTTCCAGATATAGACGCCATTCTTTGCTTGAGCTGCAGTGATGCGTTCCCCTGTGCGAGAATCCATGGTTGTGGCAGTTG---ATGCTAAGATAATAAAAACACCCGCATTCAAGATCTACTCTCCTCCTCCTGTTG---CGTCTCTTCGCTTCCCTGTGCTGTACTTTGATTGGTACCTGAGTACAACGGTTGGGTGAGAAAGACGAATGCTGCATTTTTTAAAGCCCACGCTTTCAAAGCTGAGTTCTTTTCC-TCGTCCAGATACTCTTTATAGCTAGCGTTGGGCCCAGGATTGCAGAGGAAGATTGTTGG-TATTCCACCTTTAATTTGAACTGGCTTCCCGTACTTTGTG---TTGGATTGCCAGTCCCTTTGGGCCCCCATGAACTCTTTAAAGTGCTTGAGGAAGTGCGGATCTACGCCATCAATGACGTTATACCAAGCG-TCGTTACTGTACACCTTTGGGCTTAGATCTAGATGCCCACATAAATAATTATGTGGGCCTAAAGACCTAGCCCACATTGTCTTCCCAGTACGACTATCACCCTCAATTACTATACTTTGAGGTCTCA-GGGGCCGCGCAGCGGCGTCGACAACATTCTCAGACACCCATTCTTCAAGTTCTTCTGGAACTTGATCGAAAGAAGAAGAGGAAAAAGGAGAAACATAAGG-AGCTGG-TGGCTCCTGAAAGATTCTGTCTAGATTTGCATTTAAATTATGAAATTGTAGTACAAAATCTTTAGGAGCTAGCTCCTTGATGACTCT-AAGAGCCTCTGACTTACTTCCCGCGT-TAAGTGCTGCGGCGTAAGCGTCGTTGGCTGTTTGTTGCCCTCCTCTTGCTGATCTTCCGTCGATCTGAAATTCCCCCCAGTCGAGAATGTCCCCGTCCTTGGCGATGTAGGACTTGACGTCGGAGCTGGATTTAACTCCCTGAATGTTCGGATGGAAATGTGCTGACCTGGTTGGGGATACGAGGTCGAAGAATCT-GTTATTTTTGCACTTGTATTTCCCTTCGAACTGGATGAGCACGTGAAGATGAGGTTCCCCATTTTCATGAAACTCTCTGCAGATTCTAATGTATTTTTTGTTTACTGGGGTTTGTAGGTTTTGTAATTGGGAAAGTGCCTCCTTTTTAGTAAGAGAGCATGTGGGATAAGTGATGAAATAATTTTTGGCATATATCTGAAATTGTTTGGGAGGAGCCAT--T-GACT--TGGTCAATCGGTACCCA-GATCTAATCCTA----TGTCAATTGGTG-AACGG-TGCCCTATATATA---GTGGGTACTGAATGGCATTATTT----------GTAATTAC--AAAAGG----AAATTCAAAATCTACACGCTCCAA--AAAGCGGCCATCCGTATAATATT-
>BYVMV-PK30195AJ002453
----------------------------------------------ACCGGATGGCCGCGCGATTTTTTTAAGTGGTGGGTCCA--------------GAACGCACGACGATGCAGA-CTCAAAGCTTAGAT-AA----------CGCTC-CTTCG-GCTATAAGTACTT-GCGCACTAAGTTT-CAAATTGAAACA-TGTG-----GGATCCACTAGTAAACGAATTCCC-GGATACGGTGCACAGGTTTCGTTGTATGCTATCTG-TCAAATATTT-GCAACTTTTGTCGCAGGATTATTCTCCAG-ATACTCTTGGGTACGAGTTAATACGGGATTTA-ATTTGTATTTTACGCTCCCGTAATTATGTCGAAGCGAGCTGCCGATATCGTCATTTCTACGCCCGCGTCGAAAGTACGCCGGCGTCTGAACTTCGGCAGCCCTTACACCAGCCGTGCTGCTGCCCCCATTGTCCGCGTCACAAA---ACAACAGGCATGGACAAACAGGCCTATGAACAGGAAACCCAGAATGTACCGGATGTACAGAAGTCCGGATGTTCCAAGGGGATGTGAGGGTCCCTGTAAGGTACAGTCGTTTGAATCTCGACACGATGTCGTTCATATTGGTAAG-GTAATGTGTATTTCGGATGTTACGCGTGGAGTCGGTTTG-ACTCATCGTATAGGTAAGCGTTTTTGTGTCAAGTCAGTTT-ATGTTTTAGGT-AAGATATGGATGGACGAGAACATCAAGACCAAGAACCGTACGAATTCGGTGATGTTTTTCCTTGTTCGTGATCGACGACCGACAGATAA---ACCACAAGATTTTGGTGAAGTATTTAATATGTTTGATAACGAGCCCAG--TACGGCCACCGTTAAGAACATGCATAGGGATCGGTACCAGGTGTTGAGGAAATGGCATGCAACCGTTACTGGTGGTCAATATGCATCGAAGGAACAGGCGTTGGTTAAGAAGTTTATCAG--GGTTAACAATTATGTCGTTTACAACCAGCAAGAGGCAGGAAAAAACGAGAATCACACCGAGAATGCATTGATGCTTTACATGGCTTGTACTCATGCTAGCAA-CCCAGTTTATGCTACGCTTAAGATTCGGATTTATTTTTATGACTCTGTAACGAATTGAAATTA-ATAAAGTTTGAATTTTATATCTGAATATTGGTCTACATACA-TTGTTTGATTAATTACATTGTACAATACATGTTCAACGGCTTTAATAACTAAATTAAGTGAGATTACACCTAGATTGTTGAGATATTTGAGGACTTGGGTTTTGAATACCCTTAAGAAAAGACCAGTCGGAGGGTGTAAGGTCGTCCAGATTCGG-AAGGTTAGAAAACACTTGTG-CACTCCCAGAGCTTTCCGAAGGTTGTAGTTGAATTGGATCCTCATTGTTATGATGTCCATGTTCGTCGTGAATGGACGGTTGTCGTGGCTGAGGATTTTGAAATAAAGGGGATTTGGAACCTCCCAGATAAAGACGCCATTCGTTGAATGAGCTGCAGTGATGCGTTCCCCTGTGCGAGAATCCATGGTTGTGGCAGTTG---ATACTTAGGTAATAGCTGCATCCACACTCAAGGTCCACTCGTTTCCTCCTGTGC---GCTCTCTTCGCTTCCCTGTGTTGAACTTTGATTGGTACCGGAGTAGAGCGGTTGGGTGAGAAAGACGAATGTTGCATTTTTTAAAGTCCACGCTTTCAAAGCTGAGTTCTTTTCC-TCGTCCAAGAACTCCTTATAGCTAGCGTTGGGGCCTGGATTGCAGAGGAAGATTGTTGG-AATGCCTCCTTTAATTTGAACTGGCTTCCCGTACTTTGTG---TTTGATTGCCAGTCTCTTTGGGCCCCCATGAATTCTTTAAAGTGTTTCAGATAATGCGGGTCAACATCATCTATAATGTTGAACCACGCA-TCGTTTGAATATACTTTAGGGCTTAGATCCAAGTGCCCACATAAATAATTATGTGGCCCCAAGGAACGGGCCCATTGTGTTTTTCCAGTTCTAGACTCCCCCTCTAGAACTAAACTCAATGGTCTCA-GAGGCCGCGCAGCGGCACTGACGACGTTCTCGGCAGCCCATTCCTCAAGTTCTTCTGGAACTTGATCAAAAGAAGAAGAAGAAAAAGGAGATACATAAAC-CTCCAT-TGGAGGTGTAAAAATCCTATCTAAATTAGCATTTAAATTATGAAATTGTAAAACATAATCCTTTGGAGCTAACTCCTTAATTACTCT-AAGAGCCTCTGACTTACTACCTGCGT-TAAGCGCTGCGGCGTAAGCGTCATTGGCTGATTGTTGTCCTCCTCGTGCAGATCGTCCATCGATCTGAAACCCTCCCCAGTCGATGGTGTCTCCGTCCTTCTCCAGATAAGACTTGACGTCGGAACTTGATTTAGCTCCCTGAATGTTCGGATGGAAATGTGCTGATCTGGTTGGGGAGACCAGGTCGAAGAATCG-TTGATTTTGGCACTTGTATTTTCCCTCGAACTGGATGAGCACGTGAAGATGAGGTTCCCCATCTTCATGAAACTCTCTGCAGATTTTAATGTATTTTTTGTTTACTGGGGTTTGTAGGTTTTGGATTTGGGAAAGTGCTTCCTCTTTGGTGAGAGAGCACTTGGGATAAGTGAGGAAATAATTTTTGGAATTAATAAGGAAACGCTTTGGAG---GCATGTT-GACC-AAGTGAGAGGACCCGATT-GAC-CGCTCTTGCAACTCTCCCCTG-TATATTGG-GTCTCAATATATA---GTGAGACCCAAATGGCATTATC-----------GTAATT-T--GGACA--AT-AGATTCAAAATCCTCACGCTCCAA--AAAGCGGCCATCCGACTAATATT-
>BYVMV-THNpat10JX678967
----------------------------------------------ACCGGATGGCCGCGCGATTTTTTAAAGTGGTGGGTCCA--------------GAACGCACGACGTTGCAGA-CTCAAAGCTTAGAT-AA----------CGCTC-CTTCG-GCTATAAGTACGT-GCGCACTAAGTTT-CAATTCAAAAAA-TGTG-----GGATCCACTATTAAACGAATTTCC-GGATACGGTTCACGGGTTTCGTTGTATGCTATCTG-TAAAATATTT-GCAACTTTTGTCGCAGGATTATTCTCCAG-ATACGCTTGGGTACGATTTAATACGGGATTTA-ATTTGTATTTTACGCTCCCGTAATTATGTCGAAGCGAGCTGCCGATATCGTCATTTCTACGCCCGCGTCGAAAGTACGTCGGCGTCTGAACTTCGGCAGCCCATACACCAGCCGTGTTGCTGCTCCCATTGTCCGCGTCACAAA---ACAACAGGCATGGACAAACAGGCCTATGAACAGGAAGCCCAGAATTTATCGGATGTACAGAAGTCCGGATGTTCCAAAGGGTTGTGAGGGTCCCTGTAAGGTACAATCCTTTGAGTCTAGACACGATGTTGTCCATATTGGTAAG-GTAATGTGTATTTCTGATGTTACGCGTGGAGTCGGTTTG-ACCCATCGTATAGGTAAGCGTTTTTGTGTCAAGTCAGTTT-ATGTTTTAGGT-AAGATATGGATGGACGAGAACATCAAGACCAAGAATCACACGAACAGTGTCATTTTTTTCCTTGTCCGTGATCGACGTCCTACTGGGAC---CCCTCAGGATTTTGGAGAGGTTTTTAACATGTTTGACAACGAACCCAG--TACGGCGACCGTGAAGAATAGTCATAGGGATCGTTACCAGGTGTTGAGGAAATGGCATGCGACCGTCACGGGTGGTCAATATGCGAGTAAGGAACAAGCGTTGGTCAAGAAGTTTGTCAG--GGTTAACAATTATGTTGTTTACAATCAACAGGAAGCAGGAAAATACGAGAATCATACGGAGAATGCGTTAATGCTTTATATGGCTTGTACCCATGCTAGTAA-CCCAGTGTATGCTACGCTTAAGATTCGTATTTATTTTTATGACTCTGTAACGAATTGAAATTA-ATAAAGTTTGAATTTTATATCTGAATATTGGTCTACATACA-TTGTTTGATTAATTACATTGTACAATACATGTTCAACGGCTTTAATAACTAAATTAATTGAGATTACACCTAGATTGTTGAGATACTTGAGTACTTGGGTTTTGAATACCCTTAAGAAAAGACCAGTCTGAGGGTGTAAGGTCGTCCAGATTCGG-AAGGTTAGAAAACACTTGTG-TATTCCCAGAGCTTTCCGTAGGTTGTAGTTGAAATGGATCCTCATTGTTATGATGTCCATGTTCGTCGTGAATGGACGGTTGTCGTGGTTGAGGATCTTGAAATAGAGGGGATTTGGAACCTTCCAGATATAGACGCCATTCTTTGCTTGAGCTGCAGTGATGCGTGCCCCTGTGCGAGAATCCATGGTTGTGGCAGTTG---ATAGAGAGATAATAAGAACACCCGCATTCAAGATCTACTCTCCTCCTCCTGATG---CGTCTCTTCGTTTCCCTGTGCTGTACTTTGATTGGTACCCGAGTACAACGGTTCGGTGAGAAAGACGAATGCTGCATTTTTTAAAGCCCACGCTTTCAAAGCTGAGTTCTTTTCC-TCGTCCAAGAACTCTTTATAGCTTGCGTTGGGGCCTGGATTGCATAGGAAGATTGTTGG-AATGCCGCCTTTAATTTGAACTGGCTTCCCGTACTTGGTG---TTTGATTGCCAGTCCCTTTGGGCCCCCATGAATTCTTTAAAGTGTTTCAGATAATGCGGGTCAACATCATCTATAATGTTGAACCACGCA-TCGTTTGAATACACTTTAGGGCTTAGATCTAGGTGACCACACAAATAGTTATGTGGGCCTAATGACCTAGCCCACATCGTTTTGCCCGTACGACTGTCTCCCTCTAAGACTAAACTCAAAGGACGCA-GAGGCCGCGCAGCGGCGTCCATGACGTTTTCCGATACCCATTCCTCAAGTTGTCCTGGAACTTGATCGAAAGAAGAAGATAAAAAAGGAGAAACATAAAC-CTCCAA-GGGAGGTGTAAAAATCCTATCTAAATTGGCGTTTAAATTATGAAATTGTAATACATAATCCTTAGGTGCTAACTCCCTAATGACTCT-AAGAGCCTCTGACTTACTGCCTGCGT-TAAGTGCTGCGGCGTAAGCGTCGTTGGCTGTTTGCTGTCCCCCTCTTGCAGATCGTCCATCGATCTGAAACTCTCCCCATTCGAGGGTGTCTCCGTCCTTGTCGATGTAGGACTTGACATCTGAGCTTGATTTAGCTCCCTGAATGTTCGGATGGAAATGTACTGACCTGCTTGGGGAGACCAGGTCGAAGAATCG-CTGATTCTGGCACTTGTATTTGCCCTCGAACTGGATGAGCACGTGCAGATGAGGTTCCCCATTCTCGTGAAGCTCTCTGCAGATCTTGATGAATTTTTTATTTGTTGGAGTGTGTAGGTTTTGTATTTGGGAAAGTGCTTCTTCTTTAGTAAGAGAGCATTTTGGATAAGTGAGGAAATAATTTTTGGAATATATTTGAAAGCGTTTAGAAG---GCATGTT-GACT-AAAATTGAGTACC-GATT-GACTCGCTCTGGCAACTCTCTC-TGGTATATCGG-TACCCAATATATA---GTGAGTACCAAATGGCATATGA-----------GTAATT-T--TGCAA--TG-AAATTCAAAATCCTCACGCTCCAA--AA-GCGGCCATCCGTATAATATT-
>BYVV-INRai05GU112074
ACCGGATGGCCGCGCGATTTTTTTAAGTGGTGGGTCCAGAACTCGCGCGATATTTTTCCAGAACTCGCGCGAGTGGTGGGTCCA--------------GAACGCACGACTATGCAGA-CTCAAAGCTTAGAT-AA----------CGCTC-CTTCG-GCTATAAGTACGT-GCGCACTAAGTTT-CAATTCAAAAAA-TGTG-----GGATCCACTATTAAATGAATTTCC-GGATACGGTTCACGGGTTTCGTTGTATGCTATCTG-TAAAATATTT-GCAACTTTTGTCGCAGGATTATTCTCCAG-ATACGCTTGGGTACGAGTTAATACGGGATTTA-ATTTGTATTTTACGCTCCCGTAATTATGTCGAAGCGAGCTGCCGATATCGTCATTTCTACGCCCGCGTCGAAAGTACGCCGGCGTCTGAACTTCGGCAGCCCATACACCAGCCGTGCTGCTGCCCCCATTGTCCGCGTCACAAA---ACAACAGGCATGGACAAACAGGCCTATGAACAGGAAACCCAGAATGTACCGGATGTACAGAAGTCCGGATGTTCCAAGGGGATGTGAGGGTCCCTGTAAGGTACAGTCGTTTGAATCTCGACACGATATCGTTCATATTGGTAAG-GTAATGTGTATTTCGGATGTTACGCGTGGAGTCGGTTTG-ACCCATCGTATAGGTAAGCGTTTTTGTGTCAAGTCAGTTT-ATGTTTTAGGT-AAGATATGGATGGACGAGAACATCAAGACCAAGAACCATACGAATTCGGTGATGTTTTTCCTTGTTCGTGATCGACGACCGACAGATAA---ACCACAAGATTTTGGTGAAGTATTTAATATGTTTGATAACGAGCCCAG--TACGGCGACCGTGAAGAACATGCATAGGGATCGGTACCAGGTGTTGAGGAAATGGCATGCAACCGTTACTGGTGGACAATATGCGAGTAAGGAACAGGCGTTGGTTAAGAAATTTGTTAG--GGTTAACAATTATGTTGTTTACAACCAGCAGGAGGCAGGAAAATATGAGAATCATACGGAGAATGCGTTGATGCTTTATATGGCTTGTACCCATGCTAGCAA-CCCAGTTTATGCTACGCTGAAGATTAGGATATATTTTTATGACTCTGTAACGAATTGAAATTA-ATAAAGATTGAATTTTATATCTGAATATTGGTCTACATACA-TTGTTTGATTAATTACATTGTACAAAACATGTTCGACAGCTTTAATAACTAAATTAATTGAAACTACACCGAGATTGTTGAGATATTTGAGGACTTGGGTTTTGAATACCCTTAAGAAAAGACCAGTCTGAGGGTGTAAGGTCGTCCAGATTCGG-AAGGTTAGAAAACACTTGTG-TATTCCCAGAGCTTTCCGTAGGTTGTAGTTGAAATGGATCCTGAGTGTTATTATGTCCATGTTCGTCGTGAATGGACGGTTGTCGTGGTTGAGGATCTTGAAATAGAGGGGATTTGGAACCTTCCAGATATAGACGCCATTCTTTGCTTGAGCTGCAGTGATGCGTGCCCCTGTGCGAGAATCCATGGTTGTGGCAGTTG---ATAGAGAGATAATAAGAACACCCGCATTCAAGATCTACTCTCCTCCTCCTGATG---CGTCTCTTCGCTTCCCTGTGTTGTACTTTGATTGGTACCCGAGTACAACGGTTCGGTGAGAAAGACGAATGCTGCATTTTTTAAAGCCCACGCTTTCAAAGCTGAGTTCTTTTCC-TCGTCCAAGAATTCTTTATAGCTTGCGTTGGGGCCTGGATTGCAGAGGAAGATTGTTGG-AATGCCGCCTTTAATTTGAACCGGCTTCCCGTATTTGGTG---TTTGATTGCCAGTCCCTTTGGGCCCCCATGAATTCTTTAAAGTGTTTCAGATAATGCGGGTCAACATCATCTATAATGTTGAACCACGCA-TCGTTTGAATACACTTTAGGGCTTAGATCTAGATGACCACACAGATAGTTATGTGGCCCTAAAGACCTAGCCCACATCGTCTTCCCAGTCCGACTATCTCCCTCAATTACTATACTTTGAGGTCTCA-GGGGCCGCGCAGCGGCATCCATGACATTCTCGGACACCCACTCTTCAAGTTCTTCTGGAACTTGATCAAAAGAAGAAGATGAAAAAGGACAAACATAAAC-CTCCTG-AGGAGGAGTGAAAATCCTATCTAGATTTGAATTTAAATTATGATATTGTAAAATAAAATCTTTAGGAGCTAACTCCCTACAGACTGT-AAGGGCCTTTGACTTACAGCCAACGA-TAAGTGCTGCGGCGTAAGCGTCGTTGGCTGTCTGCTGTCCCCCTCTTGCAGATCGTCCATCGATCTGAAACTCTCCCCATTCGAGGGTGTCTCCGTCCTTGTCGATGTAGGACTTGACATCTGAGCTTGATTTAGCTCCCTGAATGTTCGGATGGAAATGTGCTGACCTGCTTGGGGAGGTGAGGTCGAAGAATCG-CTGATTCTGGCACTTGTATTTGCCCTCGAACTGGATGAGCACGTGAAGATGAGGTTCCCCATCCTCGTGAAGCTCTCTGCAGATCTTGATGAATTTTTTATTTGTTGGGGTTTGTAGGTTTTGGAGTTGGGAAAGTGCTTCCTCTTTAGTAAGAGAGCATTTTGGATAAGTAAGGAAATAATTTTTGGAATATATTTGAAAGCGTTTAGAAG---GCATGTT-GACT-AAAATTGAGTACC-GATT-GACTCGCTCTGGCAACTCTCTC-TGGTATATCGG-TACCCAATATATA---GTGAGTACCAAATGGCATATGT-----------GTAATT-T--TGTAA--TG-AAATTCAAAATCCTCACGCTCCAA--AA-GCGGCCATCCGTATAATATT-
>BYVV-IN:Rai:05GU112068
----------------------------------------------ACCGGATGGCCGCGCGATTTTTTTAAGTGGTGGGTCCA--------------GAACGCACGACTATGCAGA-CTCAAAGCTTAGAT-AA----------CGCTC-CTTCG-GCTATAAGTACGT-GCGCACTAAGTTT-CAATTCAAAAAA-TGTG-----GGATCCACTATTAAATGAATTTCC-GGATACGGTTCACGGGTTTCGTTGTATGCTATCTG-TAAAATATTT-GCAACTTTTGTCGCAGGATTATTCTCCAG-ATACGCTTGGGTACGAGTTAATACGGGATTTA-ATTTGTATTTTACGCTCCCGTAATTATGTCGAAGCGAGCTGCCGATATCGTCATTTCTACGCCCGCGTCGAAAGTACGCCGGCGTCTGAACTTCGGCAGCCCATACACCAGCCGTGCTGCTGCCCCCATTGTCCGCGTCACAAA---ACAACAGGCATGGACAAACAGGCCTATGAACAGGAAACCCAGAATGTACCGGATGTACAGAAGTCCGGATGTTCCAAGGGGATGTGAGGGTCCCTGTAAGGTACAGTCGTTTGAATCTCGACACGATATCGTTCATATTGGTAAG-GTAATGTGTATTTCGGATGTTACGCGTGGAGTCGGTTTG-ACCCATCGTATAGGTAAGCGTTTTTGTGTCAAGTCAGTTT-ATGTTTTAGGT-AAGATATGGATGGACGAGAACATCAAGACCAAGAACCATACGAATTCGGTGATGTTTTTCCTTGTTCGTGATCGACGACCGACAGATAA---ACCACAAGATTTTGGTGAAGTATTTAATATGTTTGATAACGAGCCCAG--TACGGCGACCGTGAAGAACATGCATAGGGATCGGTACCAGGTGTTGAGGAAATGGCATGCAACCGTTACTGGTGGACAATATGCGAGTAAGGAACAGGCGTTGGTTAAGAAATTTGTTAG--GGTTAACAATTATGTTGTTTACAACCAGCAGGAGGCAGGAAAATATGAGAATCATACGGAGAATGCGTTGATGCTTTATATGGCTTGTACCCATGCTAGCAA-CCCAGTTTATGCTACGCTGAAGATTAGGATATATTTTTATGACTCTGTAACGAATTGAAATTA-ATAAAGATTGAATTTTATATCTGAATATTGGTCTACATACA-TTGTTTGATTAATTACATTGTACAAGACATGTTCGACGGCTTTAATAACTAAGTTAATTGAGACTACACCGAGATTGTTGAGATATTTGAGGACTTGGGTTTTGAATACCCTTAAGAAAAGACCAGTCTGAGGGTGTAAGGTCGTCCAGATTCGG-AAGGTTAGAAAACACTTGTG-TATTCCCAGAGCTTTCCGTAGGTGGTAGTTGAAATGGATCCTGAGTGTTATTATGTCCATGTTCGTCGTGAATGGACGGTTGTCGTGGTTGAGGATCTTGAAATAGAGGGGATTTGGAACCTTCCAGATATAGACGCCATTCTTTGCTTGAGCTGCAGTGATGCGTGCCCCTGTGCGAGAATCCATGGTTGTGGCAGTTG---ATAGAGAGATAATAAGAACACCCGCATTCAAGATCTACTCTCCTCCTCCTGATG---CGTCTCTTCGCTTCCCTGTGTTGTACTTTGATTGGTACCCGAGTACAACGGTTCGGTGAGAAAGACGAATGCTGCATTTTTTAAAGCCCACGCTTTCAAAGCTGAGTTCTTTTCC-TCGTCCAAGAATTCTTTATAGCTTGCGTTGGGGCCTGGATTGCAGAGGAAGATTGTTGG-AATGCCGCCTTTAATTTGAACCGGCTTCCCGTATTTGGTG---TTTGATTGCCAGTCCCTTTGGGCCCCCATGAATTCTTTAAAGTGTTTCAGATAATGCGGGTCAACATCATCTATAATGTTGAACCACGCA-TCGTTTGAATACACTTTAGGGCTTAGATCTAGGTGACCACACAAAAAGTTATGTGGGCCTAGTGACCTAGCCCACATAGTTTTGCCCGTACGACTATCTCCCTCTAAGACTAAACTCAAAGGTCTCA-GAGGCCGCGCAGCGGCGTCCATGACGTTTTCCGATACCCATTCCTCAAGTTCTTCTGGAACTTGATCGAAAGAAGAAGATAAAAAAGGAGAAACATAAAC-CTCCAA-GGGAGGTGTAAAAATCCTATCTAAATTGGCATTTAAATTATGAAATTGTAAGACATAATCCTTAGGTGCTAACTCCCTAATGACTCT-AAGAGCCTCTGACTTACTGCCTGCGT-TAAGTGCTGCGGCGTAAGCGTCGTTGGCTGTCTGCTGTCCCCCTCTTGCAGATCGTCCATCGATCTGAAACTCTCCCCATTCGAGGGTGTCTCCGTCCTTGTCGATGTAGGACTTGACATCTGAGCTTGATTTAGCTCCCTGAATGTTCGGATGGAAATGTACTGACCTGCTTGGGGAGACCAGGTCGAAGAATCG-CTGATTCTGGCACTTGTATTTGCCCTCGAACTGGATGAGCACGTGAAGATGAGGTTCCCCATCCTCGTGAAGCTCTCTGCAGATCTTGATGAATTTTTTATTTGTTGGGGTTTGTAGGTTTTGGAGTTGGGAAAGTGCTTCCTCTTTAGTAAGAGAGCATTTTGGATAAGTAAGGAAATAATTTTTGGAATATATTTGAAAGCGTTTAGAAG---GCATGTT-GACT-AAAATTGAGTACCCGATT-GACTCGCTCTGGCAACTCTCTC-TGGTATATCGG-TACCCAATATATA---GTGAGTACCAAATGGCATATGT-----------GTAATT-T--TGTAA--TG-AAATTCAAAATCCTCACGCTCCAA--AAAGCGGCCATCCGTATAATATT-
>CLCuAaV-IN:Har:05aazGU112004
----------------------------------------------ACCGGATGGCCGCGCGATTTTTTTAAGTGGTGGGTCCA--------------GAACGCACGACGATGCAGA-CTCAAAGCTTAGAT-AA----------CGCTC-CTTCG-GCTATAAGTACGT-GCGCACTAAGTTT-CAAATTGAAACA-TGTG-----GGATCCACTAGTAAACGAACTCC--GGATACGGTTCACGGGTTTCGTTATATGCTATCTGGTAAAATATCT-GCAACTTTTGTCGCTGGAGTATTCACCAG-TTACGCTTGGGTACGAGTTAATACGGGATTTA-ATTTGTATTGTACGCTCTCGTAATTATGTCGAAGCGAGCTGCCGATATCGTCATTTCTACGCCCGCGTCGAAAGTACGCCGGCGTCTGAACTTCGGCAGCGCATACACCAGCCGTGCTGCTGCCCCCATTGTCCGCGTTACAAA---ACAACAGGCATGGTCAAACAGGCCTATGAACAGGAAACCCAGAATGTACCGGATGTACAGAAGTCCGGATGTTCCAAGGGGATGTGAGGGTCCCTGTAAGGTACAGTCGTTTGAATCTCGACACGATGTCGTTCATATTGGTAAG-GTAATGTGTATTTCGGATGTTACGCGTGGAGTCGGTTTG-ACCCATCGTATAGGTAAGCGTTTTTGTGTCAAGTCAGTTT-ATGTTTTAGGT-AAGATATGGACGGACGAGAACATCAAGACCAAGAACCATACGAATTCGGTGATGTTTTTCCTTGTTCGTGATCGACGACCGACAGATAA---ACCACAAGATTTTGGTGAAGTATTTAATATGTTTGATAACGAGCCCAG--TACGGCGACCGTTAAGAACATGCATAGGGATCGGTACCAGGTGTTGAGTAAATGGCATGCAACCGTTACTGGTGGACAATATGCGAGTAAGGAACAGGCGTTGGTTAAGAAGTTTGTTAG--GGTTAACAATTATGTTGTTTACAACCAGCAGGAGGCAGGAAAATACGAGAATCACACGGAGAATGCGTTGATGCTTTATATGGCTTGTACCCATGCTAGCAA-CCCAGTTTATGCTACGCTTAAGATTCGGATATATTTTTATGACTCTGTAACGAATTGAAATTA-ATAAAGATTGAATTTTATATCTGAATATTGGTCTACATACA-TTGTTTGATTAATTACATTGTACAATACATGTTCGACGGCTTTAATAACTAAATTAAGTGAGATTACACCTAGATTGTTGAGATATTTGAGGACTTGGGTTTTGAATACCCTTAAGAAAAGACCAGTCGGAGGGTGTAAGGTCGTCCAGATTCGG-AAGGTTAGAAAACACTTGTG-CACTCCCAGAGCTTTCCGAAGGTTGTAGTTGAATTGGATCCTCATTGTTATGATGTCCATGTTCGTCGTGAATGGACGGTTGTCGTGGCTGAGGATTTTGAAATAAAGGGGATTTGGAACCTCCCAGATAAAGACGCCATTCGTTGAATGAGCTGCAGTGATGCGTTCCCCTGTGCGAGAATCCATGGTTGTGGCAGTTG---ATACTTAGGTAATAGCTGCATCCACACTCAAGGTCCACTCGTTTCCTCCTGTGC---GCTCTCTTCGCTTCCCTGTGTTGAACTTTGATTGGTACCGGAGTAGAGCGGTTGGGTGAGAAAGACGAATGTTGCATTTTTTAAAGCCCAGGATTTTAAGGCTGAGTTCTTATCC-TCGTCTAAGAACTCTTTATAGCTGGCGTTGGGTCCTGGATTGCAGAGGAAGATTGTTGG-TATGCCGCCTTTAATTTGAACTGGCTTCCCGTACTTTGTG---TTTGATTGCCAGTCCCTTTGGGCCCCCATGAACTCTTTAAAGTGTTTGAGGAAGTGCGGATCGACATCATCAATGACGTTATACCACGCA-TCATTGCTGTAAACTTTGGGGCTTAAATCTAAATGACCACATAAGTAATTATGTGGCCCTAACGACCTAGCCCACATTGTTTTTCCAGTACGACTATCTCCCTCAATTACTATACTTTGAGGTCTCA-GGGGCCGCCCAGCGGCATCGACAACGTTCTCGCACGCCCACTCTTCAAGTTCTTCTGGAACTTGATCAAATGAAGAAGAAGAAAAAGGAGAAACATAAGG-AGCTGG-AGGCTCCTGAAAATATCTATCTAAATTAGAATTTAAATTATGAAATTGAAGTAGAAAGTCTCTTGGGGCTAACTCCCTAAGGACTTT-GAGGGCCTGAGCTTTGGACCCTGCGT-TGATTGCCTCGGCATATGCGTCGTTGGCAGTTTGGCAACCTCCTCTAGCTGATCTTCCATCGACTTGGAAAACTCCATGATCAAGGATGTCTCCGTCTTTCTCCATGTAGGTTTTGACATCGGAGCTGGATTTAGCTCCCTGGAAGTTTGGATGGAATTGGGTGGAGGTATGAGGGTGAGTGACATCGAAATGTCT-GGGGTTTCTGAACTTGGCTTTACCTTTGAATTGGATGAGTGCATGGATATGCAGAGACCCATCTTGGTGTTTTTCTTGTGCAACCCTAATGAATAATTTGTCTGAAGGGCATGAAATGTTAGATAATATATCTAACATCTGTTCTTTTGGAATTGGGCATTTTGGGAAAGTAAGAAAAATATTTTTTGCATTTATGCAAAAAGAATTATTTCTGGGCATTTT-TGCT----ATCGGGGACACTTAA-AACTCATATCA---------ATTGGGGACACTGG-GGACTCATTTATAC-TG-CGTCCCTAAATGGCATAAATGTA--------AATATTTGCCTTTATGTTTGAATTTCAAATTCCAAACGCTCCAA--AAAGCGGCCATCCGTATAATATT-
>CLCuAaV-IN:Kar:OY77:05aazGU112081
----------------------------------------------ACCGGATGGCCGCGCGATTTTTTTAAGTGGTGGGTCCA--------------GAACGCACGACGATGCAGA-CTCAAAGCTTAGAT-AA----------CGCTC-CTTAG-ACTATCAGTACGT-GCCCACTAAGTTT-CAATTCAAAAAA-TGTG-----GGATCCACTATTAAACGAGTGCCC-GGATACGGTTCACGGTTTTCGTTGTATGCTTTCTG-TGAAATATTT-GCAACTTTTGTCGCAGGAGTATTCACCAG-ATACGCTTGGTTACGATTTAATACGGGATTTA-ATTTGTATTGTCCGTTCTCGTAATTATGTCGAAGCGAGCTGCAGATATCGTCATTTCTACGCCCGAATCGAAAGTACGCCGGCGTCTGAACTTCGGCAGCCCATACACCAGCCGTGCTGCTGCCCCCATTGTCCGCGTCACAAA---ACAACAGGCATGGACAAACAGGCCTATGAACAGGAAACCCAGAATGTACCGGATGTACAGAAGTCCGGATGTTCCAAGGGGATGTGAGGGTCCCTGTAAGGTACAGTCGTTTGAATCTCGACACGATGTCGTTCATATTGGTAAG-GTAATGTGTATTTCGGATGTTACGCGTGGAGTCGGTTTG-ACCCATCGTATAGGTAAGCGTTTTTGTGTCAAGTCAGTTT-ATGTTTTAGGT-AAGATCTGGATGGACGAGAACATCAAGTCCAAGAACCATACGAATTCGGTGATGTTTTTCCTTGTTCGTGATCGACGACCGGTAGATAA---ACCACAAGATTTTGGTGAAGTATTTAATATGTTTGATAACGAGCCCAG--TACGGCGACCGTGAAGAACATGCATAGGGATCGGTACCAGGTGTTGAGGAAATGGCATGCAACCGTTACTGGTGGACAATATGCGAGTAAGGAGCAGGCTTTGGTCAAGAAGTTTGTTAG--GGTTAATAACTACGTTGTTTACAACCAGCAGGAAGCAGGAAAATACGAGAATCACACCGAGAATGCATTGATGCTTTACATGGCTTGTACTCATGCTAGCAA-CCCAGTGTATGCTACGCTTAAGATTCGTATTTATTTTTATGACTCTGTAACGAACTAATATTA-ATAAAGTTTGAATTTTATATCTGAATATTGGTCTACATACA-TTGTTTGATTAATTACATTGTACAATACATGTTCAACGGCTTTAATAACTAAATTAAGTGAGATTACACCTAGATTGTTGAGATACTTGAGGACTTGGGTTTTGAATACCCTTAAGAAAAGACCAGTCGGAGGGTGTAAGGTCGTCCAGATTCGG-AAGGTTAGAAAACACTTGTG-TATTCCCAGAGCTTTCCGTAGGTTGTAGTTGAAATGGATCCTGAGTGTTATTATGTCCATGTTCGTCGTGAATGGACGGTTGTCGTGGTTGAGGATTTTGAAATAGAGGGGATTTGGAACCTTCCAGATATAGACGCCATTCTTTGCTTGAGCTGCAGTGATGAGTGCCCCTGTGCGAGAATCCATGGTTGTGGCAGTTG---ATTGACAGATAATAAGAACACCCGCATTCAAGATCTACTCTCCTCCTCCTGATG---CGCCTCTTCGCTTCCCTGTGCTGTACTTTGATTGGTACCTGAGTACAGGGGTCCTTCAAGTGTGATGAAGATCGCATTCTTTACTGCCCAGTTCTTTAGTGCGGTGTTCTTTTCC-TCGTCTAGGAATTCTTTATAACTGCTGTTGGGACCAGGATTGCAGAGGAAGATTGTTGG-TATCCCGCCTTTAATTTGAACTGGCTTCCCGTACTTTGTG---TTGGATTGCCAGTCCCTTTGGGCCCCCATGAACTCTTTAAAGTGTTTGAGGAAATGCGGGTCGACGTCATCAATGACATTATACCAGGCG-TCGTTACTGTAGACCTTGGGACTCAGGTCCAGATGTCCACACAAATAGTTATGTGGTCCCAGTGATCTAGCCCACATCGTCTTGCCGGTCTGACTGTCTCCCTCAATGTCCAAACTTTGAGGTCTCA-GAGGCCGCGCAGCGGCATCCATGACATTCTCGGAGACCCACTCTTCAAGTTCTTCAGGAACTTGATTAAAAGAAGAAGATAAAAAAGGAGAAACATAAAC-CTCCAA-CGGAGGAGTGAAAATCCTATCTAAATTACTATTTAAATTATGATATTGAAAAATAAATTTTTCTGGGAGTTTTTCCCTTATTATAGC-CATAGCTGCTTCTTTAGAACCTGCAT-TTAGGGCTTCTGCAGCAGCATCATTAGCTGTCTGTTGACCTCCTCTTGCAGATCTTCCATCGATCTGAAATGTGCCCCAGTCGATGTAATCTCCGTCCTTCTCGATGTAGGACTTAACATCAGAGCTGGACTTAGCTCCCTGGAAGTTTGGATGGAATTGGGTGGAGGTATGAGGGTGAGTGACATCGAAATGTCT-GGGGTTTCTGAACTTGGCTTTACCTTTGAATTGGATGAGTGCATGGATATGCAGAGACCCATCTTGGTGTTTTTCTTGTGCAACCCTAATGAATAATTTGTCTGAAGGGCATGAAATGTTAGATAATATATCTAACATCTGTTCTTTTGGAATTGGGCATTTTGGGAAAGTAAGAAAAATATTTTTTGCATTTATGCAAAAAGAATTATTTCTGGGCATTTT-TGCT----ATCGGGGACACTTAA-AACTCATATCA---------ATTGGGGACACTGG-GGACTCATTTATAC-TG-CGTCCCTAAATGGCATAAATGTA--------AATATTTGCCTTTATGTTTGAATTTCAAATTCCAAACGCTCCAA--AAAGCGGCCATCCGTATAATATT-
>CLCuAaV-PK:K802a:96aazAJ002455
----------------------------------------------ACCGGATGGCCGCGCGATTTTTTTTAGTGGTGGGTCCA--------------GAACGCACGACGATGCAGA-CTCAAAGCTTAGAT-AA----------CGCTC-CTTCG-GCTATAAGTACTT-GCGCACTAAGTTT-CAAATTGAAACA-TGTG-----GGATCCACTAGTAAACGAATTCCC-GGATACGGTGCACGGGTTTCGTTGTATGCTTTCTG-TCAAATATTT-GCAACTTTTGTCGCAGGATTATTCTCCAG-ATACCCTTGGTTACGAGTTAATACGTGATTTA-ATCTGTATTCTACGCTCCCGTAATTATGTCGAAGCGAGCTGCCGATATCGTCATTTCTACGCCCGCGTCGAAAGTACGCCGGCGTCTGAACTTCGGCAGCCCATACACCAGCCGTGCTGCTGCCCCCATTGTCCGCGTCACAAA---ACAACAGGCATGGACAAACAGGCCTATGAACAGGAAACCCAGAATGTACCGGATGTACAGAAGTCCGGATGTTCCAAGGGGATGTGAGGGTCCCTGTAAGGTACAGTCGTTTGAATCTCGACACGATGTCGTTCATATTGGTAAG-GTAATGTGTATTTCGGATGTTACGCGTGGAGTCGGTTTG-ACCCATCGTATAGGTAAGCGTTTTTGTGTCAAGTCAGTTT-ATGTTTTAGGT-AAGATATGGATGGACGAGAACATCAAGACCAAGAACCATACGAATTCGGTGATGTTTTTCCTTGTTCGTGATCGACGACCGGTAGATAA---ACCACAAGATTTTGGTGAAGTATTTAATATGTTTGATAACGAGCCCAG--TACGGCGACCGTGAAGAACATGCATAGGGATCGGTACCAGGTGTTGAGGAAATGGCATGCAACCGTTACTGGTGGTCAATATGCGAGTAAGGAGCAGGCATTGGTCAAGAAGTTTGTTAG--GGTTAACAACTACGTTGTTTACAACCAGCAGGAAGCAGGAAAATACGAGAATCACACCGAGAATGCATTGATGCTTTATATGGCTTGTACCCATGCTAGTAA-CCCAGTTTATGCTACGCTTAAGATTAGAATATATTTTTATGACTCTGTAACGAACTAATATTA-ATAAAGTTTGAATTTTATATCTGAATATTGGTCTACATACA-TTGTTTGATTAATTACATTGTACAATACATGTTCAACGGCTTTAATAACTAAATTAAGTGAGATTACACCTAGATTGTTGAGATACTTGAGTACTTGGGTTTTGAATACCCTTAAGAAAAGACCAGTCGGAGGGTATAAGGTCGTCCAGATTCGG-AAGGTTAGAAAACACTTGTG-CACTCCCAGAGCTTTCCGAAGGTTGTAGTTGAATTGGATCCTCATTGTTATGATGTCCATGTTCGTCGTGAATGGACGGTTGTCGTGGCTGAGGATTTTGAAATAAAGGGGATTTGGAACCTCCCAGATAAAGACGCCATTCGTTGAATGAGCTGCAGTGATGCGTTCCCCTGTGCGAGAATCCATGGTTGTGGCAGTTG---ATACTTAGGTAATAGCTGCATCCACATTCAAGATCCACTCTCCTCCTCCTGGTC---CTCCTCTTGGCCTCCCTGTGCTGGACTTTGATGGGCAATTGAGTACAGTGGTTCCTCGAGGGTGATGAAGACTGCATTCTTAACTGCCCAGTTTTTTAGGGCTTGGTTCTTTTCC-TCGTCCAGATATTCTTTATAAGATGAGTTTGGCCCAGGATTGCAGAGGAAGATTGTGGG-TATTCCACCTTTAATTTGAACTGGCTTCCCGTACTTTGTG---TTTGATTGCCAGTCCCTTTGGGCCCCCATGAACTCTTTAAAGTGCTTGAGGAAGTGCGGATCGACATCATCAATGACGTTATACCACGCA-TCATTGCTGTAAACTTTGGGGCTTAAATCTAAATGACCGCATAAGTAATTATGAGGCCCTAATGACCTAGCCCACATCGTTTTACCCGTACGACTGTCTCCCTCAATCACTATACTTTGAGGCCTCA-GAGGCCGCGCAGCGGCATCCATGACATTCTCGGAGACCCACTCTTCAAGTTCTTCAGGAACTTGATTAAAAGAAGAAGATAAAAAAGGAGAAACATAAAC-CTCCAA-CGGAGGAGTGAAAATCCTATCTAAATTACTATTTAAATTATGATATTGAAAAATAAATTTTTCTGGGAGTTTTTCCCTTATTATAGC-CATAGCTGCTTCTTTAGAACCTGCAT-TTAGGGCTTCTGCAGCAGCATCATTAGCTGTCTGTTGACCTCCTCTTGCAGATCTTCCATCGATCTGAAATGTGCCCCAGTCGATGTAATCTCCGTCCTTCTCGATGTAGGACTTAACATCAGAGCTGGACTTAGCTCCCTGGAAGTTTGGATGGAATTGGGTGGAGGTATGAGGGTGAGTGACATCGAAATGTCT-GGGGTTTCTGAACTTGGCTTTACCTTTGAATTGGATGAGTGCATGGATATGCAGAGACCCATCTTGGTGTTTTTCTTGTGCAACCCTAATGAATAATTTGTCTGAAGGGCATGAAATGTTAGATAATATATCTAACATCTGTTCTTTTGGAATTGGGCATTTTGGGAAAGTAAGAAAAATATTTTTTGCATTTATGCAAAAAGAATTATTTCTGGGCATTTT-TGCT----ATCGGGGACACTTAA-AACTCATATCA---------ATTGGGGACACTGG-GGACTCATTTATAC-TG-CGTCCCTAAATGGCATAAATGTA--------AATATTTGCCTTTATGTTTGAATTTCAAATTCCAAACGCTCCAA--AAAGCGGCCATCCGTATAATATT-
>CLCuAaV-PK:K804a:96aazAJ002452
----------------------------------------------ACCGGATGGCCGCGCGATTTTTTTTAGTGGTGGGTCCA--------------GAACGCACGACGATGCAGA-CTCAAAGCTTAGAT-AA----------CGCTC-CTTCG-GCTATAAGTACTT-GCGCACTAAGTTT-CAAATTGAAATA-TGTG-----GGATCCACTAGTAAACGAATTCCC-GGATACGGTGCACGGGTTTCGTTGTATGCATTCTG-TCAAATATTT-GCAACTTTTGTCGCAGGATTATTCTCCAG-ATACCCTTGGTTACGAGTTAATACGTGATTTA-ATCTGTATTCTACGCTCCCGTAATTATGTCGAAGCGAGCTGCCGATATCGTCATTTCTACGCCCGCGTCGAAAGTACGCCGGCGTCTGAACTTCGGCAGCCCATACACCAGCCGTGCTGCTGCCCCCATTGTCCGCGTCACAAA---ACAACAGGCATGGACAAACAGGCCTATGAACAGGAAACCCAGAATGTACCGGATGTACAGAAGTCCGGATGTTCCAAGGGGATGTGAGGGTCCCTGTAAGGTACAGTCGTTTGAATCTCGACACGATGTCGTTCATATTGGTAAG-GTAATGTGTATTTCGGATGTTACGCGTGGAGTCGGTTTG-ACCCATCGTATAGGTAAGCGTTTTTGTGTCAAGTCAGTTT-ATGTTTTAGGT-AAGATATGGATGGACGAGAACATCAAGACCAAGAACCATACGAATTCGGTGATGTTTTTCCTTGTTCGTGATCGACGACCGGTAGATAA---ACCACAAGATTTTGGTGAAGTATTTAATATGTTTGATAACGAGCCCAG--CACGGCGACCGTGAAGAACATGCATAGGGATTGGTACCAGGTGTTGAGGAAATGGCATGCAACCGTTACTGGTGGTCAATATGCGAGTAAGGAGCAGGCATTGGTCAAGAAGTTTGTTAG--GGTTAACAACTACGTTGTTTACAACCAGCAGGAAGCAGGAAAATACGAGAATCACACCGAGAATGCATTGATGCTTTATATGGCTTGTACCCATGCTAGTAA-CCCAGTTTATGCTACGCTTAAGATTAGAATATATTTTTATGACTCTGTAACGAACTAATATTA-ATAAAGTTTGAATTTTATATCTGAATATTGGTCTACATACA-TTGTTTGATTAATTACATTGTACAATACATGTTCAACGGCTTTAATAACTAAATTAAGTGAGATTACACCTAGATTGTTGAGATACTTGAGTACTTGGGTTTTGAATACCCTTAAGAAAAGACCAGTCGGAGGGTGTAAGGTCGTCCAGATTCGG-AAGGTTAGAAAACACTTGTG-CACTCCCAGAGCTTTCCGAAGGTTGTAGTTGAATTGGATCCTCATTGTTATGATGTCCATGTTCGTCGTGAATGGACGGTTGTCGTGGCTGAGGATTTTGAAATAAAGGGGATTTGGAACCTCCCAGATAAAGACGCCATTCGTTGAATGAGCTGCAGTGATGCGTTCCCCTGTGCGAGAATCCATGGTTGTGGCAGTTG---ATACTTAGGTAATAGCTGCATCCACATTCAAGATCCACTCTCCTCCTCCTGGTC---CTCCTCTTGGCCTCCCTGTGCTGGACTTTGATGGGCAATTGAGTACAGTGGTTCCTCGAGGGTGATGAAGACTGCATTCTTAACTGCCCAGTTTTTTAGGGCTTGGTTCTTTTCC-TCGTCCAGATATTCTTTATAAGATGAGTTTGGCCCAGGATTGCAGAGGAAGATTGTGGG-TATTCCACCTTTAATTTGAACTGGCTTCCCGTACTTTGTG---TTTGATTGCCAGTCCCTTTGGGCCCCCATGAACTCTTTAAAGTGCTTGAGGAAGTGCGGATCGACATCATCAATGACGTTATACCACGCA-TCATTGCTGTAAACTTTGGGGCTTAAATCTAAATGACCGCATAAGTAATTATGAGGCCCTAATGACCTAGCCCACATTGTTTTACCCGTACGACTGTCTCCCTCAATCACTATACTTTGAGGCCTCA-GAGGCCGCGCAGCGGCATCCATGACATTCTCGGAGACCCACTCTTCAAGTTCTTCAGGAACTTGATTAAAAGAAGAAGATAAAAAAGGAGAAACATAAAC-CTCCAA-CGGAGGAGTGAAAATCCTATCTAAATTACTATTTAAATTATGATATTGAAAAATAAATTTTTCTGGGAGTTTTTCCCTTATTATAGC-CATAGCTGCTTCTTTAGAACCTGCAT-TTAGGGCTTCTGCAGCAGCATCATTAGCTGTCTGTTGACCTCCTCTTGCAGATCTTCCATCGATCTGAAATGTGCCCCAGTCGATGTAATCTCCGTCCTTCTCGATGTAGGACTTAACATCAGAGCTGGACTTAGCTCCCTGGAAGTTTGGATGGAATTGGGTGGAGGTATGAGGGTGAGTGACATCGAAATGTCT-GGGGTTTCTGAACTTGGCTTTACCTTTGAATTGGATGAGTGCATGGATATGCAGAGACCCATCTTGGTGTTTTTCTTGTGCAACCCTAATGAATAATTTGTCTGAAGGGCATGAAATGTTAGATAATATATCTAACATCTGTTCTTTTGGAATTGGGCATTTTGGGAAAGTAAGAAAAATATTTTTTGCATTTATGCAAAAAGAATTATTTCTGGGCATTTT-TGCT----ATCGGGGACACTTAA-AACTCATATCA---------ATTGGGGACACTGG-GGACTCATTTATAC-TG-CGTCCCCAAGTGGCATAAATGTA--------AATATTTGCCTTTATGTTTGAATTTCAAATTCCAAACGCTCCAA--AAAGCGGCCATCCGTATAATATT-
>CLCuBuV-IN:Abo:09JF502354
----------------------------------------------ACCGGATGGCCGCGCGATTTTTT----TGTGGGCCCTACCATTAACTCTTGTCGGCCAATCATATGACGGG-CTCAAAGCTTAAATAA-----------TTCTC-CCGCTTATTATAAGTACTTCGT-TGCTAAGTTT-GCGTTTGAAAAA-TGTG-----GGATCCACTGTTAAATGAGTTCCC-CGACACCGTTCACGGTTTTAGGTGTATGTTAGCAG-TTAAATATTT-GCAGTTAGTAGAGAAAACTTACTCTCCTG-ATACATTGGGTTACGATTTGATAAGGGATTTA-ATCCTGGTAATAAGGGCTAGGAATTATGTCGAAGCGACCAGCAGATATAATCATTTCCCCCCCGCTTTCGAAGGTACGCCGTCGTCTCAACCTCGACAGCCCATATGTGAGCCGTGCTGCTGCCCCCATTGTCCGCGTCACCAA---AAGAAAAGCATGGGTCAACAGGCCCATGAAAGAAAAGCCCAGGATGTACAGGATGTACAGAAGTCCAGATGTTCGTAGAGGATGTGAAGGACCATGTAAGGTCCAGTCGTTTGAATTCGCGCATGATATTCAGCATATAGGTAGA-GTAATGTGTGTTAGTGATGTTACTCGGGGTACTGGGCTG-ACCCATAGAGTTGGTAAGAGATTTTGTGTTAAGTCTGGTT-ATGTGTTGGGT-AAGATCTGGATGGATGAGAACATTAAGACGAAGAATCACACGAATAGTGTGATGTTTTTCTTGGTTAGAGATCGTAGACCTGTTGATAA---ACCTCAAGATTTTGGAGAGGTATTTAATATGTTTGATAATGAGCCCAG--TACCGGCGCTGTGAAGAATGTTCATCGTGATAGGTATCAAGTTCTGCGCAAATGGTATGCAACTGTCACCGGTGGACAATACGCTTCAAAGGAACAAGCTCTCGTGAAGAAATTTATTAG--AGTTAATAATTATGTTGTGTATAACCAGCAGGAAGCTGGCAAGTATGAGAATCATTCTGAGAATGCTTTAATGTTGTATATGGCGTGTACTCACGCCTCTAA-CCCAGTGTATGCTACCTTGAAGATACGGATCTACTTCTATGATTCCGTGACAAATT------A-ATAAATATTGAATTTTATTGAAGATGATTGGTCTACAAATA-CAACATGTTGTAATACATTCCATAATACATGATCAACTGCTCTAACTACATTATTAATACTGACAATTCCTAAGTTATTTAAATATTTAAGCACTTGAGTCCTAAAGACCCTTAAGAAACGACCAGTCGGAGGCTGTGAGGTCATCCAGATTCGG-AAAGCTATGAAACATTTGTG-TATCCCCAACGCTTTCCTCAGGTTGTGATTGAACTGGATCCTGATCGTGAGTATATCCATATTCGTCGTGAATGGACGGTTGACGTGGCTGATGATCTTGAAATAGAGGGGATTTGGAACTTCCCAGATATATGCGCCATTCCCTGCTTGAGCTGCAGTGATGGGTTCCCCTGTGCGTGAATCCATGGTTGTGGCAGTTG---ATTGACAGATACTAAGAACACCCTCATTCAAGATCTACTCTCCTCCTCCTGTTG---CGTCTCTTCGCTTCCCTGTGCTGTACTTTGATTGGAAGCTGAGTACAGTGGTCCTTCGAGAGTGATGAATATTGCATTTTTTAAGGCCCAATTCTTTAATGATGTGCTTTTTTCCCTCATTGAGGAATTCCGTATAACTGCTGTTAGGACCAGGATTGCACAGGAAGATTGTCGG-TATCCCGCCTTTAATTTGAACTGGCTTTCCGTATTTTGTG---TTGGACTGCCAGTCTCTTTGGGCCCCCATGAACTCTTTAAAGTGTTTGAGGAAATGCGGGTCGACGTCATCAATGACGTTGTACCAGGCG-TCGTTACTGTATACTTTGGGACTCAGGTCCAGATGTCCGCACAAATAGCTATATGGTCCCAATGATCTAGCCCACATCGTCTTCCCCGTTCGACTATCTCCCTCAATTACTATACTCCGAGGTCTAA-GGGGCCGCGCAGCGGCATCGACAACGTTATCGATGGCCCATTTTTCAAGTTCTTCTGGAACTTGATCGAAAAAAGAAGGAGAAAAAGGAGAAATATAGGG-AGCCGG-TGGCTCCTGCAAGAATCTGTCTAGATTTGCCTTTAAAATTTTGAATTGTAGTACAAAATCTTTAGGAGCTAGTTCCTTAATGACTCT-AAGAGCCTCTGACTTACTGCCTGCGT-TAAGTGCTGCGGCGTAAGCGTCGTTGGCTGTCTGCTGTCCTCCTCTTGCTGATCTTCCATCGATCTGAAACTCTCCCCACTTAAAGGGGTCCCCGTCCTTGTCGATGTAGGCCTTGACATCTGAGCTTGATTTAGCTCCCTGAATGTTCGGATGGAAATGTGCTGACCCGGTTGGGGATACCAGGTCGAAGAATCT-GTTATTCGTGCAGACGAATTTGCCCTCGAACTGGATGAGCACATGGAGATGAGGGCTCCCATCTTCGTGTAACTCTCTGCAGAGTTTGATGTATTTTTTATTCGAGGGTGTGTTGATGGCTTGAATTTGGGAAAGTGCTTCCTCTTTAGTGAGTGAGCACTGTGGATAAGTGATGAAATAATTTTTGGCTTGTACTTTAAAACGTTTGGGGGGAGCCAT--TGACTTTGGTCAATTAGAGACAACT-GATGGGCTTTTACT--CTGGGAATTGGAGACTGG-ATA-CAATTTATAG---TG-TCTCCAAATGGCATATTCTGTA------AATAACTAGAAGTTCGTTTG-AAATTCAAAT-CCCCTTTGGGCTAATAAAGCGGCCATCTTTATAATATT-
>CLCuBuV-IN:Bat:10JF510458
----------------------------------------------ACCGGATGGCCGCGCGATTTTTT----TGTGGGCCCTACCATTAACTCTTGTCGGCCAATCATATGACGCG-CTCAAAGCTTAAATAA-----------TTCTC-CCGCCTATTATAAGTACTTCGT-TGCTAAGTAT-GCGTTTGAAAAA-TGTG-----GGATCCACTGTTAAATGAGTTCCC-CGACACCGTTCACGGTTTTAGGTGTATGTTAGCGG-TTAAATATTT-GCAGTTAGTAGAGAAAACTCCCTTCAATG-ATACATTGGGTTACGATTTGATAAGGGATTTA-ATCCTGGTAATAAGGGCTAGGAATTATGTCGAAGCGACCAGCAGATATAATCATTTCCACGCCCGCTTCGAAGGTACGCCGCCGTCTCAACTTCGACAGCCCATATGTGAGCCGTGCTGCTGCCCCCATTGTCCGCGTCACCAA---AGCAAAAGCGTGGGCGAACGGGCCCATGAACAGAAAGCCCAGGATGTACAGGATGTACAGAAGTCCAGATGTTCCTAGAGGATGTGAAGGTCCATGTAAGGTTCAGTCGTTTGAGTCCAGACTTGATATTCAACATATAGGAAAA-GTAATGTGTGTTAGTGATGTTACTCGTGGTACTGGGCTG-ACCCATAGAGTTGGTAAGAGATTTTGTGTTAAGTCTGTTT-ATGTGTTGGGA-AAGATCTGGATGGATGAGAACATTAAGACGAAGAATCACACGAATAGTGTGATGTTTTTCTTGGTTAGAGATCGTAGACCTGTTGATAA---ACCTCAAGATTTTGGAGAGGTATTTAATATGTTTGATTATGAGCCCAG--TAGGGGGACTATGAAGAATTTTCATCGTGAGAGGTATAGGTTGCTGCGTAAAGGGTATGGAACTGTCAGGGGTGGGGTATACGCGTCAAGGGAACAAGTTCTCGTGAAGAAATTTATTAG--AGTTAATAATTGTGTTGTGTATAGCCAGCGGGAAGCTGGCAAGTATGAGAATCAGGGTGAGAATGCTTTAATGTTGTATAGGGCGTGTACTCAGGCCTTTAA-CCCAGTGTATGCTACCTTGAAGATACGGATCTTCTTTAAGGATTGGGTGCCAAATT------A-ATAAATATTGAATTTTATTGAAGATGATTGTTCTACAAATA-CAACATGTTGTAATACATTCCATAATGCATGATCAATTGCTCTAACTACATTATTAATACTGACAATTCCTAAGTTATTTAAATATTTAATCACTTGAGCCCTAAAGACCCTTAAGAAACGACCAGTCGGAGGCTGTGAGGTCATCCAGATTCGG-AAAGCTATGAAACATTTGTG-TATCCCCAACGCTTTCCTCAGGTTGTGATTGAACTGGATCCTGATCGTGAGTATATCCATATTCGTCGTGAATGGACGGTTGACGTGGCTGATGATCTTGAAATAGAGGGGATTTGGAACTTCCCAGATATATGCGCCATTCCCTGCTTGAGCTGCAGTGATGGGTTCCCCTGTGCGTGAATCCATGGTTGTGGCAGTTG---ATTGACAGATAATAAGAACACCCGCATTCAAGATCTACTCTCCTCCTCCTGTTG---CGTCTCTTCGTTTCCCTGTGCTGTTCTTTGATTGGAAGCTGAGTACAGTGGTCCTTCGAGAGTGATGAAGATTGCATTTTTTAAGGCCCAATTCTTTAATGCTGTGTTTTTTTCC-TCGTTGAGGAATTCCGTATAACTGCTGTTCGGACCAGGATTGCACAGGAAGATTGTCGG-TATCCCGCCTTTAATTTGAACTGGCTTTCCGTATTTTGTG---TTGGACTGCCAGTCTCTTTGGGCCCCCATGAACTCTTTAAAGTGTTTGAGGAAATGCGGGTCGACGTCATCAATGACGTTGTACCAGGCGGTCGTTACTTGATTCTTGGGAACTCAGGTCCGAATGTCCGCACCAATAGTTATGTGGTCCCAATGATCTAGCCCACATTGTTCTCCCCGTTCGACTATCTCCCTCAATTACTATACTCCGAGGTCTAA-GGGGCCGCGCAGCGGCATCGACAACGTTATGGATGGCCCAAACTTCAAGTTCTTCTGGAACTTGATCGAAAGAAGAAGGAGAAAAAGGAGAAATATAGGG-AGCCGG-TGGCTCCTGAAAGATTCTGTCTAGATTTGCATTTAAATTATGAAATTGTAGTACAAAATCTTTGGGAGCTAGTTCCTTAATGACTTT-AAGAGCCTCTGACTTACTGCCTGCGT-TAAGTGCTGCGGCGTAAGCGTCGTTGGCTGTCTGCTGTCCTCCTCTTGCTGATCTTCCATCGATCTGAAACTCTCCCCACTCGAGAGTGTCCCCGTCCTTGTCGATGTAGGCCTTGACATCTGAGCTTGATTTAGCTCCCTGAATGTTCGGATGGAAATGTGCTGACCTGGTTGGGGATACCAGGTCGAAGAATCT-GTTATTCGTGCAGACGAATTTGCCCTCGAACTGGATGAGCACATGGAGATGAGGGCTCCCATCTTCGTGTAACTCTCTGCAGAGTTTGATGTATTTTTTATTCGAGGGTGTTTTGATGGCTTGAATTTGGGAAAGTGCTTCCTCTTTAGTGAGTGAGCACTGTGGATAAGTGATGAAATAATTTTTGGCTTGTACTTTAAAACGTTTGGGGGGAGCCAT--TGACTTTGGTCAATTAGAGACAACT-GATGGGCTTTTACT--CTGGGAATTGGAGACTGG-ATA-CAATTTATAG---TG-TCTCCAAATGGCATATTCTGTA------AATAACTAGAAGTTCGTTTG-AAATTCAAATTCCCCTTTGGGCTCCAAAAGCGGCCATCCGTATAATATT-
>CLCuBuV-IN:Bih:09HM461862
----------------------------------------------ACCGGATGGCCGCGCGATTTTTT----TGTGGGCCCTACCATTAACTCTTGTCGGCCAATCATATGACGCG-CTCAAAGCTTAAATAA-----------TTCTC-CCGCGTATTATAAGTACTTCGT-TGCTAAGTAT-GCGTTTGAAAAA-TGTG-----GGATCCACTGTTAAATGAGTTCCC-CGACACCGTTCACGGTTTTAGGTGTATGTTAGCAG-TTAAATATTT-GCAGTTAGTAGAGAAAACTTACTCTCCTG-ATACATTGGGTTACGATTTGATAAGGGATTTA-ATCCTGGTAATAAGGGCTAGGAATTATGTCGAAGCGACCAGCAGATATAATCATTTCCACGCCCGCTTCGAAGGTACGCCGCCGTCTCAACTTCGACAGCCCATATGTGAGCCGTGCTGCTGCCCCCATTGTCCGCGTCACCAA---AGCAAAATCATGGGCGAACAGGCCCATGAACAGAAAGCCCAGGATGTACAGGATGTACAGAAGTCCAGATGTTCCTAGAGGATGTGAAGGTCCATGTAAGGTTCAGTCGTTTGAGTCCAGACATGATATTCAGCATATAGGTAAA-GTAATGTGTGTTAGTGATGTTACTCGTGGTACTGGGCTG-ACCCATAGAGTTGGTAAGAGATTTTGTGTTAAGTCTGTTT-ATGTGTTGGGT-AAGATCTGGATGGATGAGAACATTAAGACGAAGAATCACACGAATAGTGTGATGTTTTTCTTGGTTAGAGATCGTAGACCTGTTGATAA---ACCTCAAGATTTTGGAGAGGTATTTAATATGTTTGATAATGAGCCCAG--TACGGCGACTGTGAAGAATGTTCATCGTGATAGGTATCAAGTTCTGCGCAAATGGTATGCAACTGTCACCGGTGGACAATACGCTTCAAAGGAACAAGCTCTCGTGAAGAAATTTATTAG--AGTTAATAATTATGTTGTGTATAACCAGCAGGAAGCTGGCAAGTATGAGAATCATTCTGAGAATGCTTTAATGTTGTATATGGCGTGTACTCACGCCTCTAA-CCCAGTGTATGCTACCTTGAAGATACGGATCTACTTCTATGATTCCGTGACAAATT------A-ATAAATATTGAATTTTATTGAAGATGATTGGTCTACAAATA-CAACATGTTGTAATACATTCCATAATACATGATCAACTGCTCTAACTACATTATTAATACTGACAATTCCTAAGTTATTTAAATATTTAAGCACTTGAGTCCTAAAGACCCTTAAGAAACGACCAGTCGGAGGCTGTGAGGTCATCCAGATTCGG-AAAGCTATGAAACATTTGTG-TATCCCCAACGCTTTCCTCAGGTTGTGATTGAACTGGATCCTGATCGTGAGTATATCCATATTCGTCGTGAATGGACGGTTGACGTGGCTGATGATCTTGAAATAGAGGGGATTTGGAACTTCCCAGATATATGCGCCATTCCCTGCTTGAGCTGCAGTGATGGGTTCCCCTGTGCGTGAATCCATGGTTGTGGCAGTTG---ATTGACAGATACAAAGAACACCCTAATTCAAGATCTACTATCCTCCTCCTGTTG---CGTCTCTTCGCTTCCCTGTGCTGTACTTTGATTGGAAGCTGAGTACAGTGGTCCTTCGAGAGTGATGAAGATTGCATTTTTTAAGGTCCAATTCTTTAATGCTGTGTTTTTTTCC-TCGTTGAGGAATTCATTATAACTGCTGTTCGGACCAGGATTGCACAGGAAGATTGTCGG-TATCCCGCCTTTAATTTGAACTGGCTTTCCGTATTTTGTG---TTGGACTGCCAGTCTCTTTGGGCCCCCATGAACTCTTTAAAGTGTTTGAGGAAATGCGGGTCGACGTCATCAATGACGTTGTACCAGGCG-TCGTTACTGTATACTTTGGGACTCAGGTCCAGATGTCCGCACAAATAGTTATGTGGTCCCAATGATCTAGCCCACATCGTCTTCCCCGTTCGACTATCTCCCTCAATTACTATACTCCGAGGTCTAA-GGGGCCGCGCAGCGGCATCGACAACGTTATCGATGGCCCAAACTTCAAGTTCTTCTGGAACTTGATCGAAAGAAGAAGGAGAAAAAGGAGAAATATAGGG-AGCCGG-TGGCTCCTGAAAGATTCTATCTAGATTTGCATTTAAATTATGAAATTGTAGTACAAAATCTTTAGGAGCTAGTTCCTTAATGACTCT-AAGAGCCTCTGACTTACTGCCTGCGT-TAAGTGCTGCGGCGTAAGCGTCGTTGGCTGTCTGCTGTCCTCCTCTTGCTGATCTTCCATCTTTCTGAAACTCTCCCCACTCGAGAGTGTCCCCGTCCTTGTCGATGTAGGCCTTGACATCTGAGCTTGATTTAGCTCCCTGAATGTTCGGATGGAAATGTGCTGACCTGGTTGGGGATACCAGGTCGAAGAATCT-GTTATTCGTGCAGACGAATTTGCCCTCGAACTGGATGAGCACATGGAGATGAGGGCTCCCATCTTCGTGTAACTCTCTGCAGAGTTTGATGTATTTTTTATTCGAGGGTGTGTTGATGGCTTGAATTTGGGAAAGTGCTTCCTCTTTAGTGAGTGAGCACTGTGGATAAGTGATGAAATAGTTTTTGGCTTGTACTTTAAAACGTTTGGGGGGAGCCAT--TGACTTTGGTCAATTAGAGACAACT-GATGGGCTTTTACT--CTGGGAATTGGAGACTGG-ATA-CAATTTATAG---TG-TCTCCAAATGGCATATTCTGTA------AATAACTAGAAGTTCGTTTG-AAATTCAAATTCCCCTTTGGGGTCCAAAAGCGGCCATCCGTATAATATT-
>CLCuBuV-IN:Bih:09HM461863
----------------------------------------------ACCGGATGGCCGCGCGATTTTTT----TGTGGGCCCTACCATTAACTCTTGTCGGCCAATCATATGACGCG-CTCAAAGCTTAAATAA-----------TTCTC-CCGCGTATTATAAGTACTTCGT-TGCTAAGTAT-GCGTTTGAAAAA-TGTG-----GGATCCACTGTTAAATGAGTTCCC-CGACACCGTTCACGGTTTTAGGTGTATGTTAGCAG-TTAAATATTT-GCAGTTAGTAGAGAAAACTTACTCTCCTG-ATACATTGGGTTACGATTTGATAAGGGATTTA-ATCCTGGTAATAAGGGCTAGGAATTATGTCGAAGCGACCAGCAGATATAATCATTTCCACGCCCGCTTCGAAGGTACGCCGCCGTCTCAACTTCGACAGCCCATATGTGAGCCGTGCTGCTGCCCCCATTGTCCGCGTCACCAA---AGCAAAATCATGGGCGAACAGGCCCATGAACAGAAAGCCCAGGATGTACAGGATGTACAGAAGTCCAGATGTTCCTAGAGGATGTGAAGGTCCATGTAAGGTTCAGTCGTTTGAGTCCAGACATGATATTCAGCATATAGGTAAA-GTAATGTGTGTTAGTGATGTTACTCGTGGTACTGGGCTG-ACCCATAGAGTTGGTAAGAGATTTTGTGTTAAGTCTGTTT-ATGTGTTGGGT-AAGATCTGGATGGATGAGAACATTAAGACGAAGAATCACACGAATAGTGTGATGTTTTTCTTGGTTAGAGATCGTAGACCTGTTGATAA---ACCTCAAGATTTTGGAGAGGTATTTAATATGTTTGATAATGAGCCCAG--TACGGCGACTGTGAAGAATGTTCATCGTGATAGGTATCAAGTTCTGCGCAAATGGTATGCAACTGTCACCGGTGGACAATACGCTTCAAAGGAACAAGCTCTCGTGAAGAAATTTATTAG--AGTTAATAATTATGTTGTGTATAACCAGCAGGAAGCTGGCAAGTATGAGAATCATTCTGAGAATGCTTTAATGTTGTATATGGCGTGTACTCACGCCTCTAA-CCCAGTGTATGCTACCTTGAAGATACGGATCTACTTCTATGATTCCGTGACAAATT------A-ATAATTATTGAATTTTATTGAAGATGATTGGTCTACAAATA-CAACATGTTGTAATACATTCCATAATACATGATCAACTGCTCTAACTACATTATTAATACTGACAATTCCTAAGTTATTTAAATATTTAAGCACTTGAGTCCTAAAGACCCTTAAGAAACGACCAGTCGGAGGCTGTGAGGTCATCCAGATTCGG-AAAGCTATGAAACATTTGTG-TATCCCCAACGCTTTCCTCAGGTTGTGATTGAACTGGATCCTGATCGTGAGTATATCCATATTCGTCGTGAATGGACGGTTGACGTGGCTGATGATCTTGAAATAGAGGGGATTTGGAACTTCCCAGATATATGCGCCATTCCCTGCTTGAGCTGCAGTGATGGGTTCCCCTGTGCGTGAATCCATGGTTGTGGCAGTTG---ATTGACAGATACAAAGAACACCCACATTCAAGATCTACTATCCTCCTCCTGTTG---CGTCTCTTCGCTTCCCTGTGCTGTACTTTGATTGGAAGCTGAGTACAGTGGTCCTTCGAGAGTGATGAAGATTGCATTTTTTAAGGTCCAATTCTTTAATGCTGTGTTTTTTTCC-TCGTTGAGGAATTCATTATAACTGCTGTTCGGACCAGGATTGCACAGGAAGATTGTCGG-TATCCCGCCTTTAATTTGAACTGGCTTTCCGTATTTTGTG---TTGGACTGCCAGTCTCTTTGGGCCCCCATGAACTCTTTAAAGTGTTTGAGGAAATGCGGGTCGACGTCATCAATGACGTTGTACCAGGCG-TCGTTACTGTATACTTTGGGACTCAGGTCCAGATGTCCGCACAAATAGTTATGTGGTCCCAATGATCTAGCCCACATCGTCTTCCCCGTTCGACTATCTCCCTCAATTACTATACTCCGAGGTCTAA-GGGGCCGCGCAGCGGCATCGACAACGTTATCGATGGCCCAAACTTCAAGTTCTTCTGGAACTTGATCGAAAGAAGAAGGAGAAAAAGGAGAAATATAGGG-AGCCGG-TGGCTCCTGAAAGATTCTATCTAGATTTGCATTTAAATTATGAAATTGTAGTACAAAATCTTTAGGAGCTAGTTCCTTAATGACTCT-AAGAGCCTCTGACTTACTGCCTGCGT-TAAGTGCTGCGGCGTAAGCGTCGTTGGCTGTCTGCTGTCCTCCTCTTGCTGATCTTCCATCAATCTGAAACTCTCCCCACTCGAGAGTGTCCCCGTCCTTGTCGATGTAGGCCTTGACATCTGAGCTTGATTTAGCTCCCTGAATGTTCGGATGGAAATGTGCTGACCTGGTTGGGGATACCAGGTCGAAGAATCT-GTTATTCGTGCAGACGAATTTGCCCTCGAACTGGATGAGCACATGGAGATGAGGGCTCCCATCTTCGTGTAACTCTCTGCAGAGTTTGATGTATTTTTTATTCGAGGGTGTGTTGATGGCTTGAATTTGGGAAAGTGCTTCCTCTTTAGTGAGTGAGCACTGTGGATAAGTGATGAAATAGTTTTTGGCTTGTACTTTAAAACGTTTGGGGGGAGCCAT--TGACTTTGGTCAATTAGAGACAACT-GATGGGCTTTTACT--CTGGGAATTGGAGACTGG-ATA-CAATTTATAG---TG-TCTCCAAATGGCATATTCTGTA------AATAACTAGAAGTTCGTTTG-AAATTCAAATTCCCCTTTGGGGTCCAAAAGCGGCCATCCGTATAATATT-
>CLCuBuV-IN:Dab:10JF510460
----------------------------------------------ACCGGATGGCCGCGCGATTTTTT----TGTGGGCCCTACCATTAACTCTTGTCGGCCAATCATATGACGCG-CTCAAAGCTTAAATAA-----------TTCTC-CCGCCTATTATAAGTACTTCGT-TGCTAAGTAT-GCGTTTGAAAAA-TGTG-----GGATCCACTGTTAAATGAGTTCCC-CGACACCGTTCACGGTTTTAGGTGTATGTTAGCAG-TTAAATATTT-GCAGTTAGTAGAGAAAACTTACTCTCCTG-ATACATTGGGTTACGATTTGATAAGGGATTTA-ATCCTGGTAATAAGGGCTAGGAATTATGTCGAAGCGACCAGCAGATATAATCATTTCCACGCCCGCTTCGAAGGTACGCCGCCGTCTCAACTTCGACAGCCCATATGTGAGCCGTGCTGCTGCCCCCATTGTCCGCGTCACCAA---AGCAAAAGCATGGGCGAACAGGCCCATGAACAGAAAGCCCAGGATGTACAGGATGTACAGAAGTCCAGATGTTCCTAGAGGATGTGAAGGTCCATGTAAGGTTCAGTCGTTTGAGTCCAGACATGATATTCAGCATATAGGTAAA-GTAATGTGTGTTAGTGATGTTACTCGTGGTACTGGGCTG-ACCCATAGAGTTGGTAAGAGATTTTGTGTTAAGTCTGTTT-ATGTGTTGGGT-AAGATCTGGATGGATGAGAACATTAAGACGAAGAATCACACGAATAGTGTGATGTTTTTCTTGGTTAGAGATCGTAGACCTGTTGATAA---ACCTCAAGATTTTGGAGAGGTATTTAATATGTTTGATAATGAGCCCAG--TACGGCGACTGTGAAGAATGTTCATCGTGATAGGTATCAAGTTCTGCGCAAATGGTATGCAACTGTCACCGGTGGACAATACGCTTCAAAGGAACAAGCTCTCGTGAAGAAATTTATTAG--AGTTAATAATTATGTTGTGTATAACCAGCAGGAAGCTGGCAAGTATGAGAATCATTCTGAGAATGCTTTAATGTTGTATATGGCGTGTACTCACGCCTCTAA-CCCAGTGTATGCTACCTTGAAGATACGGATCTACTTCTATGATTCCGTGACAAATT------A-ATAAATATTGAATTTTATTGAAGATGATTGGTCTACAAATA-CAACATGTTGTAATACATTCCATAATACATGATCAACTGCTCTAACTACATTATTAATACTGACAATTCCTAAGTTATTTAAATATTTAAGCACTTGAGTCCTAAAGACCCTTAAGAAACGACCAGTCGGAGGCTGTGAGGTCATCCAGATTCGG-AAAGCTATGAAACATTTGTG-TATCCCCAACGCTTTCCTCAGGTTGTGATTGAACTGGATCCTGATCGTGAGTATATCCATATTCGTCGTGAATGGACGGTTGACGTGGCTGATGATCTTGAAATAGAGGGGATTTGGAACTTCCCAGATATATGCGCCATTCCCTGCTTGAGCTGCATTGATGGGTTCCCCTGTGCGTGAATCCATGGTTGTGGCAGTTG---ATTGACAGATACTAAGAACACCCTCATTCAAGATCTACTCTCCTCCTCCTGTTG---CGTCTCTTCGCTTCCCTGTGCTGTACTTTGATTGGAAGCTGAGTACAGTGGTCCTTCAAGAGTGATGAATATTGCATTTTTTAAGGCCCAATTCTTTAATGCTGTGTTTTTTTCC-TCATTGAGGAATTCCGTATAACTGCTGTTTGGACCAGGATTGCACAGGAAGATTGTCGGATATCCCGCCTTTAATTTGAACTGGCTTTCCGTATTTTGTG---TTGGACTGCCAGTCTCTTTCGGCCCCCATGAACTCTTTAAAGTGTTTGAGGAAATGCGGGTCGACGTCATCAATGACGTTGTACCAGGCG-TCGTTACTGTATACTTTGGGACTCAGGTCCAGATGTCCGCACAAATAGTTATGTGGTCCCAATGATCTAGCCCACATCGTCTTCCCCGTTCGACTATCTCCCTCAATTACTATACTCCGAGGTCTAA-GGGGCCGCGCAGCGGCATCGACAACGTTATCGATGGCCCAAACTTCAAGTTCTTCTGGAACTTGATCGAAAGAAGAAGGAGAAAAAGGAGAAATATAGGG-AGCCGG-TGGCTCCTGAAAGATTCTGTCTAGATTTGCATTTAAATTATGAAATTGTAGTACAAAATCTTTAGGAGCTAGTTCCTTAATGACTCT-AAGAGCCTCTGACTTACTGCCTGCGT-TAAGTGCTGCGGCGTAAGCGTCGTTGGCTGTCTGCTGTCGTCCTCTTGCTGATCTCCCATCGATCTGAAACTCTCCCCACTCGAGAGTGTCCCCGTCCTTGTCGATGTAGGCCTTGACATCTGAGCTTGATTTAGCTCCCTGAATGTTCGGATGGAAATGTGCTGACCTGGTTGGGGATACCAGGTCGAAGAATCT-GTTATTCGTGCAGACGAATTTGCCCTCGAACTGGATGAGCACATGGAGATGAGGGCTCCCATCTTCGTGTAACTCTCTGCAGAGTTTGATGTATTTTTTATTCGAGGGTGTGATGATGGCTTGATTTTGGGAAAGTGCTTCCTCTTTAGTGAGTGAGCACTGTGGATAAGTGATGAAATAGTTTTTGGCTTGTACTTTAAAACGTTTGGGGGGAGCCAT--TGACTTTGGTCAATTAGAGACAACT-GATGGGCTTTTACT--CTGGGAATTGGAGACTGG-ATA-CAATTTATAG---TG-TCTCCAAATGGCATATTCTGTA------AATAACTAGAAGTTCGTTTG-AAATTCAAATTCCCCTTTGGGGTCCAAAAGCGGCCATCCGTATAATATT-
>CLCuBuV-IN:Har:10JF502372
----------------------------------------------ACCGGATGGCCGCGCGATTTTTT----TGTGGGCCCAACCATTAACTCTTGTCGGCCAATCATATGACGCG-CTCAAAGCTTAAATAA-----------TTCTC-CCGCCTATTATAAGTACTTCGT-TGCTAAGTAT-GCGTTTGAAAAA-TGTG-----GGATCCCCTGTTAAATGAGTTCCC-CGACACCGTTCACGGTCTTAGGTGTATGTTAGCAG-TTAAATATTT-GCAGTTAGTAGAGAAAACTTACTCTCCTG-ATACATTGGGTTACGATTTTTTAATGGATTTA-ATCCTGGTAATAAGGGCTAGGAATTATGTCGAAGCGACCAGCAGATATAATCATTTCCACGCCCGCTTCGAAGGTACGCCGCCGTCTCAACTTCGACAGCCCATATGTGAGCCGTGCTGCTGCCCCCATTGTCCGCGTCACCAA---AGCAAAAGCATGGGCGAACAGGCCCATGAACAGAAAGCCCAGGATGTACAGGATGTACAGAAGTCCAGATGTTCCTAGAGGATGTGAAGGTCCATGTAAGGTTCAGTCGTTTGAGTCCAGACATGATATTCAGCATATAGGTAAA-GTAATGTGTGTTAGTGATGTTACTCGTGGTACTGGGCTG-ACCCATAGAGTTGGTAAGAGATTTTGTGTTAAGTCTGTTT-ATGTGTTGGGT-AAGATCTGGATGGATGAGAACATTAAGACGAAGAATCACACGAATAGTGTGATGTTTTTCTTGGTTAGAGATCGTAGACCTGTTGATAA---ACCTCAAGATTTTGGAGAGGTATTTAATATGTTTGATAATGAGCCCAG--TACGGCGACTGTAAAGAATGTTCATCGTGATAGGTATCAAGTTCTGCGCAAATGGTATGCAACTGTCACCGGTGGACAATACGCTTCAAAGGAACAAGCTCTCGTGAAGAAATTTATTAG--AGTTAATAATTATGTTGTGTATAACCAGCAGGAAGCTGGCAAGTATGAGAATCATTCTGAGAATGCTTTAATGTTGTATATGGCGTGTACTCACGCCTCTAA-CCCAGTGTATGCTACCTTGAAGATACGGATCTACTTCTATGATTCCGTGACAAATT------A-ATAAATATTGAATTTTATTGAAGATGATTGGTCTACAAATA-CAACATGTTGTAATACATTCCATAATACATGATCAACTGCTCTAACTACATTATTAATACTGACAATTCCTAAGTTATTTAAATATTTTAGCACTTGAGTCCTAAAGACCCTTAAGAAACGACCAGTCGGAGGCTGTGAGGTCATCCAGATTCGG-AAAGCTATGAAACATTTGTG-TATCCCCAACGCTTTCCTCAGGTTGTGATTGAACTGGATCCTGATCGTGAGTATATCCATATTCGTCGTGAATGGACGGTTGACGTGGCTGATGATCTTGAAATAGAGGGGATTTGGAACTTCCCAGATATATGCGCCATTCCCTGCTTGAGCTGCAGTGATGGGTTCCCCTGTGCGTGAATCCATGGTTGTGGCAGTTG---ATTGACAGATAATTAAAACACCCGCATTCAAAGTCTACTCTCCTCCTCCTGTTG---CGTCTCTTCGCTTCCCTGTGCTGTACTTTGATTGGAAGCTGAGTACAGTGGTCCTTCGAGAGAGATGAAGATTGCATTTTTTAAGGCCCAATTCTTTAATGCTGTGTTTTTTTCC-TCGTTGAGGAATTCCGTATAACTGCTGTTCGGACCAGGATTGCACAGGAAGATTGTCGG-TATCCCGCCTTTAATTTGAACTGGCTTTCCGTATTTTGTG---TTGGACTGCCAGTCTCTTTGGGCCCCCATGAACTCTTTAAAGTGTTTGAGGAAATGCGGGTCGACGTCATCAATGACGTTGTACCAGGCG-TCGTTACTGTATACTTTGGGACTCAGGTCTAGATGTCCGCACAAATAGTTATGTGGTCCCAATGATCTAGCCCACTTTTTCTTCTCCGTTCGACTATCTCCCTCAATTACTATACTCCGAGGTCTAA-GGGGCCGCGCAGCGGCATCGACAACGTTATCGATGGCCCAAACTTCAAGTTCTTCTGGAACTTGATCGAAAGAAGAAGGAGAAAAAGGAGAAATATAGGG-AGCCGG-TGGCTCCTGAAAGATTCTGTCTAGATTTGCATTTAAATTATAAAATCGTAGTACAAAATCTTTAGGAACTAGTTCCTTAATGACTCT-AAGAGCCTCTGACTTACTGCCCGCGT-TAAGTGCTGCGGCGTAAGCGTCGTTGGCTGACTGCTGTCCTCCTCTTGCTGAACTTCCATCGATCTGAAACTCTCCCCACTCCAGAGTGTTCCCGTCCTTGTCGATGTAGGCCTTGACATCTGAGCTTGATTTAGCTCCCTGAATGTTCGGATGGAAATGTGCTGACCCGGTTGGGGATACCAGGTCGAAGAATTT-GTTATTTGTGCAGCCGAATTTGCCCTCGAACTGAATGAGTCCATGGAGATGGAGGTCCCCATCTTCGTGTAACTCTCTGCAGAGTTTGATGTTTTTTTTATTCGAGGGTGTGTTGATGGCTTGAATTTGGGAAAGTGCTTCATCTTTAGTGAGTGAGCACTGTGAATAAGTGATGAAATAATTTTTGGCTTGTACTTTAAAACGTTTGGGGGGAGCCAT--TGACTTTGATCAATTAGAGACAAGG-GATGGCCTTTTACT--CTGGGAATTGGAGACGGG-ATA-CGATTTATAG---TG-TCTCCAAATGGCATATTCTGTG------AAAAAATAAAAGTTCGTTTG-AAATTCAAATTCCCCTTTGGGCTCCAAAAGCGGCCATCCGTATAATATT-
>CLCuBuV-IN:Nde:13KM070821
----------------------------------------------ACCGGATGGCCGCGCGATTTTTT----TGTGGGCCCTACCATTAACTCTTGTCGGCCAATCATATGACGCG-CTCAAAGCTTAAATAA-----------TTCTC-CCGCCTATTATAAGTACTTCGT-TGCTAAGTAT-GCGTTTGAAAAA-TGTG-----GGATCCACTGTTAAATGAGTTCCC-CGACACCGTTCACGGTCTTAGGTGTATGTTAGCAG-TTAAATATTT-GCAGTTAGTAGAGAAAACTTACTCTCCTG-ATACATTGGTTTACGATTTGATAAGGGATTTA-ATCCTGGTAATAAGGGCTAGGAATTATGTCGAAGCGACCAGCAGATATAATCATTTCCACGCCCGCTTCGAAGGTACGCCGCCGTCTCAACTTCGACAGCCCATATGTGAGCCGTGCTGCTGCCCCCATTGTCCGCGTCACCAA---AGCAAAAGCATGGGCGAACAGGCCCATGAACAGAAAGCCCAGGATGTACAGGATGTACAGAAGTCCAGATGTTCCTAGAGGATGTGAAGGTCCATGTAAGGTTCAGTCGTTTGAGTCCAGACATGATATTCAGCATATAGGTAAA-GTAATGTGTGTTAGTGATGTTACTCGTGGTACTGGGCTG-ACCCATAGAGTTGGTAAGAGATTTTGTGTTAAGTCTGTTT-ATGTGTTGGGT-AAGATCTGGATGGATGAGAACATTAAGACGAAGAATCACACGAATAGTGTGATGTTTTTCTTGGTTAGAGATCGTAGACCTGTTGATAA---ACCTCAAGATTTTGGAGAGGTATTTAATATGTTTGATAATGAGCCCAG--TACGGCGACTGTGAAGAATGTTCATCGTGATAGGTATCAAGTTCTGCGCAAATGGTATGCAACTGTCACCGGTGGACAATACGCTTCAAAGGAACAAGCTCTCGTGAAGAAATTTATTAG--AGTTAATAATTATGTTGTGTATAACCAGCAGGAAGCTGGCAAGTATGAGAATCATTCTGAGAATGCTTTAATGTTGTATATGGCGTGTACTCACGCCTCTAA-CCCAGTGTATGCTACCTTGAAGATACGGATCTACTTCTATGATTCCGTGACAAATT------A-ATAAATATTGAATTTTATTGAAGATGATTGGTCTACAAATA-CAACATGTTGTAATACATTCCATAATACATGATCAACTGCTCTAACTACATTATTAATACTGACAATTCCTAAGTTATTTAAATATTTTAGCACTTGAGTCCTAAAGACCCTTAAGAAACGACCAGTCGGAGGCTGTGAGGTCATCCAGATTCGG-AAAGCTATGAAACATTTGTG-TATCCCCAACGCTTTCCTCAGGTTGTGATTGAACTGGATCCTGATCGTGAGTATATCCATATTCGTCGTGAATGGACGGTTGACGTGGCTGATGATCTTGAAATAGAGGGGATTTGGAACTTCCCAGATATATGCGCCATTCCCTGCTTGAGCTGCAGTGATGGGTTCCCCTGTGCGTGAATCCATGGTTGTGGCAGTTG---ATTGACAGATAATAAGAACACCCGCATTCAAGATCTACTCTCCTCCTCCTGTTG---CGTTATTTCGCTTCCCTGTGCTGTACTTTGATTGGAAGCTGAGTACAGTGGTCCTTCGAGAGTGATGAAGATTGCATTTTTTAAGGCCCAATTCTTTAATGCTGTGTTTTTTTCC-TCGTTGAGGAATTCCGTATAACTGCTGTTCGGACCAGGATTGCACAGGAAGATTGTCGG-TATCCCGCCTTTAATTTGAACTGGCTTTCCGTATTTTGTG---TTGGACTGCCAGTCTCTTTGGGCCCCCATGAACTCTTTAAAGTGTTTGAGGAAATGCGGGTCGACGTCATCAATGACGTTGTACCAGGCG-TCGTTACTGTATACTTTGGGACTCAGGTCTAGATGTCCGCACAAATAGTTATGTGGTCCCAATGATCTAGCCCACATCGTCTTCCCCGTTCGACTATCTCCCTCAATTACTATACTCCGAGGTCTAA-GGGGCCGCGCAGCGGCATCGACAACGTTATCGATGGCCCAAACTTCAAGTTCTTCTGGAACTTGATCGAAAGAAGAAGGAGAAAAAGGAGAAATATAGGG-AGCCGG-TGGCTCCTGAAAGATTCTGTCTAGATTTGCATTTAAATTATGAAATTGTAGTACAAAATCTTTAGGAGCTAGTTCCTTAATGACTCT-AAGAGCCTCTGACTTACTGCCTGCGT-TAAGTGCTGCTGCGTAAGCGTCGTTGGCTGTCTGCTGTCCTCCTCTTGCTGATCTTCCATCTATCTGAAACTCTCCCCACTCGAGAGTGTCCCCGTCCTTGTCGATGTAGGCCTTGACATCTGAGCTTGATTTAGCTCCCTGAATGTTCGGATGGAAATGTGCTGACCCGGTTGGGGATACCAGGTCGAAGAATCT-GTTATTTGTGCAGACGAATTTGCCCTCGAACTGGATGAGCACATGGAGATGAGGGCTCCCATCTTCGTGTAACTCTCTGCAGAGTTTGATGTATTTTTTATTCGAGGGTGTGTTGATGGCTTGAATTTGGGAAAGTGCTTCCTCTTTAGTGAGTGAGCACTGTGGATAAGTGATGAAATAATTTTTGGCTTGTACTTTAAAACGTTTGGGGGCAGCCAT--TGACTTTGGTCAATTAGAGACAACT-GATGGGCTTTTACT--CTGGGAATTGGAGACTGG-ATA-CAATTTATAG---TG-TCTCCAAATGGCATATTCTGTA------AATAACTAGAAGTTCGTTTG-AAATTCAAATTCCCCTTTGGGCTCCAAAAGCGGCCATCCGTATAATATT-
>CLCuBuV-IN:Pun:07FN645929
----------------------------------------------ACCGGATGGCCGCGCGATTTTTT----TGTGGGCCCTACCATTAACTCTTGTCGGCCAATCATATGACGCG-CTCAAAGCTTAAAAAA-----------TTCTC-CCGCGTATTATAAGTACTTCGT-TGCTAAGTAT-GCGTTTGAAAAA-TGTG-----GGATCCACTGTTAAATGAGTTCCC-CGACACCGTTCACGGTTTTAGGTGTATGTTAGCAG-TTAAATATTT-GCAGTTAGTAGAGAAAACTTACTCTCCTG-ATACATTGGGTTACGATTTGATAAGGGATTTA-ATCCTGGTAATAAGGGCTAGGAATTATGTCGAAGCGACCAGCAGATATAATCATTTCCACGCCCGCTTCGAAGGTACGCCGCCGTCTCAACTTCGACAGCCCATATGTGAGCCGTGCTGCTGCCCCCATTGTCCGCGTCACCAA---AGCAAAAGCATGGGCGAACAGGCCCATGAACAGAAAGCCCAGGATGTACAGGATGTACAGAAGTCCAGATGTTCCTAGAGGATGTGAAGGTCCATGTAAGGTTCAGTCGTTTGAGTCCAGACATGATATTCAGCATATAGGTAAA-GTAATGTGTGTTAGTGATGTTACTCGTGGTACTGGGCTG-ACCCATAGAGTTGGTAAGAGATTTTGTGTTAAGTCTGTTT-ATGTGTTGGGT-AAGATCTGGATGGATGAGAACATTAAGACGAAGAATCACACGAATAGTGTGATGTTTTTCTTGGTTAGAGATCGTAGACCTGTTGATAA---ACCTCAAGATTTTGGAGAGGTATTTAATATGTTTGATAATGAGCCCAG--TACGGCGACTGTGAAGAATGTTCATCGTGATAGGTATCAAGTTCTGCGCAAATGGTATGCAACTGTCACCGGTGGACAATACGCTTCAAAGGAACAAGCTCTCGTGAAGAAATTTATTAG--AGTTAATAATTATGTTGTGTATAACCAGCAGGAAGCTGGCAAGTATGAGAATCATTCTGAGAATGCTTTAATGTTGTATATGGCGTGTACTCACGCCTCTAA-CCCAGTGTATGCTACCTTGAAGATACGGATCTACTTCTATGATTCCGTGACAAATT------A-ATAAATATTGAATTTTATTGAAGATGATTGGTCTACAAATA-CAACATGTTGTAATACATTCCATAATACATGATCAACTGCTCTAACTACATTATTAATACTGACAATTCCTAAGTTATTTAAATATTTAAGCACTTGAGTCCTAAAGACCCTTAAGAAACGACCAGTCGGAGGCTGTGAGGTCATCCAGATTCGG-AAAGCTATGAAACATTTGTG-TATCCCCAACGCTTTTCTCAGGTTGTGATTGAACTGGATCCTGATCGTGAGTATATCCATATTCGTCGTGAATGGACGGTTGACGTGGCTGATGATCTTGAAATAGAGGGGATTTGGAACTTCCCAGATATATGCGCCATTCCCTGCTTGAGCTGCAGTGATGGGTTCCCCTGTGCGTGAATCCATGGTTGTGGCAGTTG---ATTGACAGATACTAATAACACCCTCATTCAAGATCTATTCTCTTCCTCCTGTTG---CGTCTCTTCGCTTCCCTGTGCTGTACTTTGATTGGAAGCTGAGTACAGTGGTCCTTCGAGAGTGATGAAGATTGCATTTTTTAAGGCCCAATTCTTTAATGCTGTGTTTTTTTCC-TCGTTGAGGAATTCATTATAACTGCTGTTCGGACCAGGATTGCACAGGAAGATTGTCGG-TATCCCGCCTTTAATTTGAACTGGCTTTCCGTATTTTGTG---TTGGACTGCCAGTCTCTTTGGGCCCCCATGAACTCTTTAAAGTGTTTGAGGAAATGCGGGTCGACGTCATCAATGACGTTGTACCAGGCG-TCGTTACTGTATACTTTGGGACTCAGGTCCAGATGTCCGCACAAATAGTTATGTGGTCCCAATGATCTAGCCCACATCGTCTTCCCCGTTCGACTATCTCCCTCAATTACTATACTCCGAGGTCTAA-GGGGCCGCGCAGCGGCATCGACAACGTTATCGATGGCCCAAACTTCAAGTTCTTCTGGAACTTGATCGAAAGAAGAAGGAGAAAAAGGAGAAATATAGGG-AGCCGG-TGGCTCCTGAAAGATTCTATCTAGATTTGCATTTAAATTATGAAATTGTAGTACAAAATCTTTAGGAGCTAGTTCCTTAATGACTCT-AAGAGCCTCTGACTTACTGCCTGCGT-TAAGTGCTGCGGCGTAAGCGTCGTTGGCTGTCTGCTGTCCTCCTCTTGCTGATCTTCCATCTATCTGAAACTCTCCCCACTCGAGAGTGTCCCCGTCCTTGTCGATGTAGGCCTTGACATCTGAGCTTGATTTAGCTCCCTGAATGTTCGGATGGAAATGTGCTGACCTGGTTGGGGATACCAGGTCGAAGAATCT-GTTATTCGTGCAGACGAATTTGCCCTCGAACTGGATGAGCACATGGAGATGAGGGCTCCCATCTTCGTGTAACTCTCTGCAGAGTTTGATGTATTTTTTATTCGAGGGTGTGTTGATGGCTTGAATTTGGGAAAGTGCTTCCTCTTTAGTGAGTGAGCACTGTGGATAAGTGATGAAATAGTTTTTGGCTTGTACTTTAAAACGTTTGGGGGGAGCCAT--TGACTTTGGTCAATTAGAGACAACT-GATGGGCTTTTACT--CTGGGAATTGGAGACTGG-ATA-CAATTTATAG---TG-TCTCCAAATGGCATATTCTGTA------AATAACTAGAAGTTCGTTTG-AAATTCAAATTCCCCTTTGGGGTCCAAAAGCGGCCATCCGTATAATATT-
>CLCuBuV-IN:Pun:07FN645932
----------------------------------------------ACCGGATGGCCGCGCGATTTTTT----TGTGGGCCCTACCATTAACTCTTGTCGGCCAATCATATGACGCG-CTCAAAGCTTAAATAA-----------TTCTC-CCGCCTATTATAAGTACTTCGT-TGCTAAGTAT-GCGTTTGAAAAA-TGTG-----GGATCCACTGTTAAATGAGTTCCC-CGACACCGTTCACGGTTTTAGGTGTATGTTAGCAG-TTAAATATTT-GCAGTTAGTAGAGAAAACTTACTCTCCTG-ATACATTGGGTTACGATTTGATAAGGGATTTA-ATCCTGGTAATAAGGGCTAGGAATTATGTCGAAGCGACCAGCAGATATAATCATTTCCACGCCCGCTTCGAAGGTACGCCGCCGTCTCAACTTCGACAGCCCATATGTGAGCCGTGCTGCTGCCCCCATTGTCCGCGTCACCAA---AGCAAAAGCATGGGCGAACAGGCCCATGAACAGAAAGCCCAGGATGTACAGGATGTACAGAAGTCCAGATGTTCCTAGAGGATGTGAAGGTCCATGTAAGGTTCAGTCGTTTGAGTCCAGACATGATATTCAGCATATAGGTAAA-GTAATGTGTGTTAGTGATGTTACTCGTGGTACTGGGCTG-ACCCATAGAGTTGGTAAGAGATTTTGTGTTAAGTCTGTTT-ATGTGTTGGGT-AAGATCTGGATGGATGAGAACATTAAGACGAAGAATCACACGAATAGTGTGATGTTTTTCTTGGTTAGAGATCGTAGACCTGTTGATAA---ACCTCAAGATTTTGGAGAGGTATTTAATATGTTTGATAATGAGCCCAG--TACGGCGACTGTGAAGAATGTTCATCGTGATAGGTATCAAGTTCTGCGCAAATGGTATGCAACTGTCACCGGTGGACAATACGCTTCAAAGGAACAAGCTCTCGTGAAGAAATTTATTAG--AGTTAATAATTATGTTGTGTATAACCAGCAGGAAGCTGGCAAGTATGAGAATCATTCTGAGAATGCTTTAATGTTGTATATGGCGTGTACTCACGCCTCTAA-CCCAGTGTATGCTACCTTGAAGATACGGATCTACTTCTATGATTCCGTGACAAATT------A-ATAAATATTGAATTTTATTGAAGATGATTGGTCTACAAATA-CAACATGTTGTAATACATTCCATAATACATGATCAACTGCTCTAACTACATTATTAATACTGACAATTCCTAAGTTATTTAAATATTTAAGCACTTGAGTCCTAAAGACCCTTAAGAAACGACCAGTCGGAGGCTGTGAGGTCATCCAGATTCGG-AAAGCTATGAAACATTTGTG-TATCCCCAACGCTTTCCTCAGGTTGTGATTGAACTGGATCCTGATCGTGAGTATATCCATATTCGTCGTGAATGGACGGTTGACGTGGCTGATGATCTTGAAATAGAGGGGATTTGGAACTTCCCAGATATATGCGCCATTCCCTGCTTGAGCTGCAGTGATGGGTTCCCCTGTGCGTGAATCCATGGTTGTGGCAGTTG---ATTGACAGATACTAAGAACACCCTCATTCAAGATCTACTATCCTCCTCCTGTTG---CGTCTCTTCGCTTCCCTGTGCTGTACTTTGATTGGAAGCTGAGTACAGTGGTCCTTCGAGAGTGATGAAGATTGCATTTTTTAAGGTCCAATTCTTTAATGCTGTGTTTTTTTCC-TCGTTGAGGAATTCATTATAACTGCTGTTCGGACCAGGATTGCACAGGAAGATTGTCGG-TATCCCGCCTTTAATTTGAACTGGCTTTCCGTATTTTGTG---TTGGACTGCCAGTCTCTTTGGGCCCCCATGAACTCTTTAAAGTGTTTGAGGAAATGCGGGTCGACGTCATCAATGACGTTGTACCAGGCG-TCGTTACTGTATACTTTGGGACTCAGGTCCAGATGTCCGCACAAATAGTTATGTGGTCCCAATGATCTAGCCCACATCGTCTTCCCCGTTCGACTATCTCCCTCAATTACTATACTCCGAGGTCTAA-GGGGCCGCGCAGCGGCATCGACAACGTTATCGATGGCCCAAACTTCAAGTTCTTCTGGAACTTGATCGAAAGAAGAAGGAGAAAAAGGAGAAATATAGGG-AGCCGG-TGGCTCCTGAAAGATTCTATCTAGATTTGCATTTAAATTATGAAATTGTAGTACAAAATCTTTAGGAGCTAGTTCCTTAATGACTCT-AAGAGCCTCTGACTTACTGCCTGCGT-TAAGTGCTGCGGCGTAAGCGTCGTTGGCTGTCTGCTGTCCTCCTCTTGCTGATCTTCCATCTATCTGAAACTCTCCCCACTCGAGAGTGTCCCCGTCCTTGTCGATGTAGGCCTTGACATCTGAGCTTGATTTAGCTCCCTGAATGTTCGGATGGAAATGTGCTGACCTGGTTGGGGATACCAGGTCGAAGAATCT-GTTATTCGTGCAGACGAATTTGCCCTCGAACTGGATGAGCACATGGAGATGAGGGCTCCCATCTTCGTGTAACTCTCTGCAGAGTTTGATGTATTTTTTATTCGAGGGTGTGTTGATGGCTTGAATTTGGGAAAGTGCTTCCTCTTTAGTGAGTGAGCACTGTGGATAAGTGATGAAATAGTTTTTGGCTTGTACTTTAAAACGTTTGGGGGGAGCCAT--TGACTTTGGTCAATTAGAGACAACT-GATGGGCTTTTACT--CTGGGAATTGGAGACTGG-ATA-CAATTTATAG---TG-TCTCCAAATGGCATATTCTGTA------AATAACTAGAAGTTCGTTTG-AAATTCAAATTCCCCTTTGGGGTCCAAAAGCGGCCATCCGTATAATATT-
>CLCuBuV-IN:SriG:09JF416947
---------------------------------------TAATATTACCGGATGGCCGCGCGATTTTTT----TGTGGGCCCTACCATTAACTCTTGTCGGCCAATCATATGACGCG-CTCAAAGCTTAAATAA-----------TTCTC-CCGCCTATTATAAGTACTTCGT-TGCTAAGTAT-TCGTTTGAAAAA-TGTG-----GGATCCACTGTTAAATGAGTTCCC-CGACACCGTTCACGGTTTTAGGTGTATGTTAGCAG-TTAAATATTT-GCAGTTAGTAGAGAAAACTTACTCTCCTG-ATACATTGGGTTACGATTTGATAAGGGATTTA-ATCCTGGTAATAAGGGCTAGGAATTATGTCGAAGCGACCAGCAGATATAATCATTTCCACGCCCGCTTCGAAGGTACGCCGTCGTCTCAACTTCGACAGCCCATATGTGAGCCGTGCTGCTGCCCCCATTGTCCGCGTCACCAA---AGCAAAAGCATGGGCGAACAGGCCCATGAACAGAAAGCCCAGGATGTACAGGATGTACAGAAGTCCAGATGTTCCTAGAGGATGTGAAGGTCCATGTAAGGTTCAGTCGTTTGAGTCCAGACATGATATTCAGCATATAGGTAAA-GTAATGTGTGTTAGTGATGTTACTCGTGGTACTGGGCTG-ACCCATAGAGTTGGTAAGAGATTTTGTGTTAAGTCTGTTT-ATGTGTTGGGT-AAGATCTGGATGGATGAGAACATTAAGACGAAGAATCACACGAATAGTGTGATGTTTTTCTTGGTTAGAGATCGTAGACCTGTTGATAA---ACCTCAAGATTTTGGAGAGGTATTTAATATGTTTGATAATGAGCCCAG--TACGGCGACTGTGAAGAATGTTCATCGTGATAGGTATCAAGTTCTGCGCAAATGGTATGCAACTGTCACCGGTGGACAATACGCTTCAAAGGAACAAGCTCTCGTGAAGAAATTTATTAG--AGTTAATAATTATGTTGTGTATAACCAGCAGGAAGCTGGCAAGTATGAGAATCATTCTGAGAATGCTTTAATGTTGTATATGGCGTGTACTCACGCCTCTAA-CCCAGTGTATGCTACCTTGAAGATACGGATCTACTTCTATGATTCCGTGACAAATT------A-ATAAATATTGAATTTTATTGAAGATGATTGGTCTACAAATA-CAACATGTTGTAATACATTCCATAATACATGATCAACTGCTCTAACTACATTATTAATACTGACAATTCCTAAGTTATTTAAATATTTAAGCACTTGAGTCCTAAAGACCCTTAAGAAACGACCAGTCGGAGGCTGTGAGGTCATCCAGATTCGG-AAAGCTATGAAACATTTGTG-TATCCCCAACGCTTTCCTCAGGTTGTGATTGAACTGGATCCTGATCGTGAGTATATCCATATTCGTCGTGAATGGACGGTTGACGTGGCTGATGATCTTGAAATAGAGGGGATTTGGAACTTCCCAGATATATGCGCCATTCCCTGCTTGAGCTGCAGTGATGGGTTCCCCTGTGCGTGAATCCATGGTTGTGGCAGTTG---ATTGACAGATACTAAGAACACCCTCATTCAAGATCTACTCTCCTCCTCCTGTTG---CGTCTCTTCGCTTCCCTGTGCTGTACTTTGATTGGAAGCTGAGTACAGTGGTCCTTCGAGAGTGATGAATATTGCATTTTTTAAGGCCCAATTCTTTAATGCTGTGTTTTTTTCC-TCGTTGAGGAATTCATTATAACTGCTGTTCGGACCAGGATTGCACAGGAAGATTGTCGG-TATCCCGCCTTTAATTTGAACTGGCTTTCCGTATTTTGTG---TTGGACTGCCAGTCTCTTTGGGCCCCCATGAACTCTTTAAAGTGTTTGAGGAAATGCGGGTCGACGTCATCAATGACGTTGTACCAGGCG-TCGTTACTGTATACTTTGGGACTCAGGTCCAGATGTCCGCACAAATAGTTATGTGGTCCCAATGATCTAGCCCACATCGTCTTCCCCGTTCGACTATCTCCCTCAATTACTATACTCCGAGGTCTAA-GGGGCCGCGCAGCGGCATCGACAACGTTATCGATGGCCCAAACTTCAAGTTCTTCTGGAACTTGATCGAAAGAAGAAGGAGAAAAAGGAGAAATATAGGG-AGCCGG-TGGCTCCTGAAAGATTCTGTCTAGATTTGCATTTAAATTATGAAATTGTAGTACAAAATCTTTAGGAGCTAGTTCCTTAATGACTCT-AAGGGCCTCTGACTTACTGCCTGCGT-TAAGTGCTGCGGCGTAAGCGTCGTTGGCTGTCTGCTGTCCTCCTCTTGCTGATCTTCCATCTATCTGAAACTCTCCCCACTCGAGAGTGTCCCCGTCCTTGTCGATGTAGGCCTTGACATCTGAGCTTGATTTAGCTCCCTGAATGTTCGGATGGAAATGTGCTGACCTGGTTGGGGATACCAGGTCGAAGAATCT-GTTATTCGTGCAGACGAATTTGCCCTCGAACTGGATGAGCACATGGAGATGAGGGCTCCCATCTTCGTGTAACTCTCTGCAGAGTTTGATGTATTTTTTATTCGAGGGTGTGTTGATGGCTTGAATTTGGGAAAGTGCTTCCTCTTTAGTGAGTGAGCACTGTGGATAAGTGATGAAATAATTTTTGGCTTGTATTTTAAAACGTTTGGGGGGAGCCAT--TGACTTTGGTCAATTAGAGACAACT-GATGGGCTTTTACT--CTGGGAATTGGAGACTGG-ATA-CAATTTATAG---TG-TCTCCAAATGGCATATTCTGTA------AATAACTAGAAGTTTGTTTG-AAATTCAAATTCCCCTTTGGGCTCCAAAAGCGGCCATCCGTA--------
>CLCuBuV-IN:SriG:09JF502356
----------------------------------------------ACCGGATGGCCGCGCGATTTTTT----TGTGGGCCCTACCATTAACTCTTGTCGGCCAATCATATGACGCG-CTCAAAGCTTAAATAA-----------TTCTC-CCGCTTATTATAAGTACTTCGT-TGCTAAGTTT-GCGTTTGAAAAA-TGTG-----GGATCCACTGTTAAATGAGTTCCC-CGACACCGTTCACGGTTTTAGGTGTATGTTAGCAG-TTAAATATTT-GCAGTTAGTAGAGAAAACTTACTCTCCTG-ATACATTGGGTTACGATTTGATAAGGGATTTA-ATCCTGGTAATAAGGGCTAGGAATTATGTCGAAGCGACCAGCAGATATAATCATTTCCACGCCCGCTTCGAAGGTACGCCGTCGTCTCAACTTCGACAGCCCATATGTGAGCCGTGCTGCTGCCCCCATTGTCCGCGTCACCAA---AGCAAAAGCATGGGCGAACAGGCCCATGAACAGAAAGCCCAGGATGTACAGGATGTACAGAAGTCCAGACGTTCCTAGGGGATGTGGAAGTCCATGTAAGGTTCAGTCGTTTGAGTCCAGACATAATATTCAGCATATAGGTAAA-GTAATTTGTGTTAGTGATGTTACTCGTGGTACTGGGCTG-ACCCATAGAGTTGGTAAGAGGTTTTGTGGTAAGTCTGTTT-ATGTGTTGGGT-AAGATTCGGATGGATGGGAACATTAAGACGGAAAATCACACGAATAGTGTGATGTTTTTCTTGGTTAGAGATCGTAGACCTGTTGATAA---ACCTCAAGATTTTGAGAAGGTATTTAATATGTTTGATAATGAGCCCAG--TACGGCGACTGTGAAGAATGTTCATCGTGATAGGTATCAAGTTCTGCGCAAATGGTATGCAACTGTCACCGGTGGACAATACGCTTCAAAGGAACAAGCTCTCGTGAAGAAATTTATTAG--AGTTAATAATTATGTTGTGTATAACCAGCAGGAAGCTGGCAAGTATGAGAATCATTCTGAGAATGCTTTAATGTTGTATATGGCGTGTACTCACGCCTCTAA-CCCAGTGTATGCTACCTTGAAGATACGGATCTACTTCTATGATTCCGTGACAAATT------A-ATAAATATTGAATTTTATTGAAGATGATTGGTCTACAAATA-CAACATGTTGTAATACATTCCATAATACATGATCAACTGCTCTAACTCCATTATTAATACTGACAATTCCTAAGTTATTTAAATATTTAAGCACTTGAGTCCTAAAGACCCTTAAGAAAAGAACAGTCGGAGGCTGGGAAGTCATCCAGATCCGA-AAAGCTATGAAACATTTGTG-TATCCCCAACGCTTTCCTCAGGTTGTGATTGAACTGGATCCTGATCGTGAGTATATCCATATTCGTCGTGAATGGACGGTTGACGTGGCTGATGATCTTGAAATAGAGGGGATTTGGAACTTCCCAGATATATGCGCCATTCCCTGCTTGAGCTGCAGTGATGGGTTCCCCTGTGCGTGAATCCATGGTTGTGGCAGTTG---ATTGACAGATACTAAGAACACCCTCATTCAAGATCTACTCTCCTCCTCCTGTTG---CGTCTCTTCGCTTCCCTGTGCTGTACTTTGATTGGAAGCTGAGTACAGTGGTCCTTCGAGAGTGATGAATATTGCATTTTTTAAGGCCCAATTCTTTAATGCTGTGTTTTTTTCC-TCATTGAGGAATTCCGTATAACTGCTGTTTGGACCAGGATTGCACAGGAAGATTGTCGG-TATCCCGCCTTTAATTTGAACTGGCTTTCCGTATTTTGTG---TTGGACTGCCAGTCTCTTTGGGCCCCCATGAACTCTTTAAAGTGTTTGAGGAAATGCGGGTCGACGTCATCAATGACGTTGTACCAGGCG-TCGTTACTGTATACTTTGGGACTCAGGTCCAGATGTCCGCACAAATAGTTATGTGGTCCCAATGATCTAGCCCACATCGTCTTCCCCGTTCGACTATCTCCCTCAATTACTATACTCCGAGGTCTAA-GGGGCCGCGCAGCGGCATCGACAACGTTATCGATGGCCCAAACTTCAGTTCTTTCTGGAACCTGATCGAAAGAAGAAGGAGAAAAAGGAGAAATATTAGG-AGCCGG-TGGGCTCCTGAAGATTCTTCTTAGAATGGCATTTAAATTATGGAATTGGAGTATACAACCCTTAGGAGCTAGTTCCCTAATGACTCT-AAGAGCCTCTGACTTACTGCCTGCGT-AAAGTGCTGCGGCGTAAGCGTCGTTGGCTGTTTGCTGTCCTCCTCTTGCTGATCTTCCATCGATCTGAAACTCTCCCCACTCGAGAGTGTCCCCGTCCTTGTCGATGTAGGCCTTGACATCTGAGCTTGATTTAGCTCCCTGAATGTTCGGATGGAAATGTGCTGACCTGGTTGGGGATACCAGGTCGAAGAATCT-GTTATTCGTGCAGACGAATTTGCCCTCGAACTGGATGAGCACATGGAGATGAGGGCTCCCATCTTCGTGTAACTCTCTGCAGAGTTTGATGTATTTTTTATTCGAGGGTGTGTTGATGGCTTGAATTTGGGAAAGTGCTTCCTCTTTAGTGAGTGAGCACTGTGGATAAGTGATGAAATAATTTTTGGCTTGTATTTTAAAACGTTTGGGGGGAGCCAT--TGACTTTGGTCAATTAGAGACAACT-GATGGCCTTTTACT--CTGGGAATTGGAGACTGG-ATA-CAATTTATAG---TG-TCTCCAAATGGCATATTCTGTA------AATAACTAGAAGTTTGTTTG-AAATTCAAATTCCCCTTTGGGCTCCAAAAGCGGCCATCCGTATAATATT-
>CLCuBuV-IN:SriG:10JF502367
----------------------------------------------ACCGGATGGCCGCGCGATTTTTT----TGTGGGCCCTACCATTAACTCTTGTCGGCCAATCATATGACGCG-CTCAAAGCTTAAATAA-----------TTCTC-CCGCCTATTATAAGTACTTCGT-TGCTAAGTAT-GCGTTTGAAAAA-TGTG-----GGATCCACTGTTAAATGAGTTCCC-CGACACCGTTCACGGTTTTAGGTGTATGTTAGCAG-TTAAATATTT-GCAGTTAGTAGAGAAAACTTACTCTCCTG-ATACATTGGGTTACGATTTGATAAGGGATTTA-ATCCTGGTAAAAAGGGCTAGGAATTATGTCGAAGCGACCAGCATATATATTCATTTCCACGCCCGCTTCGAAGGTACGCCTCCCTCTCAACTTCTACAGCCCATATGTGAGCCGTGCTGCTGCCCCCATTGTCCGCGTCACCAA---AGCAAATGCATGGGCGAACAGGCCCATGAACAGAAAGCCCAGGATGTACAGGATGTACAGAACTCCAGATGTTCCTAGAGGATGTGAAGGTCCATGTATGGTTCAGTCGTTTGAGTCCAGACATGATATTCAGCTTATAGGTAAA-GTAATGTGTGTTAGTGATGTTACTCGTGGTACTGGCCTG-ACCCATAGAGTTGGAAAGAAATTTTGTGTTAAGTCTGTTT-ATGTCTTGGGT-AAGATCTGGATGGATGAGAACATTAAGACGAAGAATCACACGAATAGTGTTATGTTTTTCTTGGTAAGAGATCATAAACCTGTTGATTA---TTCTCAAGATTTTGGACAGGCATTTAATATGTTTGTTAATGAGCCCAG--TATGGCGATTGTGAAAAATTGTCATCGTGTTAGGTATCAAGTTCTGCGCAAATGGTATGCAACTGTCACCGGTGGACAATACGCTTCAAAGGAACAAGCTCTCGTGAAGAAATTTATTAG--AGTTAATAATTATGTTGTGTATAACCAGCAGGAAGCTGGCAAGTATGAGAATCATTCTGAGAATGCTTTAATGTTGTATATGGCGTGTACTCACGCCTCTAA-CCCAGTGTATGCTACCTTGAAGATACGGATCTACTTCTATGATTCCGTGACAAATT------A-ATAAATATTGAATTTTATTGAAGATGATTGGTCTACAAATA-CAACATGTTGTAATACATTCCATAATACATGATCAACTGCTCTAACTACATTATTAATACTGACAATTCCTAAGTTATTTAAATATTTAAGCACTTGAGTCCTAAAGACCCTTAAGAAACGACCAGTCGGAGGCTGTGAGGTCATCCAGATTCGG-AAAGCTATGAAACATTTGTG-TATCCCCAACGCTTTCCTCAGGTTGTGATTGAACTGGATCCTGATCGTGAGTATATCCATATTCGTCGTGAATGGACGGTTGACGTGGCTGATGATCTTGAAATAGAGGGGATTTGGAACTTCCCAGATATATGCGGCATTCCCTGCTTGAGCTGCAGTGATGGGTTCCCCTGTGCGTGAATCCATGGTTGTGGCAGTTG---ATTGACAGATACTAAGAACACCCTCATTCAAGATCTACTCTCCTCCTCCTGTTG---CGTCTCTTCGCTTCCCTGTGCTGTACTTTGATTGGAAGCTGAGTACAGTGGTCCTTCGAGAGTGATGAATATTGCATTTTTTAAGGCCCAATTCTTTAATGTTGTGTTTTTTTCC-TCATTGAGGAATTCCGTATAACTGCTGTTTGGACCAGGATTGCACAGGAAGATTGTCGG-TATCCCGCCTTTAATTTGAACTGGCTTTCCATATTTTGTG---TTGGACTGCCAGTCTCTTTGGGCCCCCATGAACTCTTTAAAGTGTTTGAGGAAATGCGGGTCGACGTCATCAATGACGTTGTACCAGGCG-TCGTTACTGTATACTTTGGGACTCAGGTCCAGATGTCCGCACAAATAGTTATGTGGTCCCAATGATCTAGCCCACATCGTCTTCCCCGTTCGACTATCTCCCTCAATTACTATACTCCGAGGTCTAA-GGGGCCGCGCAGCGGCATCGACAACGTTATCGATGGCCCAAACTTCAAGTTCTTCTGGAACTTGATCGAAAGAAGAAGGAGAAAAAGGAGAAATATAGGG-AGCCGG-TGGCTCCTGAAAGATTCTGTCTAGATTTGCATTTAAATTATGAAATTGTAGTACAAAATCTTTAGGAGCTAGTTCCTTAATGACTCT-AAGAGCCTCTGACTTACTGCCTGCGT-TAAGTGCTGCGGCGTAAGCGTCGTTGGCTGTCTGCTGTCCTCCTCTTGCTGATCTTCCATCGATCTGAAACTCTCCCCACTCGAGAGTGTCCCCGTCCTTGTCGATGTAGGCCTTGACATCTGGACTTGATTTAGCTCCCTGAATGTTCGGATGGAAATGTGCTGACCTGGTTGGGGATACCAGGTCGAAGAATCT-GTTATTCGTGCAGACGAATTTGCCCTCGAACTGGATGAGCACATGGAGATGAGGGCTCCCATCTTCGTGTAACTCTCTGCAGAGTTTGATGTATTTTTTATTCGAGGGTGTGTTGATGGCTTGAATTTGGGAAAGTGCTTCCTCTTTAGTGAGTGAGCACTGTGGATAAGTGATGAAATAATTTTTGGCTTGTATTTTAAAACGTTTGGGGGGAGCCAT--TGACTTTGGTCAATTTGAAACAACT-GATGGGCTTTTACT--CTGGGAATTGGAGACTGG-ATA-CAATTTATAT---TG-TCTCCAAATGGCATATTCTGTA------AATAACTAGAAGTTCGTTTG-AAATTCAAATTCCCCTTTAGGGTCCAAAAGCGGCCATCCGTATAATATT-
>CLCuBuV-IN:SriG:10JF502368
----------------------------------------------ACCGGATGGCCGCGCGATTTTTT----TGTGGGCCCTACCATTAACTCTTGTCGGCCAATCATATGACGCG-CTCAAAGCTTAAATAA-----------TTCTC-CCGCCTATTATAAGTACTTCGT-TGCTAAGTAT-GCGTTTGAAAAA-TGTG-----GGATCCACTGTTAAATGAGTTCCC-CGACACCGTTCACGGTTTTAGGTGTATGTTAGCAG-TTAAATATTT-GCAGTTAGTAGAGAAAACTTACTCTCCTG-ATACATTGGGTTACGATTTGATAAGGGATTTA-ATCCTGGTAAAAAGGGCTAGGAATTATGTCGAAGCGACCAGCATATATATTCATTTCCACGCCCGCTTCGAAGGTACGCCTCCCTCTCAACTTCTACAGCCCATATGTGAGCCGTGCTGCTGCCCCCATTGTCCGCGTCACCAA---AGCAAATGCATGGGCGAACAGGCCCATGAACAGAAAGCCCAGGATGTACAGGATGTACAGAACTCCAGATGTTCCTAGAGGATGTGAAGGTCCATGTATGGTTCAGTCGTTTGAGTCCAGACATGATATTCAGCTTATAGGTAAA-GTAATGTGTGTTAGTGATGTTACTCGTGGTACTGGCCTG-ACCCATAGAGTTGGAAAGAAATTTTGTGTTAAGTCTGTTT-ATGTCTTGGGT-AAGATCTGGATGGATGAGAACATTAAGACGAAGAATCACACGAATAGTGTTATGTTTTTCTTGGTAAGAGATCATAAACCTGTTGATTA---TTCTCAAGATTTTGGACAGGCATTTAATATGTTTGTTAATGAGCCCAG--TATGGCGATTGTGAAAAATGTTCATCGTGTTAGGTATCAAGTTCTGCGCAAATGGTATGCAACTGTCACCGGTGGACAATACGCTTCAAAGGAACAAGCTCTCGTGAAGAAATTTATTAG--AGTTAATAATTATGTTGTGTATAACCAGCAGGAAGCTGGCAAGTATGAGAATCATTCTGAGAATGCTTTAATGTTGTATATGGCGTGTACTCACGCCTCTAA-CCCAGTGTATGCTACCTTGAAGATACGGATCTACTTCTATGATTCCGTGACAAATT------A-ATAAATATTGAATTTTATTGAAGATGATTGGTCTACAAATA-CAACATGTTGTAATACATTCCATAATACATGATCAACTGCTCTAACTACATTATTAATACTGACAATTCCTAAGTTATTTAAATATTTAAGCACTTGAGTCCTAAAGACCCTTAAGAAACGACCAGTCGGAGGCTGTGAGGTCATCCAGATTCGG-AAAGCTATGAAACATTTGTG-TATCCCCAACGCTTTCCTCAGGTTGTGATTGAACTGGATCCTGATCGTGAGTATATCCATATTCGTCGTGAATGGACGGTTGACGTGGCTGATGATCTTGAAATAGAGGGGATTTGGAACTTCCCAGATATATGCGCCATTCCCTGCTTGAGCTGCAGTGATGGGTTCCCCTGTGCGTGAATCCATGGTTGTGGCAGTTG---ATTGACAGATACTAAGAACACCCTCATTCAAGATCTACTCTCCTCCTCCTGTTG---CGTCTCTTCGCTTCCCTGTGCTGTACTTTGATTGGAAGCTGAGTACAGTGGTCCTTCGAGAGTGATGAATATTGCATTTTTTAAGGCCCAATTCTTTAATGCTGTGTTTTTTTCC-TCATTGAGGAATTCCGTATAACTGCTGTTTGGACCAGGATTGCACAGGAAGATTGTCGG-TATCCCGCCTTTAATTTGAACTGACTTTCCATATTTTGTG---TTGGACTGCCAGTCTCTTTGGGCCCCCATGAACTCTTTAAAGTGTTTGAGGAAATGCGGGTCGACGTCATCAATGACGTTGTACCAGGCG-TCGTTACTGTATACTTTGGGACTCAGGTCCAGATGTCCGCACAAATAGTTATGTGGTCCCAATGATCTAGCCCACATCGTCTTCCCCGTTCGACTATCTCCCTCAATTACTATACTCCGAGGTCTAA-GGGGCCGCGCAGCGGCATCGACAACGTTATCGATGGCCCAAACTTCAAGTTCTTCTGGAACTTGATCGAAAGAAGAAGGAGAAAAAGGAGAAATATAGGG-AGCCGG-TGGCTCCTGAAAGATTCTGTCTAGATTTGCATTTAAATTATGAAATTGTAGTACAAAATCTTTAGGAGCTAGTTCCTTAATGACTCT-AAGAGCCTCTGACTTACTGCCTGCGT-TAAGTGCTGCGGCGTAAGCGTCGTTGGCTGTCTGCTGTCCTCCTCTTGCTGATCTTCCATCGATCTGAAACTCTCCCCACTCGAGAGTGTCCCCGTCCTTGTCGAAGTAGGCCTTGACATCTGAGCTTGATTTAGCTCCCTGAATGTTCGGATGGAAATGGGCTGAACTGGTTGGCGATACCAGGTCGAAGAATCT-GTTATTCGTGCAGACGAATTTGCCCTCGAACTGGATGAGCACATGGAGATGAGGGCTCCCATCTTCGTGTAACTCTCTGCAGAGTTTGATGTATTTTTTATTCGAGGGTGTGTTGATGGCTTGAATTTGGGAAAGTGCTTCCTCTTTAGTGAGTGAGCACTGTGGATAAGTGATGAAATAATTTTTGGCTTGTATTTTAAAACGTTTGGGGGGAGCCAT--TGACTTTGGTCTATTTTAAACAACT-GATGGGCTTTTACT--CTGGGAATTGGAGACTGG-ATA-CAATTTATAT---TG-TCTCCAAATGGCATATTCTGTA------AATAACTAGAAGTTCGTTTG-AAATTCAAATTCCCCTTTAGGGTCCAAAAGCGGCCATCCGTATAATATT-
>CLCuBuV-IN:SriG:10JN678805
----------------------------------------------ACCGGATGGCCGCGCGATTTTTT----TGTGGGCCCTACCATTAACTCTTGTCGGCCAATCATATGACGCG-CTCAAAGCTTAAATAA-----------TTCTC-CCGCCTATTATAAGTACTTCGT-TGCTAAGTAT-GCGTTTGAAAAA-TGTG-----GGATCCACTGTTAAATGAGTTCCC-CGACACCGTTCACGGTTTTAGGTGTATGTTAGCAG-TTAAATATTT-GCAGTTAGTAGAGAAAACTTACTCTCCTG-ATACATTGGGTTACGATTTGATAAGGGATTTA-ATCCTGGTAATAAGGGCTAGGAATTATGTCGAAGCGACCAGCAGATATAATCATTTCCACGCCCGCTTCGAAGGTACGCCGCCGTCTCAACTTCGACAGCCCATATGTGAGCCGTGCTGCTGCCCCCATTGTCCGCGTCACCAA---AGCAAAAGCATGGGCGAACAGGCCCATGAACAGAAAGCCCAGGATGTACAGGATGTACAGAAGTCCAGATGTTCCTAGAGGATGTGAAGGTCCATGTAAGGTTCAGTCGTTTGAGTCCAGACATGATATTCAGCATATAGGTAAA-GTAATGTGTGTTAGTGATGTTACTCGTGGTACTGGGCTG-ACCCATAGAGTTGGTAAGAGATTTTGTGTTAAGTCTGTTT-ATGTGTTGGGT-AAGATCTGGATGGATGAGAACATTAAGACGAAGAATCACACGAATAGTGTGATGTTTTTCTTGGTTAGAGATCGTAGACCTGTTGATAA---ACCTCAAGATTTTGGAGAGGTATTTAATATGTTTGATAATGAGCCCAG--TACGGCGACTGTGAAGAATGTTCATCGTGATAGGTATCAAGTTCTGCGCAAATGGTATGCAACTGTCACCGGTGGACAATACGCTTCAAAGGAACAAGCTCTCGTGAAGAAATTTATTAG--AGTTAATAATTATGTTGTGTATAACCAGCAGGAAGCTGGCAAGTATGAGAATCATTCTGAGAATGCTTTAATGTTGTATATGGCGTGTACTCACGCCTCTAA-CCCAGTGTATGCTACCTTGAAGATACGGATCTACTTCTATGATTCCGTGACAAATT------A-ATAAATATTGAATTTTATTGAAGATGATTGGTCTACAAATA-CAACATGTTGTAATACATTCCATAATACATGATCAACTGCTCTAACTACATTATTAATACTGACAATTCCTAAGTTATTTAAATATTTTAGCACTTGAGTCCTAAAGACCCTTAAGAAACGACCAGTCGGAGGCTGTGAGGTCATCCAGATTCGG-AAAGCTATGAAACATTTGTG-TATCCCCAACGCTTTCCTCAGGTTGTGATTGAAGTGGATCCTGATCGTGAGTATATCCATATTCGTCGTGAATGGACGGTTGACGTGGCTGATGATCTTGAAATAGAGGGGATTTGGAACTTCCCAGATATATGCGCCATTCCCTGCTTGAGCTGCAGTGATGGGTTCCCCTGTGCGTGAATCCATGGTTGTGGCAGTTG---ATTGACAGATAATAAGAACACCCGCATTCAAGATCTACTCTCCTCCTCCTGTTG---CGTTATT-CGCTTCCCTGTGCTGTACTTTGATTGGAAGCTGAGTACAGTGGTCCTTCGAGAGTGATGAAGATTGCATTTTTTAAGGCCCAATTCTTTAATGCTGTGTTTTTTTCC-TCGTTGAGGAATTCCGTATAACTGCTGTTCGGACCAGGATTGCACAGGAAGATTGTCGG-TATCCCGCCTTTAATTTGAACTGGCTTTCCGTATTTTGTG---TTGGACTGCCAGTCTCTTTGGGCCCCCATGAACTCTTTAAAGTGT---AGGAAATGCGGGTCGACGTCATCAATGACGTTGTACCAGGCG-TCGTTACTGTATACTTTGGGACTCAGGTCTAGATGTCCGCACAAATAGTTATGTGGTCCCAATAATCTAGCCCACATCGTCTTCCCCGTTCGACTATCTCCCTCAATTACTATACTCCGAGGTCTAA-GGGGCCGCGCAGCGGCATCGACAACGTTATCAATGGCCCAAACTTCAAGTTCTTCTGGAACTTGATCGAAAGAAGAAGGAGAAAAAGGAGAAATATAGGG-AGCCGG-TGGCTCCTGAAAGATTCTGTCTAGATTTGCATTTAAATTATGAAATTGTAGTACAAAATCTTTAGGAGCTAGTTCCTTAATGACTCT-AAGAGCCTCTGACTTACTGCCTGCGT-TAAGTGCTGCGGCGTAAGCGTCGTTGGCTGTCTGCTGTCCTCCTCTTGCTGATCTTCCATCGATCTGAAACTCTCCCCACTCGAGAGTGTCCCCGTCCTTGTCGATGTAGGCCTTGACATCTGAGCTTGATTTAGCTCCCTGAATGTTCGGATGGAAATGTGCTGACCCGGTTGGGGATACCAGGTCGAAGAATCT-GTTATTTGTGCAGACGAATTTGCCCTCGAACTGGATGAGCACATGGAGATGAGGGCTCCCATCTTCGTGTAACTCTCTGCAGAGTTTGATGTATTTTTTATTCGAGGGTGTGTTGATGGCTTGAATTTGGGAAAGTGCTTCCTCTTTAGTGAGTGAGCACTGTGGATAAGTGATGAAATAATTTTTGGCTTGTACTTTAAAACGTTTGGGGGGAGCCAT--TGACTTTGGTCAATTAGAGACAACT-GATGGGCTTTTACT--CTGGGAATTGGAGACTGG-ATA-CAATTTATAG---TG-TCTCCAAATGGCATATTCTGTA------AATAACTAGAAGTTCGTTTG-AAATTCAAATTCCCCTTTGGGCTCCAAAAGCGGCCATCCGTATAATATT-
>CLCuBuV-PK:Ari:04AM774303
----------------------------------------------ACCGGATGGCCGCGCGATTTTTT----TGTGGGCCCTACCATTAACTCTTGTCGGCCAATCATATGACGCG-CTCAAAGCTTAAATAA-----------TTCTC-CCGCCTATTATAAGTACTTCGT-TGCTAAGTAT-GCGTTTGAAAAA-TGTG-----GGATCCACTGTTAAATGAGTTCCC-CGACACCGTTCACGGTTTTAGGTGTATGTTAGCAG-TTAAATATTT-GCAGTTAGTAGAGAAAACTTACTCTCCTG-ATACATTGGGTTACGATTTGATAAGGGATTTA-ATCCTGGTAATAAGGGCTAGGAATTATGTCGAAGCGACCAGCAGATATAATCATTTCCACGCCCGCTTCGAAGGTACGCCGCCGTCTCAACTTCGACAGCCCATATGTGAGCCGTGCTGCTGCCCCCATTGTCCGCGTCACCAA---AGCAAAAGCATGGGCGAACAGGCCCATGAACAGAAAGCCCAGGATGTACAGGATGTACAGAAGTCCAGATGTTCCTAGAGGATGTGAAGGTCCATGTAAGGTTCAGTCGTTTGAGTCCAGACATGATATTCAGCATATAGGTAAA-GTAATGTGTGTTAGTGATGTTACTCGTGGTACTGGGCTG-ACCCATAGAGTTGGTAAGAGATTTTGTGTTAAGTCTGTTT-ATGTGTTGGGT-AAGATCTGGATGGATGAGAACATTAAGACGAAGAATCACACGAATAGTGTGATGTTTTTCTTGGTTAGAGATCGTAGACCTGTTGATAA---ACCTCAAGATTTTGGAGAGGTATTTAATATGTTTGATAATGAGCCCAG--TACGGCGACTGTAAAGAATGTTCATCGTGATAGGTATCAAGTTCTGCGCAAATGGTATGCAACTGTCACCGGTGGACAATACGCTTCAAAGGAACAAGCTCTCGTGAAGAAATTTATTAG--AGTTAATAATTATGTTGTGTATAACCAGCAGGAAGCTGGCAAGTATGAGAATCATTCTGAGAATGCTTTAATGTTGTATATGGCGTGTACTCACGCCTCTAA-CCCAGTGTATGCTACCTTGAAGATACGGATCTACTTCTATGATTCCGTGACAAATT------A-ATAAATATTGAATTTTATTGAAGATGATTGGTCTACAAATA-CAACATGTTGTAATACATTCCATAATACATGATCAACTGCTCTAACTACATTATTAATACTGACAATTCCTAAGTTATTTAAATATTTTAGCACTTGAGTCCTAAAGACCCTTAAGAAACGACCAGTCGGAGGCTGTGAGGTCATCCAGATTCGG-AAAGCTATGAAACATTTGTG-TATCCCCAACGCTTTCCTCAGGTTGTGATTGAACTGGATCCTGATCGTGAGTATATCCATATTCGTCGTGAATGGACGGTTGACGTGGCTGATGATCTTGAAATAGAGGGGATTTGGAACTTCCCAGATATATGCGCCATTCCCTGCTTGAGCTGCAGTGATGGGTTCCCCTGTGCGTGAATCCATGGTTGTGGCAGTTG---ATTGACAGATAATAAGAACACCCGCATTCAAGATCTACTCTCCTCCTCCTGTTG---CGTTATT-CGCTTCCCTGTGCTGTACTTTGATTGGAAGCTGAGTACAGTGGTCCTTCGAGAGTGATGAAGATTGCATTTTTTAAGGCCCAATTCTTTAATGCTGTGTTTTTTTCC-TCGTTGAGGAATTCCGTATAACTGCTGTTCGGACCAGGATTGCACAGGAAGATTGTCGG-TATCCCGCCTTTAATTTGAACTGGCTTTCCGTATTTTGTG---TTGGACTGCCAGTCTCTTTGGGCCCCCATGAACTCTTTAAAGTGTTTGAGGAAATGCGGGTCGACGTCATCAATGACGTTGTACCAGGCG-TCGTTACTGTATACTTTGGGACTCAGGTCTAGATGTCCGCACAAATAGTTATGTGGTCCCAATGATCTAGCCCACATCGTCTTCCCCGTTCGACTATCTCCCTCAATTACTATACTCCGAGGTCTAA-GGGGCCGCGCAGCGGCATCGACAACGTTATCGATGGCCCAAACTTCAAGTTCTTCTGGAACTTGATCGAAAGAAGAAGGAGAAAAAGGAGAAATATAGGG-AGCCGG-TGGCTCCTGAAAGATTCTGTCTAGATTTGCATTTAAATTATGAAATTGTAGTACAAAATCTTTAGGAGCTAGTTCCTTAATGACTCT-AAGAGCCTCTGACTTACTGCCTGCGT-TAAGTGCTGCGGCGTAAGCGTCGTTGGCTGTCTGCTGTCCTCCTCTTGCTGATCTTCCATCGATCTGAAACTCTCCCCACTCGAGAGTGTCCCCGTCCTTGTCGATGTAGGCCTTGACATCTGAGCTTGATTTAGCTCCCTGAATGTTCGGATGGAAATGTGCTGACCCGGTTGGGGATACCAGGTCGAAGAATCT-GTTATTTGTGCAGACGAATTTGCCCTCGAACTGGATGAGCACATGGAGATGAGGGCTCCCATCTTCGTGTAACTCTCTGCAGAGTTTGATGTATTTTTTATTCGAGGGCGTGTTGATGGCTTGAATTTGGGAAAGTGCTTCCTCTTTAGTGAGTGAGCACTGTGGATAAGTGATGAAATAATTTTTGGCTTGTACTTTAAAACGTTTGGGGGGAGCCAT--TGACTTTGGTCAATTAGAGACAACT-GATGGGCTTTTACT--CTGGGAATTGGAGACTGG-ATA-CAATTTATAG---TG-TCTCCAAATGGCATATTCTGTA------AATAACTAGAAGTTCGTTTG-AAATTCAAATTCCCCTTTGGGCTCCAAAAGCGGCCATCCGTATAATATT-
>CLCuBuV-PK:BahN:09FR750318
----------------------------------------------ACCGGATGGCCGCGCGATTTTTT----TGTGGGCCCTACCATTAACTCTTGTCGGCCAATCATATGACGCG-CTCAAAGCTTAAATAA-----------TTCTC-CCGCCTATTATAAGTACTTCGT-TGCTAAGTAT-GCGTTTGAAAAA-TGTG-----GGATCCACTGTTAAATGAGTTCCC-CGACACCGTTCACGGTTTTAGGTGTATGTTAGCAG-TTAAATATTT-GCAGTTAGTAGAGAAAACTTACTCTCCTG-ATACATTGGGTTACGATTTGATAAGGGATTTA-ATCCTGGTAATAAGGGCTAGGAATTATGTCGAAGCGACCAGCAGATATAATCATTTCCACGCCCGCTTCGAAGGTACGCCGCCGTCTCAACTTCGACAGCCCATATGTGAGCCGTGCTGCTGCCCCCATTGTCCGCGTCACCAA---AGCAAAAGCATGGGCGAACAGGCCCATGAACAGAAAGCCCAGGATGTACAGGATGTACAGAAGTCCAGATGTTCCTAGAGGATGTGAAGGTCCATGTAAGGTTCAGTCGTTTGAGTCCAGACATGATATTCAGCATATAGGTAAA-GTAATGTGTGTTAGTGATGTTACTCGTGGTACTGGGCTG-ACCCATAGAGTTGGTAAGAGATTTTGTGTTAAGTCTGTTT-ATGTGTTGGGT-AAGATCTGGATGGATGAGAACATTAAGACGAAGAATCACACGAATAGTGTGATGTTTTTCTTGGTTAGAGATCGTAGACCTGTTGATAA---ACCTCAAGATTTTGGAGAGGTATTTAATATGTTTGATAATGAGCCCAG--TACGGCGACTGTGAAGAATGTTCATCGTGATAGGTATCAAGTTCTGCGCAAATGGTATGCAACTGTCACCGGTGGACAATACGCTTCAAAGGAACAAGCTCTCGTGAAGAAATTTATTAG--AGTTAATAATTATGTTGTGTATAACCAGCAGGAAGCTGGCAAGTATGAGAATCATTCTGAGAATGCTTTAATGTTGTATATGGCGTGTACTCACGCCTCTAA-CCCAGTGTATGCTACCTTGAAGATACGGATCTACTTCTATGATTCCGTGACAAATT------A-ATAAATATTGAATTTTATTGAAGATGATTGGTCTACAAATA-CAACATGTTGTAATACATTCCATAATACATGATCAACTGCTCTAACTACATTATTAATACTGACAATTCCTAAGTTATTTAAATATTTTAGCACTTGAGTCCTAAAGACCCTTAAGAAACGACCAGTCGGAGGCTGTGAGGTCATCCAGATTCGG-AAAGCTATGAAACATTTGTG-TATCCCCAACGCTTTCCTCAGGTTGTGATTGAACTGGATCCTGATCGTGAGTATATCCATATTCGTCGTGAATGGACGGTTGACGTGGCTGATGATCTTGAAATAGAGGGGATTTGGAACTTCCCAGATATATGCGCCATTCCCTGCTTGAGCTGCAGTGATGGGTTCCCCTGTGCGTGAATCCATGGTTGTGGCAGTTG---ATTGACAGATAATAAGAACACCCGCATTCAAGATCTACTCTCCTCCTCCTGTTG---CGTTATT-CGCTTCCCTGTGTTGTACTTTGATTGGAAGCTGAGTACAGTGGTCCTTCGAGAGTGATGAAGATTGCATTTTTTAAGGCCCAATTCTTTAATGCTGTGTTTTTTTCC-TCGTTGAGGAATTCCGTATAACTGCTGTTCGGACCAGGATTGCACAGGAAGATTGTCGG-TATCCCGCCTTTAATTTGAACTGGCTTTCCGTATTTTGTG---TTGGACTGCCAGTCTCTTTGGGCCCCCATGAACTCTTTAAAGTGTTTGAGGAAATGCGGGTCGACGTCATCAATGACGTTGTACCAGGCG-TCGTTACTGTATACTTTGGGACTCAGGTCTAGATGTCCGCACAAATAGTTATGTGGTCCCAATGATCTAGCCCACATCGTCTTCCCCGTTCGACTATCTCCCTCAATTACTATACTCCGAGGTCTAA-GGGGCCGCGCAGCGGCATCGACAACGTTATCGATGGCCCAAACTTCAAGTTCTTCTGGAACTTGATCGAAAGAAGAAGGAGAAAAAGGAGAAATATAGGG-AGCCGG-TGGCTCCTGAAAGATTCTGTCTAGATTTGCATTTAAATTATGAAATTGTAGTACAAAATCTTTAGGAGCTAGTTCCTTAATGACTCT-AAGAGCCTCTGACTTACTGCCTGCGT-TAAGTGCTGCGGCGTAAGCGTCGTTGGCTGTCTGCTGTCCTCCTCTTGCTGATCTTCCATCTATCTGAAACTCTCCCCACTCGAGAGTGTCCCCGTCCTTGTCGATGTAGGCCTTGACATCTGAGCTTGATTTAGCTCCCTGAATGTTCGGATGGAAATGTGCTGACCCGGTTGGGGATACCAGGTCGAAGAATCT-GTTATTTGTGCAGACGAATTTGCCCTCGAACTGGATGAGCACATGGAGATGAGGGCTCCCATCTTCGTGTAACTCTCTGCAGAGTTTGATGTATTTTTTATTCGAGGGTGTGTTGATGGCTTGAATTTGGGAAAGTGCTTCCTCTTTAGTAAGTGAGCACTGTGGATAAGTGATGAAATAATTTTTGGCTTGTACTTTAAAACGTTTGGGTAGAGCCAT--TGACTTTGGTCAATTAGAGACAACT-GATGGGCTTTTACT--CTGGGAATTGGAGACTGG-ATA-CAATTTATAG---TG-TCTCCAAATGGCATATTTTGTA------AATAACTAGAAGTTCGTTTG-AAATTCAAATTCCCCTTTGGGCTCCAAAAGCGGCCATCCGTATAATATT-
>CLCuBuV-PK:BahN:09FR837932
----------------------------------------------ACCGGATGGCCGCGCGATTTTTT----TGTGGGCCCTACCATTAACTCTTGTCGGCCAATCATATGACGCG-CTCAAAGCTTAAATAA-----------TTCTC-CCGCCTATTATAAGTACTTCGT-TGCTAAGTAT-GCGTTTGAAAAA-TGTG-----GGATCCACTGTTAAATGAGTTCCC-CGACACCGTTCACGGTTTTAGGTGTATGTTAGCAG-TTAAATATTT-GCAGTTAGTAGAGAAAACTTACTCTCCTG-ATACATTGGGTTACGATTTGATAAGGGATTTA-ATCCTGGTAATAAGGGCTAGGAATTATGTCGAAGCGACCAGCAGATATAATCATTTCCACGCCCGCTTCGAAGGTACGCCGCCGTCTCAACTTCGACAGCCCATATGTGAGCCGTGCTGCTGCCCCCATTGTCCGCGTCACCAA---AGCAAAAGCATGGGCGAACAGGCCCATGAACAGAAAGCCCAGGATGTACAGGATGTACAGAAGTCCAGATGTTCCTAGAGGATGTGAAGGTCCATGTAAGGTTCAGTCGTTTGAGTCCAGACATGATATTCAGCATATAGGTAAA-GTAATGTGTGTTAGTGATGTTACTCGTGGTACTGGGCTG-ACCCATAGAGTTGGTAAGAGATTTTGTGTTAAGTCTGTTT-ATGTGTTGGGT-AAGATCTGGATGGATGAGAACATTAAGACGAAGAATCACACGAATAGTGTGATGTTTTTCTTGGTTAGAGATCGTAGACCTGTTGATAA---ACCTCAAGATTTTGGAGAGGTATTTAATATGTTTGATAATGAGCCCAG--TACGGCGACTGTGAAGAATGTTCATCGTGATAGGTATCAAGTTCTGCGCAAATGGTATGCAACTGTCACCGGTGGACAATACGCTTCAAAGGAACAAGCTCTCGTGAAGAAATTTATTAG--AGTTAATAATTATGTTGTGTATAACCAGCAGGAAGCTGGCAAGTATGAGAATCATTCTGAGAATGCTTTAATGTTGTATATGGCGTGTACTCACGCCTCTAA-CCCAGTGTATGCTACCTTGAAGATACGGATCTACTTCTATGATTCCGTGACAAATT------A-ATAAATATTGAATTTTATTGAAGATGATTGGTCTACAAATA-CAACATGTTGTAATACATTCCATAATACATGATCAACTGCTCTAACTACATTATTAATACTGACAATTCCTAAGTTATTTAAATATTTTAGCACTTGAGTCCTAAAGACCCTTAAGAAACGACCAGTCGGAGGCTGTGAGGTCATCCAGATTCGG-AAAGCTATGAAACATTTGTG-TATCCCCAACGCTTTCCTCAGGTTGTGATTGAACTGGATCCTGATCGTGAGTATATCCATATTCGTCGTGAATGGACGGTTGACGTGGCTGATGATCTTGAAATAGAGGGGATTTGGAACTTCCCAGATATATGCGCCATTCCCTGCTTGAGCTGCAGTGATGGGTTCCCCTGTGCGTGAATCCATGGTTGTGGCAGTTG---ATGGACAGATAATAAGAACACCCGCATTCAAGATCTACTCTCCTCCTCCTGTTG---CGTTATT-CGCTTCCCTGTGTTGTACTTTGATTGGAAGCTGAGTACAGTGGTCCTTCGAGAGTGATGAAGATTGCATTTTTTAAGGCCCAATTCTTTAATGCTGTGTTTTTTTCC-TCGTTGAGGAATTCCGTATAACTGCTGTTCGGACCAGGATTGCACAGGAAGATTGTCGG-TATCCCGCCTTTAATTTGAACTGGCTTTCCGTATTTTGTG---TTGGACTGCCAGTCTCTTTGGGCCCCCATGAACTCTTTAAAGTGTTTGAGGAAATGCGGGTCGACGTCATCAATGACGTTGTACCAGGCG-TCGTTACTGTATACTTTGGGACTCAGGTCTAGATGTCCGCACAAATAGTTATGTGGTCCCAATGATCTAGCCCACATCGTCTTCCCCGTTCGACTATCTCCCTCAATTACTATACTCCGAGGTCTAA-GGGGCCGCGCAGCGGCATCGACAACGTTATCGATGGCCCAAACTTCAAGTTCTTCTGGAACTTGATCGAAAGAAGAAGGAGAAAAAGGAGAAATATAGGG-AGCCGG-TGGCTCCTGAAAGATTCTGTCTAGATTTGCATTTAAATTATGAAATTGTAGTACAAAATCTTTAGGAGCTAGTTCCTTAATGACTCT-AAGAGCCTCTGACTTACTGCCTGCGT-TAAGTGCTGCGGCGTAAGCGTCGTTGGCTGTCTGCTGTCCTCCTCTTGCTGATCTTCCATCTATCTGAAACTCTCCCCACTCGAGAGTGTCCCCGTCCTTGTCGATGTAGGCCTTGACATCTGAGCTTGATTTAGCTCCCTGAATGTTCGGATGGAAATGTGCTGACCCGGTTGGGGATACCAGGTCGAAGAATCT-GTTATTTGTGCAGACGAATTTGCCCTCGAACTGGATGAGCACATGGAGATGAGGGCTCCCATCTTCGTGTAACTCTCTGCAGAGTTTGATGTATTTTTTATTCGAGGGTGTGTTGATGGCTTGAATTTGGGAAAGTGCTTCCTCTTTAGTAAGTGAGCACTGTGGATAAGTGATGAAATAATTTTTGGCTTGTACTTTAAAACGTTTGGGTAGAGCCAT--TGACTTTGGTCAATTAGAGACAACT-GATGGGCTTTTACT--CTGGGAATTGGAGACTGG-ATA-CAATTTATAG---TG-TCTCCAAATGGCATATTTTGTA------AATAACTAGAAGTTCGTTTG-AAATTCAAATTCCCCTTTGGGCTCCAAAAGCGGCCATCCGTATAATATT-
>CLCuBuV-PK:BahN:09FR837934
----------------------------------------------ACCGGATGGCCGCGCGATTTTTT----TGTGGGCCCTACCATTAACTCTTGTCGGCCAATCATATGACGCG-CTCAAAACTTAAATAA-----------TTCTC-CCGCCTATTATAAGTACTTCGT-TGCTAAGTAT-GCGTTTGAAAAA-TGTG-----GGATCCACTGTTAAATGAGTTCCC-CGACACCGTTCACGGTTTTAGGTGTATGTTAGCAG-TTAAATATTT-GCAGTTAGTAGAGAAAACTTACTCTCCTG-ATACATTGGGTTACGATTTGATAAGGGATTTA-ATCCTGGTAATAAGGGCTAGGAATTATGTCGAAGCGACCAGCAGATATAATCATTTCCACGCCCGCTTCGAAGGTACGCCGCCGTCTCAACTTCGACAGCCCATATGTGAGCCGTGCTGCTGCCCCCATTGTCCGCGTCACCAA---AGCAAAAGCATGGGCGAACAGGCCCATGAACAGAAAGCCCAGGATGTACAGGATGTACAGAAGTCCAGATGTTCCTAGAGGATGTGAAGGTCCATGTAAGGTTCAGTCGTTTGAGTCCAGACATGATATTCAGCATATAGGTAAA-GTAATGTGTGTTAGTGATGTTACTCGTGGTACTGGGCTG-ACCCATAGAGTTGGTAAGAGATTTTGTGTTAAGTCTGTTT-ATGTGTTGGGT-AAGATCTGGATGGATGAGAACATTAAGACGAAGAATCACACGAATAGTGTGATGTTTTTCTTGGTTAGAGATCGTAGACCTGTTGATAA---ACCTCAAGATTTTGGAGAGGTATTTAATATGTTTGATAATGAGCCCAG--TACGGCGACTGTGAAGAATGTTCATCGTGATAGGTATCAAGTTCTGCGCAAATGGTATGCAACTGTCACCGGTGGACAATACGCTTCAAAGGAACAAGCTCTCGTGAAGAAATTTATTAG--AGTTAATAATTATGTTGTGTATAACCAGCAGGAAGCTGGCAAGTATGAGAATCATTCTGAGAATGCTTTAATGTTGTATATGGCGTGTACTCACGCCTCTAA-CCCAGTGTATGCTACCTTGAAGATACGGATCTACTTCTATGATTCCGTGACAAATT------A-ATAAATATTGAATTTTATTGAAGATGATTGGTCTACAAATA-CAACATGTTGTAATACATTCCATAATACATGATCAACTGCTCTAACTACATTATTAATACTGACAATTCCTAAGTTATTTAAATATTTTAGCACTTGAGTCCTAAAGACCCTTAAGAAACGACCAGTCGGAGGCTGTGAGGTCATCCAGATTCGG-AAAGCTATGAAACATTTGTG-TATCCCCAACGCTTTCCTCAGGTTGTGATTGAACTGGATCCTGATCGTGAGTATATCCATATTCGTCGTGAATGGACGGTTGACGTGGCTGATGATCTTGAAATAGAGGGGATTTGGAACTTCCCAGATATATGCGCCATTCCCTGCTTGAGCTGCAGTGATGGGTTCCCCTGTGCGTGAATCCATGGTTGTGGCAGTTG---ATTGACAGATAATAAGAACACCCGCATTCAAGATCTACTCTCCTCCTCCTGTTG---CGTTATT-CGCTTCCCTGTGTTGTACTTTGATTGGAAGCTGAGTACAGTGGTCCTTCGAGAGTGATGAAGATTGCATTTTTTAAGGCCCAATTCTTTAATGCTGTGTTTTTTTCC-TCGTTGAGGAATTCCGTATAACTGCTGTTCGGACCAGGATTGCACAGGAAGATTGTCGG-TATCCCGCCTTTAATTTGAACTGGCTTTCCGTATTTTGTG---TTGGACTGCCAGTCTCTTTGGGCCCCCATGAACTCTTTAAAGTGTTTGAGGAAATGCGGGTCGACGTCATCAATGACGTTGTACCAGGCG-TCGTTACTGTATACTTTGGGACTCAGGTCTAGATGTCCGCACAAATAGTTATGTGGTCCCAATGATCTAGCCCACATCGTCTTCCCCGTTCGACTATCTCCCTCAATTACTATACTCCGAGGTCTAA-GGGGCCGCGCAGCGGCATCGACAACGTTATCGATGGCCCAAACTTCAAGTTCTTCTGGAACTTGATCGAAAGAAGAAGGAGAAAAAGGAGAAATATAGGG-AGCCGG-TGGCTCCTGAAAGATTCTGTCTAGATTTGCATTTAAATTATGAAATTGTAGTACAAAATCTTTAGGAGCTAGTTCCTTAATGACTCT-AAGAGCCTCTGACTTACTGCCTGCGT-TAAGTGCTGCGGCGTAAGCGTCGTTGGCTGTCTGCTGTCCTCCTCTTGCTGATCTTCCATCTATCTGAAACTCTCCCCACTCGAGAGTGTCCCCGTCCTTGTCGATGTAGGCCTTGACATCTGAGCTTGATTTAGCTCCCTGAATGTTCGGATGGAAATGTGCTGACCCGGTTGGGGATACCAGGTCGAAGAATCT-GTTATTTGTGCAGACGAATTTGCCCTCGAACTGGATGAGCACATGGAGATGAGGGCTCCCATCTTCGTGTAACTCTCTGCAGAGTTTGATGTATTTTTTATTCGAGGGTGTGTTGATGGCTTGAATTTGGGAAAGTGCTTCCTCTTTAGTAAGTGAGCACTGTGGATAAGTGATGAAATAATTTTTGGCTTGTACTTTAAAACGTTTGGGTAGAGCCAT--TGACTTTGGTCAATTAGAGACAACT-GATGGGCTTTTACT--CTGGGAATTGGAGACTGG-ATA-CAATTTATAG---TG-TCTCCAAATGGCATATTTTGTA------AATAACTAGAAGTTCGTTTG-AAATTCAAATTCCCCTTTGGGCTCCAAAAGCGGCCATCCGTATAATATT-
>CLCuBuV-PK:BahP:09FR750324
----------------------------------------------ACCGGATGGCCGCGCGATTTTTT----TGTGGGCCCTACCATTAACTCTTGTCGGCCAATCATATGACGCG-CTCAAAGCTTAAATAA-----------TTCTC-CCGCCTATTATAAGTACTTCGT-TGCTAAGTAT-GCGTTTGAAAAA-TGTG-----GGATCCACTGTTAAATGAGTTCCC-CGACACCGTTCACGGTTTTAGGTGTATGTTAGCAG-TTAAATATTT-GCAGTTAGTAGAGAAAACTTACTCTCCTG-ATACATTGGGTTACGATTTGATAAGGGATTTA-ATCCTGGTAATAAGGGCTAGGAATTATGTCGAAGCGACCAGCAGATATAATCATTTCCACGCCCGCTTCGAAGGTACGCCGCCGTCTCAACTTCGACAGCCCATATGTGAGCCGTGCTGCTGCCCCCATTGTCCGCGTCACCAA---AGCAAAAGCATGGGCGAACAGGCCCATGAACAGAAAGCCCAGGATGTACAGGATGTACAGAAGTCCAGATGTTCCTAGAGGATGTGAAGGTCCATGTAAGGTTCAGTCGTTTGAGTCCAGACATGATATTCAGCATATAGGTAAA-GTAATGTGTGTTAGTGATGTTACTCGTGGTACTGGGCTG-ACCCATAGAGTTGGTAAGAGATTTTGTGTTAAGTCTGTTT-ATGTGTTGGGT-AAGATCTGGATGGATGAGAACATTAAGACGAAGAATCACACGAATAGTGTGATGTTTTTCTTGGTTAGAGATCGTAGACCTGTTGATAA---ACCTCAAGATTTTGGAGAGGTATTTAATATGTTTGATAATGAGCCCAG--TACGGCGACTGTGAAGAATGTTCATCGTGATAGATATCAAGTTCTGCGCAAATGGTATGCAACTGTCACCGGTGGACAATACGCTTCAAAGGAACAAGCTCTCGTGAAGAAATTTATTAG--AGTTAATAATTATGTTGTGTATAACCAGCAGGAAGCTGGCAAGTATGAGAATCATTCTGAGAATGCTTTAATGTTGTATATGGCGTGTACTCACGCCTCTAA-CCCAGTGTATGCTACCTTGAAGATACGGATCTACTTCTATGATTCCGTGACAAATT------A-ATAAATATTGAATTTTATTGAAGATGATTGGTCTACAAATA-CAACATGTTGTAATACATTCCATAATACATGATCAACTGCTCTAACTACATTATTAATACTGACAATTCCTAAGTTATTTAAATATTTTAGCACTTGAGTCCTAAAGACCCTTAAGAAACGACCAGTCGGAGGCTGTGAGGTCATCCAGATTCGG-AAAGCTATGAAACATTTGTG-TATCCCCAACGCTTTCCTCAGGTTGTGATTGAACTGGATCCTGATCGTGAGTATATCCATATTCGTCGTGAATGGACGGTTGACGTGGCTGATGATCTTGAAATAGAGGGGATTTGGAACTTCCCAGATATATGCGCCATTCCCTGCTTGAGCTGCAGTGATGGGTTCCCCTGTGCGTGAATCCATGGTTGTGGCAGTTG---ATTGACAGATAATAAGAACACCCGCATTCAAGATCTACTCTCCTCCTCCTGTTG---CGTTATT-CGCTTCCCTGTGCTGTACTTTGATTGGAAGCTGAGTACAGTGGTCCTTCGAGAGTGATGAAGATTGCATTTTTTAAGGCCCAATTCTTTAATGCTGTGTTTTTTTCC-TCGTTGAGGAATTCCGTATAACTGCTGTTCGGACCAGGATTGCACAGGAAGATTGTCGG-TATCCCGCCTTTAATTTGAACTGGCTTTCCGTATTTTGTG---TTGGACTGCCAGTCTCTTTGGGCCCTCATGAACTCTTTAAAGTGTTTGAGGAAATGCGGGTCGACGTCATCAATGACGTTGTACCAGGCG-TCGTTACTGTATACTTTGGGACTCAGGTCTAGATGTCCGCACAAATAGTTATGTGGTCCCAATGATCTAGCCCACATCGTCTTCCCCGTTCGACTATCTCCCTCAATTACTATACTCCGAGGTCTAA-GGGGCCGCGCAGCGGCATCGACAACGTTATCGATGGCCCAAACTTCAAGTTCTTCTGGAACTTGATCGAAAGAAGAAGGAGAAAAAGGAGAAATATAGGG-AGCCGG-TGGCTCCTGAAAGATTCTGTCTAGATTTGCATTTAAATTATGAAATTGTAGTACAAAATCTTTAGGAGCTAGTTCCTTAATGACTCT-AAGAGCCTCTGACTTACTGCCTGCGT-TAAGTGCTGCGGCGTAAGCGTCGTTGGCTGTCTGCTGTCCTCCTCTTGCTGATCTTCCATCTATCTGAAATTCTCCCCACTCGAGAGTGTCCCCGTCCTTGTCGATGTAGGCCTTGACATCTGAGCTTGATTTAGCTCCCTGAATGTTCGGATGGAAATGTGCTGACCCGGTTTGGGATACCAGGTCGAAGAATCT-GTTATTTGTGCAGACGAATTTGCCCTCGAACTGGATGAGCACATGGAGATGAGGGCTCCCATCTTCGTGTAACTCTCTGCAGAGTTTGATGTATTTTTTATTCGAGGGTGTGTTTATGGCTTGAATTTGGGAAAGTGCTTCCTCTTTAGTGAGTGAGCACTGTGGATAAGTGATGAAATAATTTTTGGCTTGTATTTTAAAACGTTTGGGGGGAGCCAT--TGACTTTGGTCAATTAGAGACAACT-GATGGGCTTTTACT--CTGGGAATTGGAGACTGG-ATA-CAATTTATAG---TG-TCTCCAAATGGCATATTCTGTA------AATAACTAGAAGTTCGTTTG-AAATTCAAATTCCCCTTTGGGCTCCAAAAGCGGCCATCCGTATAATATT-
>CLCuBuV-PK:BahP:09FR837933
----------------------------------------------ACCGGATGGCCGCGCGATTTTTT----TGTGGGCCCTACCATTAACTCTTGTCGGCAAATCATATGACGCG-CTCAAAGCTTAAATAA-----------TTCTC-CCGCCTATTATAAGTACTTCGT-TGCTAAGTAT-GCGTTTGAAAAA-TGTG-----GGATCCACTGTTAAATGAGTTCCC-CGACACCGTTCACGGTTTTAGGTGTATGTTAGCAG-TTAAATATTT-GCAGTTAGTAGAGAAAACTTACTCTCCTG-ATACATTGGGTTACGATTTGATAAGGGATTTA-ATCCTGGTAATAAGGGCTAGGAATTATGTCGAAGCGACCAGTAGATATAATCATTTCCACGCCCGCTTCGAAGGTACGCCGCCGTCTCAACTTCGACAGCCCATATGTGAGCCGTGCTGCTGCCCCCATTGTCCGCGTCACCAA---AGCAAAAGCATGGGCGAACAGGCCCATGAACAGAAAGCCCAGGATGTACAGGATGTACAGAAGTCCAGATGTTCCTAGAGGATGTGAAGGTCCATGTAAGGTTCAGTCGTTTGAGTCCAGACATGATATTCAGCATATAGGTAAA-GTAATGTGTGTTAGTGATGTTACTCGTGGTACTGGGCTG-ACCCATAGAGTTGGTAAGAGATTTTGTGTTAAGTCTGTTT-ATGTGTTGGGT-AAGATCTGGATGGATGAGAACATTAAGACGAAGAATCACACGAATAGTGTGATGTTTTTCTTGGTTAGAGATCGTAGACCTGTTGATAA---ACCTCAAGATTTTGGAGAGGTATTTAATATGTTTGATAATGAGCCCAG--TACGGCGACTGTGAAGAATGTTCATCGTGATAGGTATCAAGTTCTGCGCAAATGGTATGCAACTGTCACCGGTGGACAATACGCTTCAAAGGAACAAGCTCTCGTGAAGAAATTTATTAG--AGTTAATAATTATGTTGTGTATAACCAGCAGGAAGCTGGCAAGTATGAGAATCATTCTGAGAATGCTTTAATGTTGTATATGGCGTGTACTCACGCCTCTAA-CCCAGTGTATGCTACCTTGAAGATACGGATCTACTTCTATGATTCCGTGACAAATT------A-ATAAATATTGAATTTTATTGAAGATGATTGGTCTACAAATA-CAACATGTTGTAATACATTCCATAATACATGATCAACTGCTCTAACTACATTATTAATACTGACAATTCCTAAGTTATTTAAATATTTTAGCACTTGAGTCCTAAAGACCCTTAAGAAACGACCAGTCGGAGGCTGTGAGGTCATCCAGATTCGG-AAAGCTATGAAACATTTGTG-TATCCCCAACGCTTTCCTCAGGTTGTGATTGAACTGGATCCTGATCGTGAGTATATCCATATTCGTCGTGAATGGACGGTTGACGTGGCTGATGATCTTGAAATAGAGGGGATTTGGAACTTCCCAGATATATGCGCCATTCCCTGCTTGAGCTGCAGTGATGGGTTCCCCTGTGCGTGAATCCATGGTTGTGGCAGTTG---ATTGACAGATAATAAGAACACCCGCATTCAAGATCTACTCTCCTCCTCCTGTTG---CGTTATT-CGCTTCCCTGTGTTGTACTTTGATTGGAAGCTGAGTACAGTGGTCCTTCGAGAGTGATGAAGATTGCATTTTTTAAGGCCCAATTCTTTAATGCTGTGTTTTTTTCC-TCGTTGAGGAATTCCGTATAACTGCTGTTCGGACCAGGATTGCACAGGAAGATTGTCGG-TATCCCGCCTTTAATTTGAACTGGCTTTCCGTATTTTGTG---TTGGACTGCCAGTCTCTTTGGGCCCCCATGAACTCTTTAAAGTGTTTGAGGAAATGCGGGTCGACGTCATCAATGACGTTGTACCAGGCG-TCGTTACTGTATACTTTGGGACTCATGTCTAGATGTCCGCACAAATAGTTATGTGGTCCCAATGATCTAGCCCACATCGTCTTCCCCGTTCGACTATCTCCCTCAATTACTATACTCCGAGGTCTAA-GGGGCCGCGCAGCGGCATCGACAACGTTATCGATGGCCCAAACTTCAAGTTCTTCTGGAACTTGATCGAAAGAAGAAGGAGAAAAAGGAGAAATATAGGG-AGCCGG-TGGCTCCTGAAAGATTCTGTCTAGATTTGCATTTAAATTATGAAATTGTAGTACAAAATCTTTAGGAGCTAGTTCCTTAATGACTCT-AAGAGCCTCTGACTTACTGCCTGCGT-TAAGTGCTGCGGCGTAAGCGTCGTTGGCTGTCTGCTGTCCTCCTCTTGCTGATCTTCCATCTATCTGAAACTCTCCCCACTCGAGAGTGTCCCCGTCCTTGTCGATGTAGGCCTTGACATCTGAGCTTGATTTAGCTCCCTGAATGTTCGGATGGAAATGTGCTGACCCGGTTGGGGATACCAGGTCGAAGAATCT-GTTATTTGTGCAGACGAATTTGCCCTTGAACTGGATGAGCACATGGAGATGAGGGCTCCCATCTTCGTGTAACTCTCTGCAGAGTTTGATGTATTTTTTATTCGAGGGTGTGTTGATGGCTTGAATTTGGGAAAGTGCTTCCTCTTTAGTAAGTGAGCACTGTGGATAAGTGATGAAATAATTTTTGGCTTGTACTTTAAAACGTTTGGGTAGAGCCAT--TGACTTTGGTCAATTAGAGACAACT-GATGGGCTTTTACT--CTGGGAATTGGAGACTGG-ATA-CAATTTATAG---TG-TCTCCAAATGGCATATTTTGTA------AATAACTAGAAGTTCGTTTG-AAATTCAAATTCCCCTTTGGGCTCCAAAAGCGGCCATCCGTATAATATT-
>CLCuBuV-PK:Bha:11HF549183
----------------------------------------------ACCGGATGGCCGCGCGATTTTTT----TGTGGGCCCTACCATTAACTCTTGTCGGCCAATCATATGACGCG-CTTAAAGCTTAAATAA-----------TTCTC-CCGCCTATTATAAGTACTTCGT-TGCTAAGTTT-GCGTTTGAAAAA-TGTG-----GGATCCACTGTTAAATGAGTTCCC-CGACACCGTTCACGGTTTTAGGTGTATGTTAGCAG-TTAAATATTT-GCAGTTAGTAGAGAAAACTTACTCTCCTG-ATACATTGGGTTACGATTTGATAAGGGATTTA-ATCCTGGTAATAAGGGCTAGGAATTATGTCGAAGCGACCAGCAGATATAATCATTTCCACGCCCGCTTCGAAGGTACGCCGCCGTCTCAACTTCGACAGCCCATATGTGAGCCGTGCTGCTGCCCCCATTGTCCGCGTCACCAA---AGCAAAAGCATGGGCGAACAGGCCCATGAACAGAAAGCCCAGGATGTACAGGATGTACAGAAGTCCAGATGTTCCTAGAGGATGTGAAGGTCCATGTAAGGTTCAGTCGTTTGAGTCCAGACATGATATTCAGCATATAGGTAAA-GTAATGTGTGTTAGTGATGTTACTCGTGGTACTGGGCTG-ACCCATAGAGTTGGTAAGAGATTTTGTGTTAAGTCTGTTT-ATGTGTTGGGT-AAGATCTGGATGGATGAGAACATTAAGACGAAGAATCACACGAATAGTGTGATGTTTTTCTTGGTTAGAGATCGTAGACCTGTTGATAA---ACCTCAAGATTTTGGAGAGGTATTTAATATGTTTGATAATGAGCCCAG--TACGGCGACTGTGAAGAATGTTCATCGTGATAGGTATCAAGTTCTGCGCAAATGGTATGCAACTGTCACCGGTGGACAATACGCTTCAAAGGAACAAGCTCTCGTGAAGAAATTTATTAG--AGTTAATAATTATGTTGTGTATAACCAGCAGGAAGCTGGCAAGTATGAGAATCATTCTGAGAATGCTTTAATGTTGTATATGGCGTGTACTCACGCCTCTAA-CCCAGTGTATGCTACCTTGAAGATACGGATCTACTTCTATGATTCCGTGACAAATT------A-ATAAATATTGAATTTTATTGAAGATGATTGGTCTACAAATA-CAACATGTTGTAATACATTCCATAATACATGATCAACTGCTCTAACTACATTATTAATACTGACAATTCCTAAGTTATTTAAATATTTAAGCACTTGAGTCCTAAAGACCCTTAAGAAACGACCAGTCGGAGGCTGTGAGGTCATCCAGATTCGG-AAAGCTATGAAACATTTGTG-TATCCCCAACGCTTTCCTCAGGTTGTGATTGAACTGGATCCTGATCGTGAGTATATCCATATTCGTCGTGAATGGACGGTTGACGTGGCTGATGATCTTGAAATAGAGGGGATTTGGAACTTCCCAGATATATGCGCCATTCCCTGCTTGAGCTGCAGCGATGGGTTCCCCTGTGCGTGAATCCATGGTTGTGGCAGTTG---ATTGACAGATACTAAGAACACCCTCATTCAAGATCTACTCTCCTCCTCCTGTTG---CGTCTCTTCGCTTCCCTGTGCTGTACTTTGATTGGAAGCTGAGTACAGTGGTCCTTCGAGAGTGATGAAGATTGCATTTTTTAAGGCCCAATTCTTTAATGCTGTGTTTTTTTCC-TCGTTGAGGAATTCCGTATAACTGCTGTTCGGACCAGGATTGCACAGGAAGATTGTCGG-TATCCCGCCTTTAATTTGAACTGGCTTTCCGTATTTTGTG---TTGGACTGCCAGTCTCTTTGGGCCCCCATGAACTCTTTAAAGTGTTTGAGGAAATGCGGGTCGACGTCATCAATGACGTTGTACCAGGCG-TCGTTACTGTATACTTTGGGACTCAGGTCTAGATGTCCGCACAAATAGTTATGTGGTCCCAAAGATCTAGCCCACATCGTCTTCCCCGTTCGACTATCTCCCTCAATTACTATACTCCGAGGTCTAA-GGGGCCGCGCAGCGGCATCGACAACGTTATCGATGGCCCAAACTTCAAGTTCTTCTGGAACTTGATCGAAAGAAGAAGGAGAAAAAGGAGAAATATAGGG-AGCCGG-TGGCTCCTGAAAGATTCTGTCTAGATTTGCATTTAAATTATGAAATTGTAGTACAAAATCTTTAGGAGCTAGTTCCTTAATGACTCT-AAGAGCCTCTGACTTACTGCCTGCGT-TAAGTGCTGCGGCGTAAGCGTCGTTGGCTGTCTGCTGTCCTCCTCTTGCTGATCTTCCATCTATCTGAAACTCTCCCCACTCGAGAGTGTCCCCGTCCTTGTCGATGTAGGCCTTGACATCTGAGCTTGATTTAGCTCCCTGAATGTTCGGATGGAAATGTGCTGACCCGGTTGGGGATACCAGGTCGAAGAATCT-GTTATTTGTGCAGACGAATTTGCCCTCGAACTGGATGAGCACATGGAGATGAGGGCTCCCATCTTCGTGTAACTCTCTGCAGAGTTTGATGTATTTTTTATTCGAGGGTGTGTTGATGGCTTGAATTTGGGAAAGTGCTTCCTCTTTAGTGAGTGAGCACTGTGGATAAGTGATGAAATAATTTTTGGCTTGTACTTTAAAACGTTTGGGGGGAGCCAT--TGACCTTGGTCAATTAGAGACAACT-GATGGCCTTTTACT--CTGGGAATTGGAGACTGG-ATA-CAATTTATAG---TG-TCTCCAAATGGCATATTCTGTA------AATAACTAGAAGTTCGTTTG-AAATTCAAATTCCCCTTTGGGCTCCAAAAGCGGCCATCCGTATAATATT-
>CLCuBuV-PK:Dgk:04AM774298
----------------------------------------------ACCGGATGGCCGCGCGATTTTTT----TGTGGGCCCTACCATTAACTCTTGTCGGCCAATCATATGACGCG-CTCAAAGCTTAAATAA-----------TTCTC-CCGCCTATTATAAGTACTTCGT-TGCTAAGTAT-GCGTTTGAAAAA-TGTG-----GGATCCACTGTTAAATGAGTTCCC-CGACACCGTTCACGGTTTTAGGTGTATGTTAGCAG-TTAAATATTT-GCAGTTAGTAGAGAAAACTTACTCTCCTG-ATACATTGGGTTACGATTTGATAAGGGATTTA-ATCCTGGTAATAAGGGCTAGGAATTATGTCGAAGCGACCAGCAGATATAATCATTTCCACGCCCGCTTCGAAGGTACGCCGCCGTCTCAACTTCGACAGCCCATATGTGAGCCGTGCTGCTGCCCCCATTGTCCGCGTCACCAA---AGCAAAAGCATGGGCGAACAGGCCCATGAACAGAAAGCCCAGGATGTACAGGATGTACAGAAGTCCAGATGTTCCTAGAGGATGTGAAGGTCCATGTAAGGTTCAGTCGTTTGAGTCCAGACATGATATTCAGCATATAGGTAAA-GTAATGTGTGTTAGTGATGTTACTCGTGGTACTGGGCTG-ACCCATAGAGTTGGTAAGAGATTTTGTGTTAAGTCTGTTT-ATGTGTTGGGT-AAGATCTGGATGGATGAGAACATTAAGACGAAGAATCACACGAATAGTGTGATGTTTTTCTTGGTTAGAGATCGTAGACCTGTTGATAA---ACCTCAAGATTTTGGAGAGGTATTTAATATGTTTGATAATGAGCCCAG--TACGGCGACTGTGAAGAATGTCCATCGTGATAGGTATCAAGTTCTGCGCAAATGGTATGCAACTGTCACCGGTGGACAATACGCTTCAAAGGAACAAGCTCTCGTGAAGAAATTTATTAG--AGTTAATAATTATGTTGTGTATAACCAGCAGGAAGCTGGCAAGTATGAGAATCATTCTGAGAATGCTTTAATGTTGTATATGGCGTGTACTCACGCCTCTAA-CCCAGTGTATGCTACCTTGAAGATACGGATCTACTTCTATGATTCCGTGACAAATT------A-ATAAATATTGAATTTTATTGAAGATGATTGGTCTACAAATA-CAACATGTTGTAATACATTCCATAATACATGATCAACTGCTCTAACTACATTATTAATACTGACAATTCTTAAGTTATTTAAATATTTTAGCACTTGAGTCCTAAAGACCCTTAAGAAACGACCAGTCGGAGGCTGTGAGGTCATCCAGATTCGG-AAAGCTATGAAACATTTGTG-TATCCCCAACGCTTTCCTCAGGTTGTGATTGAACTGGATCCTGATCGTGAGTATATCCATATTCGTCGTGAATGGACGGTTGACGTGGCTGATGATCTTGAAATAGAGGGGATTTGGAACTTCCCAGATATATGCGCCATTCCCTGCTTGAGCTGCAGTGATGGGTTCCCCTGTGCGTGAATCCATGGTTGTGGCAGTTG---ATTGACAGATAATAAGAACACCCGCATTCAAGATCTACTCTCCTCCTCCTGTTG---CGTTATT-CGCTTCCCTGTGATGTACTTTGATTGGAAGCTGAGTACAGTGGTCCTTCGAGAGTGATGAAGATTGCATTTTTTAAGGCCCAATTCTTTAATGCTGTGTTTTTTTCC-TCGTTGAGGAATTCCGTATAACTGCTGTTCGGACCAGGATTGCACAGGAAGATTGTCGG-TATCCCGCCTTTAATTTGAACTGGCTTTCCGTATTTTGTG---TTGGACTGCCAGTCTCTTTGGGCCCCCATGAACTCTTTAAAGTGTTTGAGGAAATGCGGGTCGACGTCATCAATGACGTTGTACCAGGCG-TCGTTACTGTATACTTTGGGACTCAGGTCTAGATGTCCGCACAAATAGTTATGTGGTCCCAATGATCTAGCCCACATCGCCTTCCCCGTTCGACTATCTCCCTCAATTACTATACTCCGAGGTCTAA-GGGGCCGCGCAGCGGCATCGACAACGTTATCAATGGCCCGAACTTCAAGTTCTTCTGGAACTTGATCGAAAGAAGAAGGAGAAAAAGGAGAAATATAGGG-AGCCGG-TGGCTCCTGAAAGATTCTGTCTAGATTTGCATTTAAATTATGAAATTGTAGTACAAAATCTTTAGGAGCTAGTTCCTTAATGACTCT-AAGAGCCTCTGACCTACTGCCTGCGT-TGAGTGCTGCGGCGTAAGCGTCGTTGGCTGTCTGCTGTCCTCCTCTTGCTGATCTTCCATCGATCTGAAACTCTCCCCACTCGAGAGTGTCCCCGTCCTTGTCGATGTAGGCCTTGACATCTGAGCTTGATTTAGCCCCCTGAATGTTCGGATGGAAATGTGCTGACCCGGTTGGGGATACCAGGTCGAAGAATCT-GTTATTTGTGCAGACGAATTTGCCCTCGAACTGGATGAGCACATGGAGATGAGGGCTCCCATCTTCGTGTAACTCTCTGCAGAGTTTGATGTATTTTTTATTCGAGGGTGTGTTGATGGCTTGAATTTGGGAAAGTGCTTCCTCTTTAGTGAGTGAGCACTGTGGATAAGTGATGAAATAATTTTTGGCTTGTACTTTAAAACGTTTGGGGGGAGCCAT--TGACTTTGGTCAATTAGAGACAACT-GATGGGCTTTTACT--CTGGGAATTGGAGACTGG-ATA-CAATTTATAG---TG-TCTCCAAATGGCATATTCTGTA------AATAACTAGAAGTTCGTTTG-AAATTCAAATTCCCCTTTGGGCTCCAGAAGCGGCCATCCGTATAATATT-
>CLCuBuV-PK:Fai:05AM774305
----------------------------------------------ACCGGATGGCCGCGCGATTTTTT----TGTGGGCCCTACCATTAACTCTTGTCGGCCAATCATATGACGCG-CTCAAAGCTTAAATAA-----------TTCTC-CCGCCTATTATAAGTACTTCGT-TGCTAAGTAT-GCGTTTGAAAAA-TGTG-----GGATCCACTGTTAAATGAGTTCCC-CGACACCGTTCACGGTTTTAGGTGTATGTTAGCAG-TTAAATATTT-GCAGTTAGTAGAGAAAACTTACTCTCCTG-ATACATTGGGTTACGATTTGATAAGGGATTTA-ATCCTGGTAATAAGGGCTAGGAATTATGTCGAAGCGACCAGCAGATATAATCATTTCCACGCCCGCTTCGAAGGTACGCCGCCGTCTCAACTTCGACAGCCCATATGTGAGCCGTGCTGCTGCCCCCATTGTCCGCGTCACCAA---AGCAAAAGCATGGGCGAACAGGCCCATGAACAGAAAGCCCAGGATGTACAGGATGTACAGAAGTCCAGATGTTCCTAGAGGATGTGAAGGTCCATGTAAGGTTCAGTCGTTTGAGTCCAGACATGATATTCAGCATATAGGTAAA-GTAATGTGTGTTAGTGATGTTACTCGTGGTACTGGGCTG-ACCCATAGAGTTGGTAAGAGATTTTGTGTTAAGTCTGTTT-ATGTGTTGGGT-AAGATCTGGATGGATGAGAACATTAAGACGAAGAATCACACGAATAGTGTGATGTTTTTCTTGGTTAGAGATCGTAGACCTGTTGATAA---ACCTCAAGATTTTGGAGAGGTATTTAATATGTTTGATAATGAGCCCAG--TACGGCGACTGTGAAGAATGTTCATCGTGATAGGTATCAAGTTCTGCGCAAATGGTATGCAACTGTCACCGGTGGACAATACGCTTCAAAGGAACAAGCTCTCGTGAAGAAATTTATTAG--AGTTAATAATTATGTTGTGTATAACCAGCAGGAAGCTGGCAAGTATGAGAATCATTCTGAGAATGCTTTAATGTTGTATATGGCGTGTACTCACGCCTCTAA-CCCAGTGTATGCTACCTTGAAGATACGGATCTACTTCTATGATTCCGTGACAAATT------A-ATAAATATTGAATTTTATTGAAGATGATTGGTCTACAAATA-CAACATGTTGTAATACATTCCATAATACATGATCAACTGCTCTAACTACATTATTAATACTGACAATTCCTAAGTTATTTAAATATTTAAGCACTTGAGTCCTAAAGACCCTTAAGAAACGACCAGTCGGAGGCTGTGAGGTCATCCAGATTCGG-AAAGCTATGAAACATTTGTG-TATCCCCAACGCTTTCCTCAGGTTGTGATTGAACTGGATCCTGATCGTGAGTATATCCATATTCGTCGTGAATGGACGGTTGACGTGGCTGATGATCTTGAAATAGAGGGGATTTGGAACTTCCCAGATATATGCGCCATTCCCTGCTTGAGCTGCAGTTATGGGTTCCCCTGTGCGTGAATCCATGGTTGTGGCAGTTG---ATTGACAGATACTAAGAACACCCTCATTTAAGATCTACTCTCCTCCTCCTGTTG---CGTCTCTTCGCTTCCCTGTGCTGTACTTTGATTGGAAGCTGAGTACAGTGGTCCTTCGAGAGTGATGAATATTGCATTTTTTAAGGCCCAATTCTTTAATGCTGTGTTTTTTTCC-TCGTTGAGGAATTCATTGTAACTGCTGTTCGGACCAGGATTGCACAGGAAGATTGTCGG-TATCCCGCCTTTAATTTGAACTGGCTTTCCGTATTTTGTG---TTGGACTGCCAGTCTCTTTGGGCCCCCATGAACTCTTTAAAGTGTTTGAGGAAATGCGGGTCGACGTCATCAATGACGTTGTACCAGGCG-TCGTTACTGTATACTTTGGGACTCAGGTCCAGATGTCCGCACAAATAGTTATGTGGTCCCAATGATCTAGCCCACATCGTCTTCCCCGTTCGACTATCTCCCTCAATTACTATACTCCGAGGTCTAA-GGGGCCGCGCAGCGGCATCGACAACGTTATCGATGGCCCAAACTTCAAGTTCTTCTGGAACTTGATCGAAAGAAGAAGGTGAAAAAGGAGAAATATAGGG-AGCCGG-TGGCTCCTGAAAGATTCTATCTAGATTTGCATTTAAATTATGAAATTGTAGTACAAAATCTTTAGGAGCTAGTTCCTTAATGACTCT-AAGAGCCTCTGACTTACTGCCTGCGT-TAAGTGCTGCGGCGTAAGCGTCGTTGGCTGTCTGCTGTCCTCCTCTTGCTGATTTTCCATCGATCTGAAACTCTCCCCACTCGAGAGTGTCCCCGTCCTTGTCGATGTAGGCCTTGACATCTGAGCTTGATTTAGCTCCCTGAATGTTCGGATGGAAATGTGCTGACCTGGTTGGGGATACCAGGTCGAAGAATCT-GTTATTCGTGCAGACGAATTTGCCCTCGAACTGGATGAGCACATGAAGATGAGGGCTCCCATCTTCGTGTAACTCTCTGCAGAGTTTGATGTATTTTTTATTCGAGGGTGTGTTGATGGCTTGAATTTGGGAAAGTGCTTCCTCTTTAGTGAGTGAGCACTGTGGATAAGTGATGAAATAGTTTTTGGCTTGTACTTTAAAACGTTTGGGGGGAGCCAT--TGACTTTGGTCAATTAGAGACAACT-GATGGGCTTTTACT--CTGGGAATTGGAGACTGG-ATA-CAATTTATAG---TG-TCTCCAAATGGCATATTCTGTA------AATAACTAGAAGTTCGTTTG-AAATTCAAATTCCCCTTTGGGGTCCAAAAGCGGCCATCCGTATAATATT-
>CLCuBuV-PK:Fai:10HF549180
----------------------------------------------ACCGGATGGCCGCGCGATTTTTT----TGTGGGCCCTACCATTAACTCTTGTCGGCCAATCATATGACGCG-CTCAAAGCTTAAATAA-----------TTCTC-CCGCCTATTATAAGTACTTCGT-TGCTAAGTTT-GCGTTTGAAAAA-TGTG-----GGATCCACTGTTAAATGAGTTCCC-CGACACCGTTCACGGTTTTAGGTGTATGTTAGCAG-TTAAATATTT-GCAGTTAGTAGAGAAAACTTACTCTCCTG-ATACATTGGGTTACGATTTGATAAGGGATTTA-ATCCTGGTAATAAGGGCTAGGAATTATGTCGAAGCGACCAGCAGATATAATCATTTCCACGCCCGCTTCGAAGGTACGCCGCCGTCTCAACTTCGACAGCCCATATGTGAGCCGTGCTGCTGCCCCCATTGTCCGCGTCACCAA---AGCAAAAGCATGGGCGAACAGGCCCATGAACAGAAAGCCCAGGATGTACAGGATGTACAGAAGTCCAGATGTTCCTAGAGGATGTGAAGGTCCATGTAAGGTTCAGTCGTTTGAGTCCAGACATGATATTCAGCATATAGGTAAA-GTAATGTGGGTTAGTGATGTTACTCGTGGTACTGGGCTG-ACCCATAGAGTTGGTAAGAGATTTTGTGTTAAGTCTGTTT-ATGTGTTGGGT-AAGATCTGGATGGATGAGAACATTAAGACGAAGAATCACACGAATAGTGTGATGTTTTTCTTGGTTAGAGATCGTAGACCTGTTGATAA---ACCTCAAGATTTTGGAGAGGTATTTAATATGTTTGATAATGAGCCCAG--TACGGCGACTGTGAAGAATGTTCATCGTGATAGGTATCAAGTTCTGCGCAAATGGTATGCAACTGTCACCGGTGGACAATACGCTTCAAAGGAACAAGCTCTCGTGAAGAAATTTATTAG--AGTTAATAATTATGTTGTGTATAACCAGCAGGAAGCTGGCAAGTATGAGAATCATTCTGAGAATGCTTTAATGTTGTATATGGCGTGTACTCACGCCTCTAA-CCCAGTGTATGCTACCTTGAAGATACGGATCTACTTCTATGATTCCGTGACAAATT------A-ATAAATATTGAATTTTATTGAAGATGATTGGTCTACAAATA-CAACATGTTGTAAAACATTCCATAATACATGATCAACTGCTCTAACTACATTATTAATACTGACAATTCCTAAGTTATTTAAATATTTAAGCACTTGAGTCCTAAAGACCCTTAAGAAACGACCAGTCGGAGGCTGTGAGGTCATCCAGATTCGG-AAAGCTATGAAACATTTGTG-TATCCCCAACGCTTTCCTCAGGTTGTGATTGAACTGGATCCTGATCGTGAGTATATCCATATTCGTCGTGAATGGACGGTTGACGTGGCTGATGATCTTAAAATAGAGGGGATTTGGAACTTCCCAGATATATGCGCCATTCCCTGCTTGAGCTGCAGTTATGGGTTCCCCTGTGCGTGAATCCATGGTTGTGGCAGTTG---ATTGACATATAATAAGAACACCCTCATTCAATATCTACTCTCCTCCTCCTGTTG---CGTCTCTTCGCTTCCCTGTGCTGTACTTTGATTGGAAGCTGAGTACAGTGGTCCTTCGAGAGTGATGAAGATTGCATTTTTTAAGGCCCAATTCTTTAATGCTGTGTTTTTTTCC-TCGTTGAGGAATTCCGTATAACTGCTGTTCGGACCAGGATTGCACAGGAAGATTGTCGG-TATCCCGCCTTTAATTTGAACTGGCTTTCCGTATTTTGTG---TTGGACTGCGAGTCTCTTTGGGCCCCCATGAACTCTTTAAAGTGTTTGAGGAAATGCGGGTCGACGTCATCAATGACGTTGTACCAGGCG-TCGTTACTGTATACTTTGGGACTCAGGTCTAGATGTCCGCACAAATAGTTATGTGGTCCCAATGATCTAGCCCACATCGTCTTCCCCGTTCGACTATCTCCCTCAATTACTATACTCCGAGGTCTAA-GGGGCCGCGCAGCGGCATCGACAACGTTATCGATGGCCCAAACTTCAAGTTCTTCTGGAACTTGATCGAAAGAAGAAGGAGAAAAAGGAGAAATATAGGG-AGCCGG-TGGCTCCTGAAAGATTCTGTCTAGACTTGCATTTAAATTATGAAATTGTAGTACAAAATCTTTAGGAGCTAGTTCCTTAATGACTCT-AAGAGCCTCTGACTTACTGCCTGCGT-TAAGTGCTGCGGCGTAAGCGTCGTTGGCTGTCTGCTGTCCTCCTCTTGCTGATCTTCCATCGATCTGAAACTCTCCCCACTCGAGAGTGTCCCCGTCCTTGTCGATGTAGGCCTTGACATCTGAGCTCCATTTAGCTCCCTGAATGTTCGGATGGAAATGTGCTGACCCGGTTGGGGATACCAGGTCGAAGAATCT-GTGATTTGTGCAGACGAATTTGCCCTCGAACTGGATGAGCACATGGAGATGAGGGCTCCCATCTTCGTGTAACTCTTTGCAGAGTTTGATGTATTTTTTATTCGAGGGTGTGTTGATGGCTTGAATTTGGGAAAGTGCTTCCTGTTTAGTGAGTGAGCACTGTGGATAAGTGATGAAATAATTTTTGGCTTGTACTTTAAAACGTTTGGGGGCAGCCAT--TGACTTTGGTCAATTAGAGACAACT-GATGGGCTTTTACT--CTGGGAATTGGAGACTGG-ATA-CAATTTATAG---TG-TCTCCAAATGGCATATTCTGTA------AATAACTAGAAGTTCGTTTG-AAATTCAAATTCCCCTTTGGGCTCCAAAAGCGGCCATCCGTATAATATT-
>CLCuBuV-PK:Kha:04AM774295
----------------------------------------------ACCGGATGGCCGCGCGATTTTTT----TGTGGGCCCTACCATTAACTCTTGTCGGCCAATCATATGACGCG-CTCAAAACTTAAATAA-----------TTCTC-CCGCTTATTATAAGTACTTCGT-TGCTAAGTAT-GCGTTTGAAAAA-TGTG-----GGATCCACTGTTAAATGAGTTCCC-CGACACCGTTCACGGTTTTAGGTGTATGTTAGCAG-TTAAATATTT-GCAGTTAGTAGAGAAAACTTACCCTCCTG-ATACATTGGGTTACGATTTGATAAGGGATTTA-ATCCTGGTAATAAGGGCTAGGAATTATGTCGAAGCGACCAGCAGATATAATCATTTCCACGCCCGCTTCGAAGGTACGCCGCCGTCTCAACTTCGACAGCCCATATGTGAGCCGTGCTGCTGCCCCCATTGTCCGCGTCACCAA---AGCAAAAGCATGGGCGAACAGGCCCATGAACAGAAAGCCCAGGATGTACAGGATGTACAGAAGTCCAGATGTTCCTAGAGGATGTGAAGGTCCATGTAAGGTTCAGTCGTTTGAGTCCAGACATGATATTCAGCATATAGGTAAA-GTAATGTGTGTTAGTGATGTTACTCATGGTACTGGGCTG-ACTCATAGAGTTGGTAAGAGATTTTGTGTTAAGTCTGTTT-ATGTGTTGGGT-AAGATCTGGATGGATGAGAACATTAAGACGAAGAATCACACGAATAGTGTGATGTTTTTCTTGGTTAGAGATCGTAGACCTGTTGATAA---ACCTCAAGATTTTGGAGAGGTATTTAATATGTTTGATAATGAGCCCAG--TACGGCGACTGTGAAGAATGTTCATCGTGATAGGTATCAAGTTCTGCGCAAATGGTATGCAACTGTCACCGGTGGACAATACGCTTCAAAGGAACAAGCTCTCGTGAAGAAATTTATTAG--AGTTAATAATTATGTTGTGTATAACCAGCAGGAAGCTGGCAAGTATGAGAATCATTCTGAGAATGCTTTAATGTTGTATATGGCGTGTACTCACGCCTCTAA-CCCAGTGTATGCTACCTTGAAGATACGGATCTACTTCTATGATTCCGTGACAAATT------A-ATAAATATTGAATTTTATTGAAGATGATTGGTCTATAAATA-CAACATGTTGTAATACATTCCATAATACATGATCAACTGCTCTAACTACATTATTAATACTGACAATTCCTAAGTTATTTAAATATTTAAGCACTTGAGTCCTAAAGACCCTTAAGAAACGACCAGTCGGAGGCTGTGAGGTCATCCAGATTCGG-AAAGCTATGAAACATTTGTG-TATCCCCAACGCTTTCCTCAGGTTGTGATTGAACTGGATCCTGATCGTGAGTATATCCATATTCGTCGTGAATGGACGGTTGACGTGGCTGATGATCTTGAAATAGAGGGGATTTGGAACTTCCCAGATATATGCGCCATTCCCTGCTTGAGCTGCAGTGATGGGTTCCCCTGTGCGTGAATCCATGGTTGTGGCAGTTG---ATTGACAGATAATAAGAACACCCTCATTCAATATCTACTCTCCTCCTCCTGTTG---CGTCTCTTCGCTTCCCTGTGCTGTACTTTGATTGGAAGCTGAGTACAGTGGTCCTTCGAGAGTGATGAAGATTGCATTTTTTAAGGCCCAATTCTTTAATGCTGTGTTTTTTTCC-TCGTTGAGGAATTCCTTATAACTGCTGTTCGGACCAGGATTGCACAGAAAGATTGTCGG-TATCCCGCCTTTAATTTGAACTGGCTTTCCGTATTTTGTG---TTGGACTGCCAGTCTCTTTGGGCCCCCATGAACTCTTTAAAGTGTTTGAGGAAATGCGGGTCGACGTCATCAATGACGTTGTACCAGGCG-TCGTTACTGTATACTTTGGGACTCAGGTCCAGATGTCCGCACAAATAGTTATGTGGTCCCAATGATCTAGCCCACATCGTCTTCCCCGTTCGACTATCTCCCTCAATTACTATACTCCGAGGTCTAA-GGGGCCGCGCAGCGGCATCGACAACGTTATCGATGGCCCAAACTTCAAGTTCTTCTGGAACTTGATCGAAAGAAGAAGGAGAAAAAGGAGAAATATAGGG-AGCCGG-TGGCTCCTGAAAGATTCTGTCTAGATTTGCATTTAAATTATGAAATTGTAGTACAAAATCTTTAGGAGCTAGTTCCTTAATGACTCT-AAGAGCCTCTGACTTACTGCCTGCGT-TAAGTGCTGCGGCGTAAGCGTCGTTGGCTGTCTGCTGTCCTCCTCTTGCTGATCTTCCATCGATCTGAAACTCTCCCCACTCGAGAGTGTCCCCGTCCTTGTCGATGTAGGCCTTGACATCTGAGCTTGATTTAGCTCCCTGAATGTTCGGATGGAAATGTGCTGACCTGGTTGGGGATACCAGGTCGAAGAATCT-GTTATTCGTGCAGACGAATTTGCCCTCGAACTGGATGAGCACATGGAGATGAGGGCTCCCATCTTCGTGTAACTCTCTGCAGAGTTTGATGTATTTTTTATTCGAGGGTGTGTTGATGGCTTGAATTTGGGAAAGTGCTTCCTCTTTAGTGAGTGAGCACTGTGGATAAGTGATGAAATAATTTTTGGCTTGTACTTTAAAACGTTTGGGGGGAGCCAT--TGACTTTGGTCAATTAGAGACAACT-GATGGGCTTTTACT--CTGGGAATTGGAGACTGG-ATA-CAATTTATAG---TG-TCTCCAAATGGCATATTCTGTA------AATAACTAGAAGTTTGTTTG-AAATTCAAATTCCCCTTTGGGCTCCAAAAGCGGCCATCCGTATAATATT-
>CLCuBuV-PK:Lay:04AM774301
----------------------------------------------ACCGGATGGCCGCGCGATTTTTT----TGTGGGCCCTACCATTAACTCTTGTCGGCCAATCATATGACGCG-CTCAAAGCTTAAATAA-----------TTCTC-CCGCCTATTATAAGTACTTCGT-TGCTAAGTAT-GCGTTTGAAAAA-TGTG-----GGATCCACTGTTAAATGAGTTCCC-CGACACCGTTCACGGTTTTAGGTGTATGTTAGCAG-TTAAATATTT-GCAGTTGGTAGAGAAAACTTACTCTCCTG-ATACATTGGGTTACGATTTGATAAGGGATTTA-ATCCTGGTAATAAGGGCTAGGAATTATGTCGAAGCGACCAGCAGATATAATCATTTCCACGCCCGCTTCGAAGGTACGCCGCCGTCTCAACTTCGACAGCCCATATGTGAGCCGTGCTGCTGCCCCCATTGTCCGCGTCACCAA---AGCAAAAGCATGGGCGAACAGGCCCATGAACAGAAAGCCCAGGATGTACAGGATGTACAGAAGTCCAGATGTTCCTAGAGGATGTGAAGGTCCATGTAAGGTTCAGTCGTTTGAGTCCAGACATGATATTCAGCATATAGGTAAA-GTAATGTGTGTTAGTGATGTTACTCGTGGTACTGGGCTG-ACCCATAGAGTTGGTAAGAGATTTTGTGTTAAGTCTGTTT-ATGTGTTGGGT-AAGATCTGGATGGATGAGAACATTAAGACGAAGAATCACACGAATAGTGTGATGTTTTTCTTGGTTAGAGATCGTAGACCTGTTGATAA---ACCTCAAGATTTTGGAGAGGTATTTAATATGTTTGATAATGAGCCCAG--TACGGCGACTGTGAAGAATGTTCATCGTGATAGGTATCAAGTTCTGCGCAAATGGTATGCAACTGTCACCGGTGGACAATACGCTTCAAAGGAACAAGCTCTCGTGAAGAAATTTATTAG--AGTTAATAATTATGTTGTGTATAACCAGCAGGAAGCTGGCAAGTATGAGAATCATTCTGAGAATGCTTTAATGTTGTATATGGCGTGTACTCACGCCTCTAA-CCCAGTGTATGCTACCTTGAAGATACGGATCTACTTCTATGATTCCGTGACAAATT------A-ATAAATATTGAATTTTATTGAAGATGATTGGTCTACAAATA-CAACATGTTGTAATACATTCCATAATACATGATCAACTGCTCTAACTACATTATTAATACTGACAATTCCTAAGTTATTTAAATATTTAAGCACTTGAGTCCTAAAGACCCTTAAGAAACGACCAGTCGGAGGCTGTGAGGTCATCCAGATTCGG-AAAGCTATGAAACATTTGTG-TATCCCCAACGCTTTCCTCAGGTTGTGATTGAACTGGATCCTGATCGTGAGTATATCCATATTCGTCGTGAATGGACGGTTGGCGTGGCTGATGATCTTGAAATAGAGGGGATTTGGAACTTCCCAGATATATGCGCCATTCCCTGCTTGAGCTGCAGTGATGGGTTCCCCTGTGCGTGAATCCATGGTTGTGGCAGTTG---ATTGACAGATACTAAGAACACCCTCATTCAAGATCTACTCTCCTCCTCCTGTTG---CGTCTCTTCGCTTCCCTGTGATGTACTTTGATTGGAAGCTGAGTACAGTGGTCCTTCGAGAGTGATGAAGATTGCATTTTTTAAGGCCCAATTCTTTAATGCTGTGTTTTTTTCC-TCGTTGAGGAATTCATTATAACTGCTGTTCGGACCAGGATTGCACAGGAAGATTGTCGG-TATCCCGCCTTTAATTTGAACTGGCTTTCCGTATTTTGTG---TTGGACTGCCAGTCTCTTTGGGCCCCCATGAACTCTTTAAAGTGTTTGAGGAAATGCGGGTCGACGTCATCAATGACGTTGTACCAGGCG-TCGTTACTGTATACTTTGGGACTCAGGTCCAGATGTCCGCACAAATAGTTATGTGGTCCCAATGATCTAGCCCACATCGTCTTCCCCGTTCGACTATCTCCTTCAATTACTATACTCCGAGGTCTAA-GGGGCCGCGCAGCGGCATCGACAACGTTATCGATGGCCCAAACTTCAAGTTCTTCTGGAACTTGATCGAAAGAAGAAGGAGAAAAAGGAGAAATATAGGG-AGCCGG-TGGCTCCTGAAAGATTCTATCTAGATTTGCATTTAAATTATGAAATTGTAGTACAAAATCTTTAGGAGCTAGTTCCTTAATGACTCT-AAGAGCCTCTGACTTACTGCCTGCGT-TAAGTGCTGCGGCGTAAGCGTCGTTGGCTGTCTGCTGTCCTCCTCTTGCTGATCTTCCATCGATCTGAAACTCTCCCCACTCGAGAGTGTCCCCGTCCTTGTCGATGTAGGCCTTGACATCTGAGCTTGATTTAGCTCCCTGAATGTTCGGATGGAAATGTGCTGACCTGGTTGGGGATACCAGGTCGAAGAATCT-GTTATTCGTGCAGACGAATTTGCCCTCGAACTGGATGAGCACATGGAGATGAGGGCTCCCATCTTCGTGTAACTCTCTGCAGAGTTTGATGTATTTTTTATTCGAGGGTGTGTTGATGGCTTGAATTTGGGAAAGTGCTTCCTCTTTAGTGAGTGAGCACTGTGGATAAGTGATGAAATAGTTTTTGGCTTGTACTTTAAAACGTTTGGGGGGAGCCAT--TGACTTTGGTCAATTAGAGACAACT-GATGGGCTTTTACT--CTGGGAATTGGAGACTGG-ATA-CAATTTATAG---TG-TCTCCAAATGGCATATTCTGTA------AATAACTAGAAGTTCGTTTG-AAATTCAAATTCCACTTTGGGGTCCAAAAGCGGCCATCCGTATAATATT-
>CLCuBuV-PK:Lay:11HF549182
----------------------------------------------ACCGGATGGCCGCGCGATTTTTTA---TGTGGGCCCC---------------CGATTTATGAGATTGCTCC-CTCAAAGCTTAAATAA-----------TTCTC-CCGCCTATTATAAGTACTTCGT-TGCTAAGTAT-GCGTTTGAAAAA-TGTG-----GGATCCACTGTTAAATGAGTTCCC-CGACACCGTTCACGGTTTTAGGTGTATGTTAGCAG-TTAAATATTT-GCAGTTAGTAGAGAAAACTTACTCTCCTG-ATACATTGGGTTACGATTTGATAAGGGATTTA-ATTCTTGTAATAAGGGCTAGGAATTATGTCGAAGCGACCAGCAGATATAATCATTTCCACGCCCGCTTCGAAGGTACGCCGCCGTCTCAACTTCGACAGCCCATATGTGAGCCGTGCTGCTGCCCCCATTGTCCGCGTCACCAA---AGCAAAAGCATGGGCGAACAGGCCCATGAACAGAAAGCCCAGGATGTACAGGATGTACAGAAGTCCAGATGTTCCTAGAGGATGTGAAGGCCCATGTAAGGTTCAGTCCTTTGAGTCCAGACATGATATTCAGCATATAGGTAAA-GTCATGTGTGTCAGTGATGTTACTCGTGGAACTGGGCTG-ACCCATAGAGTGGGTAAGAGATTTTGTGTCAAGTCTGTGT-ATGTGTTGGGT-AAGATCTGGATGGATGAGAACATTAAGACCAAGAATCACACGAATAGTGTGATGTTTTTTTTAGTTAGAGACCGTAGACCAGTTGATAA---ACCTCAGGATTTTGGAGAGGTGTTTAATATGTTTGATAATGAGCCCAG--TACGGCGACTGTGAAGAATGTTCATCGTGATAGGTATCAGGTTCTGCGCAAATGGTATGCAACTGTCACCGGTGGACAATACGCTTCAAAGGAACAAGCGCTTGTGAAGAAGTTTATTAG--GGTTAATAATTATGTTGTTTACAATCAACAGGAAGCAGGAAAATACGAGAATCATACGGAAAATGCGTTAATGCTTTATATGGCTTGTACCCACGCTAGCAA-CCCTGTTTATGCTACGTTGAAGATTAGGATATATTTTTATGACTCTGTAACGAATTGATATTA-ATAAAGTTTGAATTTTATTTCTGAATATTGATCTACATACA-TAGTTTGTTGGATTACATTGTACAATACATGTTCTACAGCTTTAATAACTAAATTAATTGAAATTACACCGAGATTGTTCAGATATTTGAGGACTTGGGTTTTGAATACCCTTAAGAAAAGACCAGTCTGAGGCTGTAAGGTCGTCCAGATTCGG-AAGGTTAGAAAACACTTGTG-CAGTCCCAGAGCTTTCCGAGTGTTGTAGTTGAACTGGATCTTGATCGTGAGTATGTCCATATTCGTCGTGAATGGACGGTTGACGTGGCTGATGATCTTGAAATAAGGGGGATTTGGAACCTCCCAGATATATGCGCCATTCCCTGCTTGAGCTGCAGTGATGGGTTCCCCTGTGCGTGAATCCATGGTTGTGGCAGTTG---ATTGACAGATACTAAGAACACCCGCATTCAAGATCTACTCTCCTCCTCCTGTTG---CGCCTCTTCGCTTCCCTGTGCTGTACTTTGATTGGTACCTGAGTACAGGGGCCTATCAAGTGTGATGAAGATCGCATTCTTTACTGCCCAGTTCTTTAGTGCGGTGTTCTTTTCC-TCGTCTATGAATTCTTTATAACTGCTGTTTGGACCAGGATTGCAGAGGAAGATTGTTGG-TATCCCGCCTTTAATTTGAACTGGCTTCCCGTACTTTGTG---TTGGATTGCCAGTCCCTTTGGGCCCCCATGAACTCTTTAAAGTGTTTGAGGAAATGCGGGTCGACGTCATCAATGACGTTGTACCAGGCG-TCGTTACTGTATACTTTGGGACTGAGGTCCAGATGTCCGCACAAATAGTTATGTGGTCCCAATGATCTAGCCCACATCGTCTTCCCCGTTCGACTATCTCCCTCAATTACTATACTCCGAGGTCTAA-GGGGCCGCGCAGCGGCATCGACAACGTTATCGATGACCCAAACTTCAAGTTCTTCTGGAACTTGATCGAAAGAAGAAGGTGAAAAAGGAGAAATATAGGG-AGCCGG-TGGCTCCTGAAAGATTCTGTCTAGATTTGCATTTAAATTATGAAATTGTAGTACAAAATCTTTAGGAGCTAGTTCCTTAATGACTCT-AAGAGCCTCTGACTTAGTGCCTGCGT-TAAGTGCTGCGGCGTAAGCGTCGTTGGCTGTCTGCTGTCCTCCTCTTGCTGATCTTCCATCGATCTGAAACTCTCCCCACTCGAGAGTGTCCCCGTCCTTGTCGATGTAGGCCTTGACATCTGAGCTTGATTTAACTCCCTGAATGTTCGGATGGAAATGTGCTGATCTGGTTGGGGATACCAGGTCGAAGAATCT-GTTATTCGTGCAGACGAATTTGCCCTCGAACTGGATGAGCACATGGAGATGAGGGCTCCCATCTTCGTGTAACTCTCTGCAGAGTTTGATGTATTTTTTATTCGAGGGTGTGTTGATGGCTTGAATTTGGGAAAGTGCTTCCTCTTTAGTGAGTGAGCACTGTGGATAAGTGATGAAATAATTTTTGGCTTGTACTTTAAAACGTTTGGGGGCAGCCAT--TGACTTTGGTCAATTAGAGACAACT-GGTGGGCTTTTACT--CTGGGAATTGGAGACTGG-ATA-CAATTTATAG---TG-TCTCCAAATGGCATATTCTGTA------AATAACTAGAAGTTCGTTTG-AAATTCAAATTCCCCTTTGGGCTCCAAAAGCGGCCATCCGTATAATATT-
>CLCuBuV-PK:Lod:04AM774300
----------------------------------------------ACCGGATGGCCGCGCGATTTTTT----TGTGGGCCCTACCATTAACTCTTGTCGGCCAATCATATGACGCG-CTCAAAGCTTAAATAA-----------TTCTC-CCGCCTATTATAAGTACTTCGT-TGCTAAGTAT-GCGTTTGAAAAA-TGTG-----GGATCCACTGTTAAATGAGTTCCC-CGACACCGTTCACGGTTTTAGGTGTATGTTAGCAG-TTAAATATTT-GCAGTTGGTAGAGAAAACTTACTCTCCTG-ATACATTGGGTTACGATTTGATAAGGGATTTA-ATCCTGGTAATAAGGGCTAGGAATTATGTCGAAGCGACCAGCAGATATAATCATTTCCACGCCCGCTTCGAAGGTACGCCGCCGTCTCAACTTCGACAGCCCATATGTGAGCCGTGCTGCTGCCCCCATTGTCCGCGTCACCAA---AGCAAAAGCATGGGCGAACAGGCCCATGAACAGAAAGCCCAGGATGTACAGGATGTACAGAAGTCCAGATGTTCCTAGAGGATGTGAAGGTCCATGTAAGGTTCAGTCGTTTGAGTCCAGACATGATATTCAGCATATAGGTAAA-GTAATGTGTGTTAGTGATGTTACTCGTGGTACTGGGCTG-ACCCATAGAGTTGGTAAGAGATTTTGTGTTAAGTCTGTTT-ATGTGTTGGGT-AAGATCTGGATGGATGAGAACATTAAGACGAAGAATCACACGAATAGTGTGATGTTTTTCTTGGTTAGAGATCGTAGACCTGTTGATAA---ACCTCAAGATTTTGGAGAGGTATTTAATATGTTTGATAATGAGCCCAG--TACGGCGACTGTGAAGAATGTTCATCGTGATAGGTATCAAGTTCTGCGCAAATGGTATGCAACTGTCACCGGTGGACAATACGCTTCAAAGGAACAAGCTCTCGTGAAGAAATTTATTAG--AGTTAATAATTATGTTGTGTATAACCAGCAGGAAGCTGGCAAGTATGAGAATCATTCTGAGAATGCTTTAATGTTGTATATGGCGTGTACTCACGCCTCTAA-CCCAGTGTATGCTACCTTGAAGATACGGATCTACTTCTATGATTCCGTGACAAATT------A-ATAAATATTGAATTTTATTGAAGATGATTGGTCTACAAATA-CAACATGTTGTAATACATTCCATAATACATGATCAACTGCTCTAACTACATTATTAATACTGACAATTCCTAAGTTATTTAAATATTTAAGCACTTGAGTCCTAAAGACCCTTAAGAAACGACCAGTCGGAGGCTGTGAGGTCATCCAGATTCGG-AAAGCTATGAAACATTTGTG-TATCCCCAACGCTTTCCTCAGGTTGTGATTGAACTGGATCCTGATCGTGAGTATATCCATATTCGTCGTGAATGGACGGTTGACGTGGCTGATGATCTTGAAATAGAGGGGATTTGGAACTTCCCAGATATATGCGCCATTCCCTGCTTGGGCTGCAGTGATGGGTTCCCCTGTGCGTGAATCCATGGTTGTGGCAGTTG---ATTGACAGATACTAAGAACACCCTCATTCAAGATCTACTCTCCTCCTCCTGTGG---CGTCTCTTCGCTTCCCTGTGATGTACTTTGATTGGAAGCTGAGTACAGTGGTCCTTCGAGAGTGATGAAGATTGCATTTTTTAAGGCCCAATTCTTTAATGCTGTGTTTTTTTCC-TCGTTGAGGAATTCATTATAACTGCTGTTCGGACCAGGATTGCACAGGAAGATTGTCGG-TATCCCGCCTTTAATTTGAACTGGCTTTCCGTATTTTGTG---TTGGACTGCCAGTCTCTTTGGGCCCCCATGAACTCTTTAAAGTGTTTGAGGAAATGCGGGTCGACGTCATCAATGACGTTGTACCAGGCG-TCGTTACTGTATACTTTGGGACTCAGGTCCAGATGTCCGCACAAATAGTTATGTGGTCCCAATGATCTAGCCCACATCGTCTTCCCCGTTCGACTATCTCCTTCAATTACTATACTCCGAGGTCTAA-GGGGCCGCGCAGCGGCATCGACAACGTTATCGATGGCCCAAACTTCAAGTTCTTCTGGAACTTGATCGAAAGAAGAGGGAGAAAAAGGAGAAATATAGGG-AGCCGG-TGGCTCCTGAAAGATTCTATCTAGATTTGCATTTAAATTATGAAATTGTAGTACAAAATCTTTAGGAGCTAGTTCCTTAATGACTCT-AAGAGCCTCTGACTTACTGCCTGCGT-TAAGTGCTGCGGCGTAAGCGTCGTTGGCTGTCTGCTGTCCTCCTCTTGCTGATCTTCCATCGATCTGAAACTCTCCCCACTCGAGAGTGTCCCCGTCCTTGTCGATGTAGGCCTTGACATCTGAGCTTGATTTAGCTCCCTGAATGTTCGGATGGAAATGTGCTGACCTGGTTGGGGATACCAGGTCGAAGAATCT-GTTATTCGTGCAGACGAATTTGCCCTCGAACTGGATGAGCACATGGAGATGAGGGCTCCCATCTTCGTGTAACTCTCTGCAGAGTTTGATGTATTTTTTATTCGAGGGTGTGTTGATGGCTTGAATTTGGGAAAGTGCTTCCTCTTTAGTGAGTGAGCACTGTGGATAAGTGATGAAATAGTTTTTGGCTTGTACTTTAAAACGTTTGGGGGGAGCCAT--TGACTTTGGTCAATTAGAGACAACT-GATGGGCTTTTACT--CTGGGAATTGGAGACTGG-ATA-CAATTTATAG---TG-TCTCCAAATGGCATATTCTGTA------AATAACTAGAAGTTCGTTTG-AAATTCAAATTCCACTTTGGGGTCCAAAAGCGGCCATCCGTATAATATT-
>CLCuBuV-PK:MuzG:05AM774302
----------------------------------------------ACCGGATGGCCGCGCGATTTTTT----TGTGGGCCCTACCATTAACTCTTGTCGGCCAATCATATGACGCG-CTCAAAGCTTAAATAA-----------TTCTC-CCGCCTATTATAAGTACTTCGT-TGCTAAGTAT-GCGTTTGAAAAA-TGTG-----GGATCCACTGTTAAATGAGTTCCC-CGACACCGTTCACGGTTTTAGGTGTATGTTAGCAG-TTAAATATTT-GCAGTTGGTAGAGAAAACTTACTCTCCTG-ATACATTGGGTTACGATTTGATAAGGGATTTA-ATCCTGGTAATAAGGGCTAGGAATTATGTCGAAGCGACCAGCAGATATAATCATTTCCACGCCCGCTTCGAAGGTACGCCGCCGTCTCAACTTCGACAGCCCATATGTGAGCCGTGCTGCTGCCCCCATTGTCCGCGTCACCAA---AGCAAAAGCATGGGCGAACAGGCCCATGAACAGAAAGCCCAGGATGTACAGGATGTACAGAAGTCCAGATGTTCCTAGAGGATGTGAAGGTCCATGTAAGGTTCAGTCGTTTGAGTCCAGACATGATATTCAGCATATAGGTAAA-GTAATGTGTGTTAGTGATGTTACTCGTGGTACTGGGCTG-ACCCATAGAGTTGGTAAGAGATTTTGTGTTAAGTCTGTTT-ATGTGTTGGGT-AAGATCTGGATGGATGAGAACATTAAGACGAAGAATCACACGAATAGTGTGATGTTTTTCTTGGTTAGAGATCGTAGACCTGTTGATAA---ACCTCAAGATTTTGGAGAGGTATTTAATATGTTTGATAATGAGCCCAG--TACGGCGACTGTGAAGAATGTTCATCGTGATAGGTATCAAGTTCTGCGCAAATGGTATGCAACTGTCACCGGTGGACAATACGCTTCAAAGGAACAAGCTCTCGTGAAGAAATTTATTAG--AGTTAATAATTATGTTGTGTATAACCAGCAGGAAGCTGGCAAGTATGAGAATCATTCTGAGAATGCTTTAATGTTGTATATGGCGTGTACTCACGCCTCTAA-CCCAGTGTATGCTACCTTGAAGATACGGATCTACTTCTATGATTCCGTGACAAATT------A-ATAAATATTGAATTTTATTGAAGATGATTGGTCTACAAATA-CAACATGTTGTAATACATTCCATAATACATGATCAACTGCTCTAACTACATTATTAATACTGACAATTCCTAAGTTATTTAAATATTTAAGCACTTGAGTCCTAAAGACCCTTAAGAAACGACCAGTCGGAGGCTGTGAGGTCATCCAGATTCGG-AAAGCTATGAAACATTTGTG-TATCCCCAACGCTTTCCTCAGGTTGTGATTGAACTGGATCCTGATCGTGAGTATATCCATATTCGTCGTGAATGGACGGTTGACGTGGCTGATGATCTTGAAATAGAGGGGATTTGGAACTTCCCAGATATATGCGCCATTCCCTGCTTGAGCTGCAGTGATGGGTTCCCCTGTGCGTGAATCCATGGTTGTGGCAGTTG---ATTGACAGATACTAAGAACACCCTCATTCAAGATCTACTCTCCTCCTCCTGTTG---CGTCTCTTCGCTTCCCTGTGATGTACTTTGATTGGAAGCTGAGTACAGTGGTCCTTCGAGAGTGATGAAGATTGCATTTTTTAAGGCCCAATTCTTTAATGCTGTGTTTTTTTCC-TCGTTGAGGAATTCATTATAACTGCTGTTCGGACCAGGATTGCACAGGAAGATTGTCGG-TATCCCGCCTTTAATTTGAACTGGCTTTCCGTATTTTGTG---TTGGACTGCCAGTCTCTTTGGGCCCCCATGAACTCTTTAAAGTGTTTGAGGAAATGCGGGTCGACGTCATCAATGACGTTGTACCAGGCG-TCGTTACTGTATACTTTGGGACTCAGGTCCAGATGTCCGCACAAATAGTTATGTGGTCCCAATGATCTAGCCCACATCGTCTTCCCCGTTCGACTATCTCCTTCAATTACTATACTCCGAGGTCTAA-GGGGCCGCGCAGCGGCATCGACAACGTTATCGATGGCCCAAACTTCAAGTTCTTCTGGAACTTGATCGAAAGAAGAAGGAGAAAAAGGAGAAATATAGGG-AGCCGG-TGGCTCCTGAAAGATTCTATCTAGATTTGCATTTAAATTATGAAATTGTAGTACAAAATCTTTAGGAGCTAGTTCCTTAATGACTCT-AAGAGCCTCTGACTTACTGCCTGCGT-TAAGTGCTGCGGCGTAAGCGTCGTTGGCTGTCTGCTGTCCTCCTCTTGCTGATCTTCCATCGATCTGAAACTCTCCCCACTCGAGAGTGTCCCCGTCCTTGTCGATGTAGGCCTTGACATTTGAGCTTGATTTAGCTCCCTGAATGTTCGGATGGAAATGTGCTGACCTGGTTGGTGATACCAGGTCGAAGAATCT-GTTATTCGTGCAGACGAATTTGCCCTCGAACTGGATGAGCACATGGAGATGAGGGCTCCCATCTTCGTGTAACTCTCTGCAGAGTTTGATGTATTTTTTATTCGAGGGTGTGTTGATGGCTTGAATTTGGGAAAGTGCTTCCTCTTTAGTGAGTGAGCACTGTGGATAAGTGATGAAATAGTTTTTGGCTTGTACTTTAAAACGTTTGGGGGGAGCCAT--TGACTTTGGTCAATTAGAGACAACT-GATGGGCTTTTACT--CTGGGTATTGGAGACTGG-ATA-CAATTTATAG---TG-TCTCCAAATGGCATATTCTGTA------AATAACTAGAAGTTCGTTTG-AAATTCAAATTCCACTTTGGGGTCCAAAAGCGGCCATCCGTATAATATT-
>CLCuBuV-PK:Ryk:09FR750321
----------------------------------------------ACCGGATGGCCGCGCGATTTTTT----TGTGGGCCCTACCATTATCTCTTGTCGGCCAATCATATGACGCG-CTCAAAGCTTAAATAA-----------TTCTC-CCGCCTATTATAAGTACTTCGT-TGCTAAGTAT-GCGTTTGAAAAA-TGTG-----GGATCCACTGTTAAATGAGTTCCC-CGATACCGTTCACGGTTTTAGGTGTATGTTAGCAG-TTAAATATTT-GCAGTTAGTAGAGAAAACTTACTCTCCTG-ATACATTGGGTTACGATTTGATAAGGGATTTA-ATCCTGGTAATAAGGGCTAGGAATTATGTCGAAGCGACCAGCAGATATAATCATTTCCACGCCCGCTTCGAAGGTACGCCGTCGTCTCAACTTCGACAGCCCATATGTGAGCCGTGCTGCTGCCCCCATTGTCCGCGTCACCAA---AGCAAAAGCATGGGCGAACAGGCCCATGAACAGAAAGCCCAGGATGTACAGGATGTACAGAAGTCCAGATGTTCCTAGAGGATGTGAAGGTCCATGTAAGGTTCAGTCGTTTGAGTCCAGACATGATATTCAGCATATAGGTAAA-GTAATGTGTGTTAGTGATGTTACTCGTGGTACTGGGCTG-ACCCATAGAGTTGGTAAGAGATTTTGTGTTAAGTCTGTTT-ATGTGTTGGGT-AAGATCTGGATGGATGAGAACATTAAGACGAAGAATCACACGAATAGTGTGATGTTTTTCTTGGTTAGAGATCGTAGACCTGTTGATAA---ACCTCAAGATTTTGGAGAGGTATTTAATATGTTTGATAATGAGCCCAG--TACGGCGACTGTGAAGAATGTTCATCGTGATAGGTATCAAGTTCTGCGCAAATGGTATGCAACTGTCACCGGTGGACAATACGCTTCAAAGGAACAAGCTCTCGTGAAGAAATTTATTAG--AGTTAATAATTATGTTGTGTATAACCAGCAGGAAGCTGGCAAGTATGAGAATCATTCTGAGAATGCTTTAATGTTGTATATGGCGTGTACTCACGCCTCTAA-CCCAGTGTATGCTACCTTGAAGATACGGATCTACTTCTATGATTCCGTGACAAATT------A-ATAAATATTGAATTTTATTGAAGATGATTGGTCTACAAATA-CAACATGTTGTAATACATTCCATAATACATGATCAACTGCTCTAACTACATTATTAATACTGACAATTCCTAAGTTATTTAAATATTTAAGCACTTGAGTCCTAAAGACCCTTAAGAAACGACCAGTCGGAGGCTGTGAGGTCATCCAGATTCGG-AAAGCTATGAAACATTTGTG-TATCCCCAACGCTTTCCTCAGGTTGTGATTGAACTGGATCCTGATCGTGAGTATGTCCATATTCGTCGTGAATGGACGGTTGACGTGGCTGATGATCTTGAAATAAAGGGGATTTGGAACCTGCCAGATATATGCGCCATTCCCTGCTTGAGCTGCAGTGATGGGTTCCCCTGTGCGTGAATCCATGGTTGTGGCAGTTG---ATTGACAGATAATAAGATCACCCGCATTCAAGATCTACTCTCCTCCTCCTGCTG---CGTCTCTTCGCTTCCCTGTGCTGTACTTTGATTGGAAGCTGAGTACAGTGGTCCTTCGAGAGTGATGAAGATTGCATTTTTTAAGGCCCAATTCTTTAATGCTGTGTTTTTTTCC-TCGTTGAGGAATTCCGTATAACTGCTGTTCGGACCAGGATTGCACAGGAAGATTGTCGG-TATCCCGCCTTTAATTTGAACTGGCTTTCCGTATTTTGTG---TTGGACTGCCAGTCTCTTTGGGCCCCCATGAACTCTTTAAAGTGTTTGAGGAAATGCGGGTCGACGTCATCAATGACGTTGTACCAGGCG-TCGTTACTGTATACTTTGGGACTCAGGTCCAGATGTCCGCACAAATAGTTATGTGGTCCCAATGATCTAGCCCACATCGTCTTCCCCGTTCGACTATCTCCCTCAATTACTATACTCCGAGGTCTAA-GGGGCCGCGCAGCGGCATCGACAACGTTATCGATGGCCCAAACTTCAAGTTCTTCTGGAACTTGATCGAAAGAAGAAGGAGAAAAAGGAGAAATATAGGG-AGCCGG-TGGCTCCTGAAAGATTCTGTCTAGATTTGCATTTAAATTATGAAATTGTAGTACAAAATCTTTAGGAGCTAGTTCCTTAATGACTCT-AAGGGCCTCTGACTTAGTGCCTGCGT-TAAGTGCTGCGGCGTAAGCGTCGTTGGCTGTCTGCTGTCCTCCTCTTGCTGATCTTCCATCGATCTGAAACTCTCCCCACTCGAGAGTGTCCCCGTCCTTGTCGATGTAGGCCTTGACATCTGAGCTTGATTTAGCTCCCTGAATGTTCGGATGGAAATGTGCTGACCTGGTTGGGGATACCAGGTCGAAGAATCT-GTTATTCGTGCAGACGAATTTGCCCTCGAACTGGATGAGCACATGGAGATGATGGCTCCCATCTTCGTGTAACTCTCTGCAGAGTTTGATGTATTTTTTATTCGAGGGTGTGTTGATGGCTTGAATTTGGGAAAGTGCTTCCTCTTTAGTGAGTGAGCACTGTGGATAAGTGATGAAATAATTTTTGGCTTGTACTTTAAAACGTTTGGGGGTAGCCAT--TGACTTTGGTCAATTAGAGACAACT-GAAGGGCTTTTACT--CTGGGAATTGGAGACTGG-ATA-CAATTTATAG---TG-TCTCCAAATGGCATATTCTGTA------AATAACTAGAAGTTCGTTTG-AAATTCAAATTCTCCTTTGGGCTCCAAAAGCGGCCATCCGTATAATATT-
>CLCuBuV-PK:Veh:04AM774294
----------------------------------------------ACCGGATGGCCGCGCGATTTTTT----TGTGGGCCCTACCATTAACTCTTGTCGGCCAATCATATGACGCG-CTTAAAGCTTAAATAA-----------TTCTC-CCGCTTATTATAAGTACTTCGT-TGCTAAGTAT-GCGTTTGAAAAA-TGTG-----GGATCCACTGTTAAATGAGTTCCC-CGACACCGTTCACGGTTTTAGGTGTATGTTAGCAG-TTAAATATTT-GCAGTTAGTAGAGAAAACTTACTCTCCTG-ATACATTGGGTTACGATTTGATAAGGGATTTA-ATCCTGGTAATAAGGGTTAGGAATTATGTCGAAGCGACCAGCAGATATAATCATTTCCACGCCCGCTTCGAAGGTACGCCGCCGTCTCAACTTCGACAGCCCATATGTGAGCCGTGCTGCTGCCCCCATTGTCCGCGTCACCAA---AGCAAAAGCATGGGCGAACAGGCCCATGAACAGAAAGCCCAGGATGTACAGGATGTACAGAAGTCCAGATGTTCCTAGAGGATGTGAAGGTCCATGTAAGGTTCAGTCGTTTGAGTCCAGACATGATATTCAGCATATAGGTAAA-GTAATGTGTGTTAGTGATGTTACTCGTGGTACTGGGCTG-ACCCATAGAGTTGGTAAGAGATTTTGTGTTAAGTCTGTTT-ATGTGTTGGGT-AAGATCTGGATGGATGAGAACATTAAGACGAAGAATCACACGAATAGTGTGATGTTTTTCTTGGTTAGAGATCGTAGACCTGTTGATAA---ACCTCAAGATTTTGGAGAGGTATTTAATATGTTTGATAATGAGCCCAG--CACGGCGACTGTGAAGAATGTTCATCGTGATAGGTATCAAGTTCTGCGCAAATGGTATGCAACTGTCACCGGTGGACAATACGCTTCAAAGGAACAAGCTCTCGTGAAGAAATTTATTAA--GGTTAATAATTATGTTGTGTATAACCAGCAGGAAGCTGGCAAGTATGAGAATCATTCTGAGAATGCTTTAATGTTGTATATGGCGTGTACTCACGCCTCTAA-CCCAGTGTATGCTACCTTGAAGATACGGATCTACTTCTATGATTCCGTGACAAATT------A-ATAAATATTGAATTTTATTGAAGATGATTGGTCTACAAATA-CAACATGTTGTAATACATTCCATAATACATGATCAACTGCTCTAACTACATTATTAATACTGACAATTCCTAAGTTATTTAAATATTTTAGCACTTGAGTCCTAAAGACCCTTAAGAAACGACCAGTCGGAGGCTGTGAGGTCATCCAGATTCGG-AAAGCTATGAAACATTTGTG-TATCCCCAACGCTTTCCTCAGGTTGTGATTGAACTGGATCCTGATCGTGAGTATATCCATATTCGTCGTGAATGGACGGTTGACGTGGCTGATGATCTTGAAATAGAGGGGATTTGGAACTTCCCAGATATATGCGCCATTCCCTGCTTGAGCTGCAGTGATGGGTTCCCCTGTGCGTGAATCCATGGTTGTGGCAGTTG---ATTGACAGATAATAAGAACACCCGCATTCAAGATCTACTCTCCTCCTCCTGTTG---CGTTATT-CGCTTCCCTGTGCTGTACTTTGATTGAAAGCTGAGTACAGTGGTCCTTCGAGAGTGATGAAGATTGCATTTTTTAAGGCCCAATTCTTTAATGCTGTGTTTTTTTCC-TCGTTGAGGAATTCCTTATAACTGCTGTTCGGACCAGGATTGCACAGGAAGATTGTCGG-TATCCCGCCTTTAATTTGAACTGGCTTTCCGTATTTTGTG---TTGGACTGCCAGTCTCTTTGGGCCCCCATGAACTCTTTAAAGTGTTTGAGGAAATGCGGGTCGACGTCATCAATGACGTTGTACCAGGCG-TCGTTACTGTATACTTTGGGACTCAGGTCCAGATGTCCGCACAAATAGTTATGTGGTCCCAATGATCTAGCCCACATCGTCTTCCCCGTTCGACTATCTCCCTCAATTACTATACTCCGAGGTCTAA-GGGGCCGCGCAGCGGCATCGACAACGTTATCGATGGCCCAAACTTCAAGTTCTTCTGGAACTTGATCGAAAGAAGAAGGAGAAAAAGGAGAAATATAGGG-AGCCGG-TGGCTCCTGAAAGATTCTGTCTAGATTTGCATTTAAATTATGAAATTGTAGTACAAAATCTTTAGGAGCTAGTTCCTTAATGACTCT-AAGAGCCTCTGACTTACTGCCTGCGT-TAAGTGCGGCGGCGTAAGCGTCGTTGGCTGTCTGCTGTCCTCCTCTTGCTGATCTTCCATCGATCTGAAACTCTCCCCACTCGAGAGTGTCCCCGTCCTTGTCGATGTAGGCCTTGACATCTGAGCTTGATTTAGCTCCCTGAATGTTCGGATGGAAATGTGCTGACCTGGTTGGGGATACCAGGTCGAAGAATCT-GTTATTTGTGCAGACGAATTTGCCCTCGAACTGGATGAGCACATGGAGATGAGGGCTCCCATCTTCGTGTAACTCTCTGCAGAGTTTGATGTATTTTTTATTCGAGGGTGTGTTGATGGCTTGAATTTGGGAAAGTGCTTCCTCTTTAGTGAGTGAGCACTGTGGATAAGTGATGAAATAATTTTTGGCTTGTACTTTAAAACGTTTGGGGGGAGCCAT--TGACTTTGGTCAATTAGAGACAACT-GATGGGCTTTTACT--CTGGGAATTGGAGACTGG-ATA-CAATTTATAG---TG-TCTCCAAATGGCGTATTCTGTA------AATAACTAGAAGTTCGTTTG-AAATTCAAATTCCCCTTTGGGCTCCAAAAGCGGCCATCCGTATAATATT-
>CLCuBuV-PK:Veh:05AM774304
----------------------------------------------ACCGGATGGCCGCGCGATTTTTT----TGTGGGCCCTACCATTAACTCTTGTCGGCCAATCATATGACGCG-CTCAAAGCTTAAATAA-----------TTCTC-CCGCCTATTATAAGTACTTCGT-TGCTAAGTAT-GCGTTTGAAAAA-TGTG-----GGATCCACTGTTAAATGAGTTCCC-CGACACCGTTCACGGTCTTAGGTGTATGTTAGCAG-TTAAATATTT-GCAGTTAGTAGAGAAAACTTACTCTCCTG-ATACATTGGGTTACGATTTGATAAGGGATTTA-ATCCTGGTAATAAGGGCTAGGAATTATGTCGAAGCGACCAGCAGATATAATCATTTCCACGCCCGCTTCGAAGGTACGCCGCCGTCTCAACTTCGACAGCCCATATGTGAGCCGTGCTGCTGCCCCCATTGTCCGCGTCACCAA---AGCAAAAGCATGGGCGAACAGGCCCATGAACAGAAAGCCCAGGATGTACAGGATGTACAGAAGTCCAGATGTTCCTAGAGGATGTGAAGGTCCATGTAAGGTTCAGTCGTTTGAGTCCAGACATGATATTCAGCATATAGGTAAA-GTAATGTGTGTTAGTGATGTTACTCGTGGTACTGGGCTG-ACCCATAGAGTTGGTAAGAGATTTTGTGTTAAGTCTGTTT-ATGTGTTGGGT-AAGATCTGGATGGATGAGAACATTAAGACGAAGAATCACACGAATAGTGTGATGTTTTTCTTGGTTAGAGATCGTAGACCTGTTGATAA---ACCTCAAGATTTTGGAGAGGTATTTAATATGTTTGATAATGAGCCCAG--TACGGCGACTGTGAAGAATGTTCATCGTGATAGGTATCAAGTTCTGCGCAAATGGTATGCAACTGTCACCGGTGGACAATACGCTTCAAAGGAACAAGCTCTCGTGAAGAAATTTATTAG--AGTTAATAATTATGTTGTGTATAACCAGCAGGAAGCTGGCAAGTATGAGAATCATTCTGAGAATGCTTTAATGTTGTATATGGCGTGTACTCACGCCTCTAA-CCCAGTGTATGCTACCTTGAAGATACGGATCTACTTCTATGATTCCGTGACAAATT------A-ATAAATATTGAATTTTATTGAAGATGATTGGTCTACAAATA-CAACATGTTGTAATACATTCCATAATACATGATCAACTGCTCTAACTACATTATTAATACTGACAATTCCTAAGTTATTTAAATATTTTAGCACTTGAGTCCTAAAGACCCTTAAGAAACGACCAGTCGGAGGCTGTGAGGTCATCCAGATTCGG-AAAGCTATGAAACATTTGTG-TATCCCCAACGCTTTCCTCAGGTTGTGATTGAACTGGATCCTGATCGTGAGTATATCCATATTCGTCGTGAATGGACGGTTGACGTGGCTGATGATCTTGAAATAGAGGGGATTTGGAACTTCCCAGATATATGCGCCATTCCCTGCTTGAGCTGCAGTGATGGGTTCCCCTGTGCGTGAATCCATGGTTGTGGCAGTTG---ATTGACAGATAATAAGAACACCCGCATTCAAGATCTACTCTCCTCCTCCTGTTG---CGTTATT-CGCTTCCCTGTGCCGTACTTTGATTGGAAGCTGAGTACAGTGGTCCTTCGAGAGTGATGAGGATTGCATTTTTTAAGGCCCAATTCTTTAATGCTGTGTTTTTTTCC-TCGTTGAGGAATTCCGTATAACTGCTGTTCGGACCAGGATTGCACAGGAAGATTGTCGG-TATCCCGCCTTTAATTTGAACTGGCTTTCCGTATTTTGTG---TTGGACTGCCAGTCTCTTTGGGCCCCCATGAACTCTTTAAAGTGTTTGAGGAAATGCGGGTCGACGTCATCAATGACGTTGTACCAGGCG-TCGTTACTGTATACTTTGGGACTCAGGTCTAGATGTCCGCACAAATAGTTATGTGGTCCCAATGATCTAGCCCACATCGTCTTCCCCGTTCGACTATCTCCCTCAATTACTATACCCCGAGGTCTAA-GGGGCCGCGCAGCGGCATCGACAACGTTATCGATGGCCCAAACTTCAAGTTCTTCTGGAACTTGATCGAAAGAAGAAGGAGAAAAAGGAGAAATATAGGG-AGCCGG-TGGCTCCTGAAAGATTCTGTCTAGATTTGCATTTAAATTATGAAATTGTAGTACAAAATCTTTAGGAGCTAGTTCCTTAATGACTCT-AAGAGCCTCTGACTTACTGCCTGCGT-TAAGTGCTGCGGCGTAAGCGTCGTTGGCTGTCTGCTGTCCTCCTCTTGCTGATCTTCCATCGATCTGAAACTCTCCCCACTCGAGAGTGTCCCCGTCCTTGTCGATGTACGCCTTGACATCTGAGCTTGATTTAGCTCCCTGAATGTTCGGATGGAAATGTGCTGACCCGGTTGGGGATACCAGGTCGAAGAATCT-GTTATTTGTGCAGACGAATTTGCCCTCGAACTGGATGAGCACATGGAGATGAGGGCTCCCATCTTCGTGTAACTCTCTGCAGAGTTTGATGTATTTTTTATTCGAGGGTGTGTTGATGGCTTGAATTTGGGAAAGTGCTTCCTCTTTAGTGAGTGAGCACTGTGGATAAGTGATGAAATAATTTTTGGCTTGTACTTTAAAACGTTTGGGGGCAGCCAT--TGACTTTGGTCAATTAGAGACAACT-GATGGGCTTTTACT--CTGGGAATTGGAGACTGG-ATA-CAATTTATAG---TG-TCTCCAAATGGCATATTCTGTA------AATAACTAGAAGTTCGTTTG-AAATTCAAATTCTCCTTTGGGCTCCAAAAGCGGCCATCCGTATAATATT-
>CLCuBuV-PK:Veh:06AM774299
----------------------------------------------ACCGGATGGCCGCGCGATTTTTT----TGTGGGCCCTACCATTAACTCTTGTCGGCCAATCATATGACGCG-CTCAAAGCTTAAATAA-----------TTCTC-CCGCCTATTATAAGTACTTCGT-TGCTAAGTAT-GCGTTTGAAAAA-TGTG-----GGATCCACTGTTAAATGAGTTCCC-CGACACCGTTCACGGTTTTAGGTGTATGTTAGCAG-TTAAATATTT-GCAGTTAGTAGAGAAAACTTACTCTCCTG-ATACATTGGGTTACGATTTGATAAGGGATTTA-ATCCTGGTAATAAGGGCTAGGAATTATGTCGAAGCGACCAGCAGATATAATCATTTCCACGCCCGCTTCGAAGGTACGCCGCCGTCTCAACTTCGACAGCCCATATGTGAGCCGTGCTGCTGCCCCCATTGTCCGCGTCACCAA---AGCAAAAGCATGGGCGAACAGGCCCATGAACAGAAAGCCCAGGATGTACAGGATGTACAGAAGTCCAGATGTTCCTAGAGGATGTGAAGGTCCATGTAAGGTTCAGTCGTTTGAGTCCAGACATGATATTCAGCATATAGGTAAA-GTAATGTGTGTTAGTGATGTTACTCGTGGTACTGGGCTG-ACCCATAGAGTTGGTAAGAGATTTTGTGTTAAGTCTGTTT-ATGTGTTGGGT-AAGATCTGGATGGATGAGAACATTAAGACGAAGAATCACACGAATAGTGTGATGTTTTTCTTGGTTAGAGATCGTAGACCTGTTGATAA---ACCTCAAGATTTTGGAGAGGTATTTAATATGTTTGATAATGAGCCCAG--TACGGCGACTGTGAAGAATGTTCATCGTGATAGGTATCAAGTTCTGCGCAAATGGTATGCAACTGTCACCGGTGGACAATACGCTTCAAAGGAACAAGCTCTCGTGAAGAAATTTATTAG--AGTTAATAATTATGTTGTGTATAACCAGCAGGAAGCTGGCAAGTATGAGAATCATTCTGAGAATGCTTTAATGTTGTATATGGCGTGTACTCACGCCTCTAA-CCCAGTGTATGCTACCTTGAAGATACGGATCTACTTCTATGATTCCGTGACAAATT------A-ATAAATATTGAATTTTATTGAAGATGATTGGTCTACAAATA-CAACATGTTGTAATACATTCCATAATACATGATCAACTGCTCTAACTACATTATTAATACTGACAATTCCTAAGTTATTTAAATATTTTAGCACTTGAGTCCTAAAGACCCTTAAGAAACGACCAGTCGGAGGCTGTGAGGTCATCCAGATTCGG-AAAGCTATGAAACATTTGTG-TATCCCCAACGCTTTCCTCAGGTTGTGATTGAACTGGATCCTGATCGTGAGTATATCCATATTCGTCGTGAATGGACGGTTGACGTGGCTGATGATCTTGAAATAGAGGGGATTTGGAACTTCCCAGATATATGCGCCATTCCCTGCTTGAGCTGCAGTGATGGGTTCCCCTGCGCGTGAATCCATGGTTGTGGCAGTTG---ATTGACAGATAATAAGAACACCCGCATTCAAGATCTACTCTCCTCCTCCTGTTG---CGTTATT-CGCTTCCCTGTGATGTACTTTGATTGGAAGCTGAGTACAGTGGTCCTTCGAGAGTGATGAAGATTGCATTTTTTAAGGCCCAATTCTTTAATGCTGTGTTTTTTTCC-TCGTTGAGGAATTCCGTATAACTGCTGTTCGGACCAGGATTGCACAGGAAGATTGTCGG-TATCCCGCCTTTAATTTGAACTGGCTTTCCGTATTTTGTG---TTGGACTGCCAGTCTCTTTGGGCCCCCATGAACTCTTTAAAGTGTTTGAGGAAATGCGGGTCGACGTCATCAATGACGTTGTACCAGGCG-TCGTTACTGTATACTTTGGGACTCAGGTCTAGATGTCCGCACAAATAGTTATGTGGTCCCAATAATCTAGCCCACATCGTCTTCCCCGTTCGACTATCTCCCTCAATTACTATACTCCGAGGTCTAA-GGGGCCGCGCAGCGGCATCGACAACGTTATCAATGGCCCAAACTTCAAGTTCTTCTGGAACTTGATCGAAAGAAGAAGGAGAAAAAGGAGAAATATAGGG-AGCCGG-TGGCTCCTGAAAGATTCTGTCTAGATTTGCATTTAAATTATGAAATTGTAGTACAAAATCTTTAGGAGCTAGTTCCTTAATGACTCT-AAGAGCCTCTGACTTACTGCCTGCGT-TAAGTGCTGCGGCGTAAGCGTCGTTGGCTGTCTGCTGTCCTCCTCTTGCTGATCTTCCATCGATCTGAAACTCTCCCCACTCGAGAGTGTCCCCGTCCTTGTCGATGTAGGCCTTGACATCTGAGCTTGATTTAGCTCCCTGAATGTTCGGATGGAAATGTGCTGACCCGGTTGGGGATACCAGGTCGAAGAATCT-GTTATTTGTGCAGACGAATTTGCCCTCGAACTGGATGAGCACATGGAGATGAGGGCTCCCATCTTCGTGTAACTCTCTGCAGAGTTTGATGTATTTTTTATTCGAGGGTGTGTTGATGGCTTGAATTTGGGAAAGTGCTTCCTCTTTAGTGAGTGAGCACTGTGGATAAGTGATGAAATAATTTTTGGCTTGTACTTTAAAACGTTTGGGGGGAGCCAT--TGACTTTGGTCAATTAGAGACAACT-GATGGGCTTTTACT--CTGGGAATTGGAGACTGG-ATA-CAATTTATAG---TG-TCTCCAAATGGCATATTCTGTA------AATAACTAGAAGTTCGTTTG-AAATTCAAATTCCCCTTTGGGCTCCAAAAGCGGCCATCCGTATAATATT-
>CLCuKoV-In:Dab:04AY456683
----------------------------------------------ACCGGATGGCCGCGCGATTCTTT----TGTGGGTCCCGCCACTAACTCTTGTCTGCCAATCACATGGCGCGGCTCAAAGCTTAAATAAAGCTTAAATAATTCTC-CCGCTTATTATAAGTACTTCGT-TGCTAAGTAT-GCGTTTGAAAAA-TGTG-----GGATCCACTGTTAAATGAGTTCCC-CGACACCGTACTCGGATTCAGGTGTATGCTTGCTA-TAAGATACCT-GCAGTTGGTAGAAAATGCGTATTCCCCCG-ATTCGTTGGGATACGACCTAATACGTGATTTA-ATTTCTGTCGTCAGGGCCAAAAGCTATGTCGAAGCGACCAGCAGATATAATCATTTCCACGCCCGCTTCGAAGGTACGCCGCCGTCTCAACTTCGACAGCCCATATGTGAGCCGTGCTGCTGCCCCCATTGTCCGCGTCACCAA---AGCAAAAGCATGGGCGAACAGGCCCATGAACAGAAAGCCCAGGATGTACAGGATGTACAGAAGTCCAGATGTTCCTAGAGGATGTGAAGGTCCATGTAAGGTTCAGTCGTTTGAGTCCAGACATAATATTCAGCATATAGGTAAA-GTAATGTGTGTTAGTGATGTTACTCGTGGTACTGGGCTG-ACCCATAGAGTTGGTAAGAGATTTTGTGTTAAGTCTGTTT-ATGTGTTGGGT-AAGATCTGGATGGATGAGAACATTAAGACGAAGAATCACACGAATAGTGTGATGTTTTTCTTGGTTAGAGATCGTAGACCTGTTGATAA---ACCTCAAGATTTTGGAGAGGTATTTAATATGTTTGATAATGAGCCCAG--TACGGCGACTGTGAAGAATGTTCATCGTGATAGGTATCAAGTTCTGCGCAAATGGTATGCAACTGTCACCGGTGGACAATACGCTTCAAAGGAACAAGCTCTCGTGAAGAAATTTATTAG--AGTTAATAATTATGTTGTGTATAACCAGCAGGAAGCTGGCAAGTATGAGAATCATTCTGAGAATGCTTTAATGTTGTATATGGCGTGTACTCACGCCTCTAA-CCCAGTGTATGCTACCTTGAAGATACGGATCTACTTCTATGATTCCGTGACAAATT------A-ATAAATATTGAATTTTATTGAAGATGATTGGTCTACAAATA-CAACATGTTGTAATACTTTCCATAATACATGATCAACTGCTCTAACTACATTATTAATACTGACAATTCCTAAGTTATTTAAATATTTAAGCACTTGAGTCCTAAAGACCCTTAAGAAACGACCAGTCGGAGGCTGTGAGGTCATCCAGATTCGG-AAAGCTATGAAACATTTGTG-TATCCCCAACGCTTTCCTCAGGTTGTGATTGAACCGTATCTGCACGGTGATGATGTCTCTGTTCATTAGGAATGGTCGATTGTGGTGCTCTGTTATCTTGAAATACAGGGGATTTTGAATCTCCCAGATAAACACGCCATTCTCTGCTTGAGCTGCAGTGATGGGTTCCCCTGTGCGTGAATCCATGGTTGTGGCAGGCT---AATGCTATGAAGTACGAACACCCACAAGGGAGATCAACTCTCCGACGTCTGGTC---CCCTTCTTGGCTAGCCTGTGCTGCACTTTGATTGGAACCTGAGTAGAGTGGGCTCTCGAGGGTGATGAAGATTGCATTCTTTAAAGCCCAATTTTTGAGTGCAGAATTCTTCTCT-TCATCCAAAAACTCTTTATAGCTTGAATTGGGTCCTGGATTGCAGAGGAAGATAGTGGG-AATTCCGCCTTTAATTTGAACTGGCTTCCCGTATTTTGTA---TTTGATTGCCAGTCCTTTTGGGCCCCCATGAACTCCTTAAAGTGCTTTAGGTAATGCGGGTCGACGTCATCAATGACGTTAAACCAGGCG-TCATTGCTGTATACCCTTGGGCTCAGATCTAGATGTCCACACAGATAATTATGTGGACCTAATGATCTGGCCCACATCGTCTTCCCCGTCCTACTGTCACCCTCAATCACTACACTTATTGGTCTAT-TGGCCCGCGCAGCGGCACTGACGACGTTCTCGGCAGCCCACACTTCAAGTTCTTCTGGAACTTGATCGAAAGAAGAAGAGGAAAAAGGAGAAACATAAGG-AGCTGG-TGGCTCCTGAAAGATTTTGTCTAGATTTGCATTTAAATTATGAAATTGCAGTACAAAATCCTTAGGAGCTAGTTCCTTAATGACTCT-AAGAGCCTCCGACTTACTTCCCGCGT-TAAGTGCTGCGGCATAAGCGTCATTGGCTGTCTGTTGCCCTCCTCTTGCTGACCTTCCGTCGATCTGAAATTGCCCCCAGTCGAGAATGTCCCCGTCCTTCTCGATGTAGGATTTGACGTCGGAGCTGGATTTAGCTCCCTGTATGTTCGGATGGAAATGTGCTGACCTGCTTGGGGAGACCAAGTCGAAGAATCT-CTGATTCTGGCACTGGTACTTCCCTTCGAACTGGATGAGCACGTGAATATGAGGTTCCCCATTTTCGTGAAGCTCTCTGCAGATTTTGATGAATTTTTTATTTGTTGGGGTTTGTAGGTTTTGAAGTTGGGAAAGTGCTTCCTCTTTTGTGAGAGAGCATTTTGGATAAGTGAGGAAATAATTTTTGGAATTAATAANAAAACGTTTNGGATGCAT-GT--TGACCAAAAAAAAGAC---CCGATT-GACCAGCTCTTACAA-CTCTCCCCTGTATATTGG-GTCTCAATATATAG---TGAGACCCCAATGGCATTGC--CGT------AATTTTGGAACGAAAATCAA-AATCCTCAC----CCTCCAA------AAAGCGGACATCCGCATAATATT-
>CLCuKoV-IN:SriBt:10HQ257374
----------------------------------------------ACCGGATGGCCGCGCGATTTTTT----TGTGGGCCCTACCATTAACTCTTGTCGGCCAATCATATGACGCG-CTCAAAGCTTAAATAA-----------TTCTC-CCGCGTATTATAAGTACTTCGT-TGCTAAGTAT-GCGTTTGAAAAA-TGTG-------ATCCACTGTTAAATGAGTTCCC-CGACACCGTTCACGGTTTTAGGTGTATGTTAGCAG-TTAAATATTT-GCAGTTAGTAGAGAAAACTTACTCTCCTG-ATACATTGGGTTACGATTTGATAAGGGATTTA-ATCCTGGTAATAAGGGCTAGGAATTATGTCGAAGCGACCAGCAGATATAATCATTTCCACGCCCGCTTCGAAGGTACGCCGCCGTCTCAACTTCGACAGCCCATATGTGAGCCGTGCTGCTGCCCCCATTGTCCGCGTCACCAA---AGCAAAATCATGGGCGAACAGGCCCATGAACAGAAAGCCCAGGATGTACAGGATGTACAGAAGTCCAGATGTTCCTAGAGGATGTGAAGGTCCATGTAAGGTTCAGTCGTTTGAGTCCAGACATGATATTCAGCATATAGGTAAA-GTAATGTGTGTTAGTGATGTTACTCGTGGTACTGGGCTG-ACCCATAGAGTTGGTAAAAGATTTTGTGTTAAGTCTGTTT-ATGTGTTGGGT-AAGATCTGGATGGATGAGAACATTAAGACGAAGAATCACACGAATAGTGTGATGTTTTTCTTGGTTAGAGATCGTAGACCTGTTGATAA---ACCTCAAGATTTTGGAGAGGTATTTAATATGTTTGATAATGAGCCCAG--TACGGCGACTGTGAAGAATGTTCATCGTGATAGGTATCAAGTTCTGCGCAAATGGTATGCAACTGTCACCGGTGGACAATACGCTTCAAAGGAACAAGCTCTCGTGAAGAAATTTATTAG--AGTTAATAATTATGTTGTGTATAACCAGCAGGAAGCTGGCAAGTATGAGAATCATTCTGAGAATGCTTTAATGTTGTATATGGCGTGTACTCACGCCTCTAA-CCCAGTGTATGCTACCTTGAAGATACGGATCTACTTCTATGATTCCGTGACAAATT------A-ATAAATATTGAATTTTATTGAAGATGATTGGTCTACAAATA-CAACATGTTGTAATACATTCCATAATACATGATCAACTGCTCTAACTACATTATTAATACTGACAATTCCTAAGTTATTTAAATATTTAAGCACTTGAGTCCTAAATACCCTTAAGAAACGACCAGTCGGAGGCTGTGAGGTCATCCAGATTCGG-AAAGCTATGAAACATTTGTG-TATCCCCAACGCTTTCCTCAGGTTGTGATTGAACTGGATCCTGATCGTGAGTATATCCATATTCGTCGTGAATGGACGGTTGACGTGGCTGATGATCTTGAAATAAAGGGGATGTGGAACCTCCCAGATATATGCGACATTCCCTGCTAGAGCTGAAGTGATGGGTTCCCTTGTGCGTGAATCCATGGTTGTGGCAGTTG---ATTGACAGATTATAATAACACGCGCATTCAAGATCTATTCTCCTCCTCCTGTTG---CGTCTCTTCGCTTCCCTGTGCTGTACTTTGATTGGAAGCTGAGTACAGTGGTCCTTCGAGAGTGATGAAGATTGCATTCTTTAAAGCCCAATTTTTTAGTGCAGAATTCTTCTCT-TCATCCAAAAACTCTTTATAGCTTGAATTGGGTCCTTGATTGCAGAGGAAGATAGTGGG-AATTCCGCCTTTAATTTGAACTGGCTTCCCGTATTTTGTA---TTTGATTGCCAGTCCTTTTGGGCCCCCATGAACTCCTTAAAGTGCTTTAGGTAATGCGGGTCGACGTCATCAATGACGTTAAACCAGGCG-TCATTACTGTATACCCTTGGGCTCAGATCTAGATGTCCACACAGATAATTATGTGGACCTAATGATCTGGCCCACATCGTCTTCCCCGTCCTACTGTCACCCTCAATCACTAAACTTATTGGTCTAT-TGGGCCGCGCAGCGGCACTGACGACGTTCTCGGCAGCCCACACTTCAAGTTCTTCTGGAACTTGATCGAAAGAAGAAGAGGAAAAAGGAGAAACATAAGG-AGCTGG-TGGCTCCTGAAAGATTCTGTCTAGATTTGCATTTAAATTATGAAATTGCAGTACAAAATCCTTAGGAGCTAGTTCCTTAATGACTCT-AAGAGCCTCCGACTTATTTCCCGCGT-TAAGTGCTGCGGCGTAAGCGTCATTGGCTGTCTGTTGCCCTCCTCTTGCTGACCTTCCGTCGATCTGAAATTGCCCCCAGTCGAGAATGTCCCCGTCCTTCTCGATGTAGGATTTGACGTCGGAGCTGGATTTAGCTCCCTGTATGTTCGGATGGAAATGTGCTGACCTGCTTGGGGAGACCAAGTCGAAGAATCG-CATATTCTGGCACTTGAATTTCCCTTCGAACTGGATGAGAACATGCAAGTGAGGAGTCCCATCTTCGTGAAGCTCTCTGCAGATTCTAATATATTTTTTTGAAGTTGGGGTTTGTATATTTAATAATTGGGAAAGTGCTTCCTCTTTGGTGAGAGAACATTTGGGATAAGTGATGAAATAGTTTTTGGAATAAAAACCGTTCCGCTTTGGAGGCAT-GT--TGACTAAAATTGA-TCA--CCGATT-GACC-GCTCTTGCAA-CTCTCCCCGGTATATCGG-TGATCAATATATAG---TGATCACCAAATGGCATAAT--GGT------AATAAAAAAACTTTAATTTG-AAATTCAAA----CCAAAAGGCT---AAAGCGGCCATCCGTTTAATATT-
>CLCuKoV-PK:Fai:02AJ496286
----------------------------------------------ACCGGATGGCCGCGCGATTTTTT----TGTGGGCCCTACCATTAACTCTTGTCGGCCAATCATATGACGCG-CTCAAAGCTTAAATAA-----------TTCTC-CCGCTTATTATAAGTACTTCGT-TGCTAAGTAT-GCGTTTGAAAAA-TGTG-----GGATCCACTGTTAAATGAGTTCCC-CGACACCGTTCACGGTTTTAGGTGTATGTTAGCAG-TTAAATATTT-GCAGTTAGTACAGAAAACTTACTCTCCTG-ATACATTGGGTTACGATTTGATAAGGGATTTA-ATCCTGGTAATAAGGGCTAGGAATTATGTCGAAGCGACCAGCAGATATAATCATTTCCACGCCCGCTTCGAAGGTACGCCGCCGTCTCAACTTCGACAGCCCATATGTGAGCCGTGCTGCTGCCCCCATTGTCCGCGTCACCAA---AGCAAAAGCATGGGCGAACAGGCCCATGAACAGAAAGCCCAGGATGTACAGGATGTACAGAAGTCCAGATGTTCCTAGAGGATGTGAAGGTCCATGTAAGGTTCAGTCGTTTGAGTCCAGACATGATATTCAGCATATAGGTAAA-GTAATGTGTGTTAGTGATGTTACTCGTGGTACTGGGCTG-ACCCATAGAGTTGGTAAGAGATTTTGTGTTAAGTCTGTTT-ATGTGTTGGGT-AAGATCTGGATGGATGAGAACATTAAGACGAAGAATCACACGAATAGTGTGATGTTTTTCTTGGTTAGAGATCGTAGACCTGTTGATAA---ACCTCAAGATTTTGGAGAGGTATTTAATATGTTTGATAATGAGCCCAG--TACGGCGACTGTGAAGAATGTTCATCGTGATAGGTATCAAGTTCTGCGCAAATGGTATGCAACTGTCACCGGTGGACAATACGCTTCAAAGGAACAAGCTCTCGTGAAGAAATTTATTAG--AGTTAATAATTATGTTGTGTATAACCAGCAGGAAGCTGGCAAGTATGAGAATCATTCTGAGAATGCTTTAATGTTGTATATGGCGTGTACTCACGCCTCTAA-CCCAGTGTATGCTACCTTGAAGATACGGATCTACTTCTATGATTCCGTGACAAATT------A-ATAGATATTGAATTTTATTGAAGATGATTGGTCTACAAATA-CAACATGTTGTAATACATTCCATAATACATGATCAACTGCTCTAACTACATTATTAATACTGACAATTCCTAAGTTATTTAAATATTTAAGCACTTGAGTCCTAAAGACCCTTAAGAAACGACCAGTCGGAGGCTGTGAGGTCATCCAGATTCGG-AAAGCTATGAAACATTTGTG-TATCCCCAACGCTTTCCTCAGGTTGTGATTGAACTGTATCTGGACGGTGATGATGTCTCTGTTCATTAGGAATGCTCGATTGTGGTGCTCTGTTATCTTGAAATACAGGGGATTTTGAATCTCCCAGATAAACACGCCATTCTCTGCTTGAGCTGCAGTGATGAGTTCCCCTGTGCGTGAATCCATGGTTGTGGCAGGCT---AATGCTATGAAGTACGAACACCCACAAGGGAGATCAACTCTCCGACGTCTGGTC---CCCTTCTTGGCTAGCCTGTGCTGCACTTTGATTGGAACCTGAGTAGAGTGGGCTCTCGAGGGTGATGAAGATTGCATTCTTTAAAGCCCAATTTTTGAGTGCAGAATTCTTCTCT-TCATCCAAAAACTCTTTATAGCTTGAATTGGGTCCTGGATTGCAGAGGAAGATAGTGGG-AATTCCGCCTTTAATTTGAACTGGCTTCCCGTATTTTGTA---TTTGATTGCCAGTCCTTTTGGGCCCCCATGAACTCCTTAAAGTGCTTTAGGTAATGCGGGTCGACGTCATCAATGACGTTAAACCAGGCG-TCATTACTGTATACCCTTGGGCTCAGATCTAGATGTCCACACAGATAATTATGTGGACCTAATGATCTGGCCCACATCGTCTTCCCCGTCCTACTGTCACCCTCAATCACTACACTTATTGGTCTAT-TGGCCCGCGCAGCGGCACTGACGACGTTCTCGGCAGCCCACACTTCAAGTTCTTCTGGAACTTGATCGAAAGAAGAAGAGGAAAAAGGAGAAACATAAGG-AGCTGG-TGGCTCCTGAAAGATTCTGTCTAGATTTGCATTTAAATTATGAAATTGCAGTACAAAATCCTTAGGAGCTAGTTCCTTAATGACTCT-AAGAGCCTCCGACTTACTTCCCGCGT-TAAGTGCTGCGGCGTAAGCGTCATTGGCTGTCTGTTGCCCTCCTCTTGCTGACCTTCCGTCGATCTGAAATTGCCCCCAGTCGAGAATGTCCCCGTCCTTCTCGATGTAGGATTTGACGTCGGAGCTGGATTTAGCTCCCTGTATGTTCGGATGGAAATGTGCTGACCTGCTTGGGGAGACCAAGTCGAAGAATCG-CATATTCTGGCACTTGAATTTCCCTTCGAACTGGATGAGAACATGCAAGTGAGGAGTCCCATCTTCGTGAAGCTCTCTGCAGATTCTAATATATTTTTTTGAAGTTGGGGTTTGTATATTTAATAATTGGGAAAGTGCTTCCTCTTTGGTGAGAGAACATTTGGGATAAGTTATGAAATAGTTTTTGGAATAAATACCGTTCCGCTTTGGAGGCAT-GT--TGACTAAAATTGAATCA--CCGATT-GACC-GTTCTTGCAAACTCTCCCCGGTATATCGG-TGATCAATATATAG---TGATCACCAAATGGCATAAT--GGT------AATAAAAAAACTTTAATTTG-AAATTCAAA----CCAAAAGGCT---AAAGCGGCCATCCGTTTAATATT-
>CLCuKoV-PK:Fai:96AJ002448
----------------------------------------------ACCGGATGGCCGCGCGATTTTTT----TGTGGGCCCTACCATTAACTCTTGTCGGCCAATCATATGACGCG-CTCAAAGCTTAAATAA-----------TTCTC-CCGCTTATTATAAGTACTTCGT-TGCTAAGTAT-GCGTTTGAAAAA-TGTG-----GGATCCACTGTTAAATGAGTTCCC-CGACACCGTTCACGGTTTTAGGTGTATGTTAGCAG-TTAAATATTT-GCAGTTAGTAGAGAAAACTTACTCTCCTG-ATACATTGGGTTACGATTTGATAAGGGATTTA-ATCCTGGTAATAAGGGCTAGGAATTATGTCGAAGCGACCAGCAGATATAATCATTTCCACGCCCGCTTCGAAGGTACGCCGCCGTCTCAACTTCGACAGCCCATATGTGAGCCGTGCTGCTGCCCCCATTGTCCGCGTCACCAA---AGCAAAAGCATGGGCGAACAGGCCCATGAACAGAAAGCCCAGGATGTACAGGATGTACAGAAGTCCAGATGTTCCTAGAGGATGTGAAGGTCCATGTAAGGTTCAGTCGTTTGAGTCCAGACATGATATTCAGCATATAGGTAAA-GTAATGTGTGTTAGTGATGTTACTCGTGGTACTGGGCTG-ACCCATAGAGTTGGTAAGAGATTTTGTGTTAAGTCTGTTT-ATGTGTTGGGT-AAGATCTGGATGGATGAGAACATTAAGACGAAGAATCACACGAATAGTGTGATGTTTTTCTTGGTTAGAGATCGTAGACCTGTTGATAA---ACCTCAAGATTTTGGAGAGGTATTTAATATGTTTGATAATGAGCCCAG--TACGGCGACTGTGAAGAATGTTCATCGTGATAGGTATCAAGTTCTGCGCAAATGGTATGCAACTGTCACCGGTGGACAATACGCTTCAAAGGAACAAGCTCTCGTGAAGAAATTTATTAG--AGTTAATAATTATGTTGTGTATAACCAGCAGGAAGCTGGCAAGTATGAGAATCATTCTGAGAATGCTTTAATGTTGTATATGGCGTGTACTCACGCCTCTAA-CCCAGTGTATGCTACCTTGAAGATACGGATCTACTTCTATGATTCCGTGACAAATT------A-ATAAATATTGAATTTTATTGAAGATGATTGGTCTACAAATA-CAACATGTTGTAATACATTCCATAATACATGATCAACTGCTCTAACTACATTATTAATACTGACAATTCCTAAGTTATTTAAATATTTAAGCACTTGAGTCCTAAAGACCCTTAAGAAACGACCAGTCGGAGGCTGTGAGGTCATCCAGATTCGG-AAAGCTATGAAACATTTGTG-TATCCCCAACGCTTTCCTCAGGTTGAGATTGAACTGTATCTGGACGGTGATGATGTCTCTGTTCATTAGGAATGCTCGATTGTGGTGCTCTGTTATCTTGAAATACAGGGGATTTTGAATCTCCCAGATAAACACGCCATTCTCTGCTTGAGCTGCAGTGATGAGTTCCCCTGTGCGTGAATCCATGGTTGTGGCAGGCT---AATGCTATGAAGTACGAACACCCACAAGGGAGATCAACTCTCCGACGTCTGGTC---CCCTTCTTGGCTAGCCTGTGCTGCGCTTTGATTGGAACCAGAGTAGAGTGGGCTCTCGAGGGTGATGAAGATTGCATTCTTTAAAGCCCAATTTTTGAGTGCAGAATTCTTCTCT-TCATCCAAAAACTCTTTATAGCTTGAATTGGGTCCTGGATTGCAGAGGAAGATAGTGGG-AATTCCGCCTTTAATTTGAACTGGCTTCCCGTATTTTGTA---TTTGATTGCCAGTCCTTTTGGGCCCCCATGAACTCCTTAAAGTGCTTTAGGTAATGCGGGTCGACGTCATCAATGACGTTAAACCAGGCG-TCATTACTGTATACCCTTGGGCTCAGATTTAGATGTCCACACAGATAATTATGTGGACCTAATGATCTGGCCCACATCGTCTTCCCCGTCCTACTGTCACCCTCAATCACTACACTTATTGGTCTAT-TGGCCCGCGCAGCGGCACTGACGACGTTCTCGGCAGCCCACACTTCAAGTTCATCTGGAACTTGATCGAAAGAAGAAGAGGAAAAAGGAGAAACATAAGG-AGCTGG-TGGCTCCTGAAAGATTCTGTCTAGATTTGCATTTAAATTATGAAATTGCAGTACAAAATCCTTAGGAGCTAGTTCCTTAATGACTCT-AAGAGCCTCCGACTTACTTCCCGCGT-TAAGTGCTGCGGCGTAAGCGTCATTGGCTGTCTGTTGCCCTCCTCTTGCTGACCTTCCGTCGATCTGAAATTGCCCCCAGTCGAGAATGTCCCCGTCCTTCTCGATGTAGGATTTGACGTCGGAGCTGGATTTAGCTCCCTGTATGTTCGGATGGAAATGTGCTGACCTGCTTGGGGAGACCAAGTCGAAGAATCG-CATATTCTGGCACTTGAGTTTCCCTTCGAACTGGATGAGAACATGCAAGTGAGGAGTCCCATCTTCGTGAAGCTCTCTGCAGATTCTAATATATTTTTTTGAAGTTGGGGTTTGTATATTTAATAATTGGGAAAGTGCTTCCTCTTTGGTGAGAGAACATTTGGGATAAGTGATGAAATAGTTTTTGGAATAAATACCGTTCCGCTTTGGAGGCAT-GT--TGACTAAAATTGA-TCA--CCGATT-GACC-GCTCTTGCAA-CTCTCCCCGGTATATCGG-TGATCAATATATAG---TGATCACCAAATGGCATAAT--GGT------AATAAAAAAACTTTAATTTG-AAATTCAAA----CCAAAAGGCT---AAAGCGGCCATCCGTTTAATATT-
>CLCuKoV-PK:Fai:96AJ002449
----------------------------------------------ACCGGATGGCCGCGCGATTTTTT----TGTGGGCCCTACCATTAACTCTTGTCGGCCAATCATATGACGCG-CTCAAAGCTTAAATAA-----------TTCTC-CCGCTTATTATAAGTACTTCGT-TGCTAAGTAT-GCGTTTGAAAAA-TGTG-----GGATCCACTGTTAAATGAGTTCCC-CGACACCGTTCACGGTTTTAGGTGTATGTTAGCAG-TTAAATATTT-GCAGTTAGTAGAGAAAACTTACTCTCCTG-ATACATTGGGTTACGATTTGATAAGGGATTTA-ATCCTGGTAATAAGGGCTAGGAATTATGTCGAAGCGACCAGCAGATATAATCATTTCCACGCCCGCTTCGAAGGTACGCCGCCGTCTCAACTTCGACAGCCCATATGTGAGCCGTGCTGCTGCCCCCATTGTCCGCGTCACCAA---AGCAAAAGCATGGGCGAACAGGCCCATGAACAGAAAGCCCAGGATGTACAGGATGTACAGAAGTCCAGATGTTCCTAGAGGATGTGAAGGTCCATGTAAGGTTCAGTCGTTTGAGTCCAGACATGATATTCAGCATATAGGTAAA-GTAATGTGTGTTAGTGATGTTACTCGTGGTACTGGGCTG-ACCCATAGAGTTGGTAAGAGATTTTGTGTTAAGTCTGTTT-ATGTGTTGGGT-AAGATCTGGATGGATGAGAACATTAAGACGAAGAATCACACGAATAGTGTGATGTTTTTCTTGGTTAGAGATCGTAGACCTGTTGATAA---ACCTCAAGATTTTGGAGAGGTATTTAATATGTTTGATAATGAGCCCAG--TACGGCGACTGTGAAGAATGTTCATCGTGATAGGTATCAAGTTCTGCGCAAATGGTATGCAACTGTCACCGGTGGACAATACGCTTCAAAGGAACAAGCTCTCGTGAAGAAATTTATTAG--AGTTAATAATTATGTTGTGTATAACCAGCAGGAAGCTGGCAAGTATGAGAATCATTCTGAGAATGCTTTAATGTTGTATATGGCGTGTACTCACGCCTCTAA-CCCAGTGTATGCTACCTTGAAGATACGGATCTACTTCTATGATTCCGTGACAAATT------A-ATAAATATTGAATTTTATTGAAGATGATTGGTCTACAAATA-CAACATGTTGTAATACATTCCATAATACATGATCAACTGCTCTAACTACATTATTAATACTGACAATTCCTAAGTTATTTAAATATTTAAGCACTTGAGTCCTAAAGACCCTTAAGAAACGACCAGTCGGAGGCTGTGAGGTCATCCAGATTCGG-AAAGCTATGAAACATTTGTG-TATCCCCAACGCTTTCCTCAGGTTGTGATTGAACTGTATCTGGACGGTGATGATGTCTCTGTTCATTAGGAATGCTCGATTGTGGTGCTCTGTTATCTTGAAATACAGGGGATTTTGAACCTCCCAGATAAACACGCCATTCTCTGCTTGAGCTGCAGTGATGAGTTCCCCTGTGCGTGAATCCATGGTTGTGGCAGGCT---AATGCTATGAAGTACGAACACCCACAAGGGAGATCAACTCTCCGACGTCTGGTC---CCCTTCTTGGCTAGCCTGTGCTGCACTTTGATTGGAACCTGAGTAGAGTGGGCTCTCGAGGGTGATGAAGATTGCATTCTTTAAAGCCCAATTTTTGAGTGCAGAATTCTTCTCT-TCATCCAAAAACTCTTTATAGCTTGAATTGGGTCCTGGATTGCAGAGGAAGATAGTGGG-AATTCCGCCTTTAATTTGAACTGGCTTCCCGTATTTTGTA---TTTGATTGCCAGTCCTTTTGGGCCCCCATGAACTCCTTAAAGTGCTTTAGGTAATGCGGGTCGACGTCATCAATGACGTTAAACCAGGCG-TCATTACTGTATACCCTTGGGCTCAGATCTAGATGTCCACACAGATAATTATGTGGACCTAATGATCTGGCCCACATCGTCTTCCCCGTCCTACTGTCACCCTCAATCACTACACTTATTGGTCTAT-TGGCCCGCGCAGCGGCACTGACGACGTTCTCGGCAGCCCATACTTCAAGTTCTTCTGGAACTTGATCGAAAGAAGAAGAGGAAAAAGGAGAAACATAAGG-AGCTGG-TGGCTCCTGAAAGATTCTGTCTAGATTTGCATTTAAATTATGAAATTGCAGCACAAAATCCTTAGGAGCTAGTTCCTTAATGACTCT-AAGAGCCTCCGACTTACTTCCCGCGT-TAAGTGCTGCGGCGTAAGCGTCATTGGCTGTCTGTTGCCCTCCTCTTGCTGACCTTCCGTCGATCTGAAATTGCCCCCAGTCGAGAATGTCCCCGTCCTTCTCGATGTAGGATTTGACGTCGGAGCTGGATTTAGCTCCCTGTATGTTCGGATGGAAATGTGCTGACCTGCTTGGGGAGACCAAGTCGAAGAATCG-CATATTCTGGCACTTGAATTTCCCTTCGAACTGGATGAGAACATGCAAGTGAGGAGTCCCATCTTCGTGAAGCTCTCTGCAGATTCTAATATATTTTTTTGAAGTTGGGGTTTGTATATTTAATAATTGGGAAAGTGCTTCCTCTTTGGTGAGAGAACATTTGGGATAAGTGATGAAATAGTTTTTGGAATAAATACCGTTCCGCTTTGGAGGCAT-GT--TGACTAAAATTGA-TCA--CCGATT-GACC-GCTCTTGCAA-CTCTCCCCGGTATATCGG-TGATCAATATATAG---TGATCACCAAATGGCATAAT--GGT------AATAAAAAAACTTTAATTTG-AAATTCAAA----CCAAAAGGCT---AAAGCGGCCATCCGTTTAATATT-
>CLCuKoV-PK:Mul:08HM468427
----------------------------------------------ACCGGATGGCCGCGCGATTTCTT----TGTGGGCCCTACCATTAACTCTTGTCGGCCAATCATATGACGCG-CTCAAAGCTTAAATAA-----------TTCTC-CCGCTTATTATAAGTACTTCGT-TGCTAAGTAT-GCGTTTGAAAAA-TGTG-----GGATCCACTGTTAAATGAGTTCCC-CGACACCGTTCACGGTTTTAGGTGTATGTTAGCAG-TTAAATATTT-GCAGTTAGTAGAGAAAACTTACTCTCCTG-ATACATTGGGTTACGATTTGATAAGGGATTTA-ATCCTGGTAATAAGGGCTAGGAATTATGTCGAAGCGACCAGCAGATATAATCATTTCCACGCCCGCTTCGAAGGTACGCCGCCGTCTGAACTTCGACAGCCCATACGCGTGCCGTGCTGCTGCCCCCATTGTCCGCGTCACCAA---AGCAAAAGCATGGGCGAACAGGCCCATGAACAGAAAGCCCAGGATGTACAGGATGTACAGAAGTCCAGATGTTCCTAGAGGATGTGAAGGTCCATGTAAGGTTCAGTCGTTTGAGTCCAGACATGATATTCAGCATATAGGTAAA-GTAATGTGTGTTAGTGATGTTACTCGTGGTACTGGGCTG-ACCCATAGAGTTGGTAAGAGATTTTGTGTTAAGTCTGTTT-ATGTGTTGGGT-AAGATCTGGATGGATGAGAACATTAAGACGAAGAATCACACGAATAGTGTGATGTTTTTCTTGGTTAGAGATCGTAGACCTGTTGATAG---ACCTCAAGATTTTGGAGAGGTATTTAATATGTTTGATAATGAGCCCAG--TACGGCGACTGTGAAGAATGTTCATCGTGATAGGTATCAAGTTCTGCGCAAATGGTATGCAACTGTCACCGGTGGACAATACGCTTCAAAGGAACAAGCTCTCGTGAAGAAATTTATTAG--AGTTAATAATTATGTTGTGTATAACCAGCATGAAGCTGGCAAGTATGAGAATCATTCTGAGAATGCTTTAATGTTGTACATGGCGTGTACTCACGCCTCTAA-CCCAGTGTATGCTACCTTGAAGATACGGATCTACTTCTATGATTCCGTGACAAATT------A-ATAGATATTGAATTTTATTGAAGATGATTGGTCTACAAATA-CAACATGTTGTAATACATTCCATAATACATGATCAACTGCTCTAACTACATTATTAATACTGACAATTCCTAAGTTATTTAAATATTTAAGCCCTTGAGTCCTAAAGACTCTTAAGAAACGACCAGTCGGAGGCTGTGAGGTCATCCAGATTCGG-AAAGCTATGAAACATTTGTG-TATCCCCAACGCTTTCCTCAGGTTGTGATTGAACTGTATCTGGACGGTGATGATGTCTCTGTTCATTAGGAATGCTCGATTGTGGTGCTCTGTTATCTTGAAATACAGGGGATTTTGAATCTCCCAGATAAACACGCCATTCTCTGCTTGAGCTGCAGTGATGAGTTCCCCTGTGCGTGAATCCATGGTTGTGGCAGGCT---AATGCTATGAAGTACGAACACCCACAAGGGAGATCAACTCTCCGACGTCTGGTC---CCCTTCTTGGCTAGCCTGTGCTGCACTTTGATTGGAACCTGAGTAGAGTGGGCTCTCGAGGGTGATGAAGATTGCATTCTTTAAAGCCCAATTTTTGAGTGCAGAATTCTTCTCT-TCATCCAAAAACTCTTTATAGCTTGAATTGGGTCCTGGATTGCAGAGGAAGATAGTGGG-AATTCCGCCTTTAATTTGAACTGGCTTCCCGTATTTTGTA---TTTGATTGCCAGTCCTTTTGGGCCCCCATGAACTCCTTAAAGTGCTTTAGGTAATGCGGGTCGACGTCATCAATGACGTTAAACCAGGCG-TCATTACTGTATACCCTTGGGCTCAGATCTAGATGTCCACACAGATAATTATGTGGACCTAATGATCTGGCCCACATCGTCTTCCCCGTCCTACTGTCACCCTCAATCACTACACTTATTGGTCTAT-TGGCCCGCGCAGCGGCACTGACGACGTTCTCGGCAGCCCACACTTCAAGTTCTTCTGGAACTTGATCGAAAGAAGAAGAGGAAAAAGGAGAAACATAAGG-AGCTGG-TGGCTCCTGAAAGATTCTGTCTAGATTTGCATTTAAATTATGAAATTGCAGTACAAAATCCTTAGGAGCTAGTTCCTTAATGACTCT-AAGAGCCTCCGACTTACTTCCCGCGT-TAAGTGCTGCGGCGTAAGCGTCATTGGCTGTCTGTTGCCCTCCTCTTGCTGACCTTCCGTCGATCTGAAATTGCCCCCAGTCGAGAATGTCCCCGTCCTTCTCGATGTAGGATTTGACGTCGGAGCTGGATTTAGCTCCCTGTATGTTCGGATGGAAATGTGCTGACCTGCTTGGGGAGACCAAGTCGAAGAATCG-CATATTCTGGCACTTGAATTTCCCTTCGAACTGGATGAGAACATGCAAGTGAGGAGTCCCATCTTCGTGAAGCTCTCTGCAGATTCTAATATATTTTTTTGAAGTTGGGGTTTGTATATTTAATAATTGGGAAAGTGCTTCCTCTTTGGTGAGAGAACATTTGGGATAAGTTATGAAATAGTTTTTGGAATAAATACCGTTCCGCTTTGGAGGCAT-GT--TGACTAAAATTGA-TCA--CCGATT-GACC-GCTCTTGCAA-CTCTCCCCGGTATATCGG-TGATCAATATATAG---TGATCACCAAATGGCATAAT--GGT------AATAAAAAAACTTTAATTTG-AAATTCAAA----CCAAAAGGCT---AAAGCGGCCATCCGTTTAATATT-
>CLCuKoV-PK:Sak:05FN552006
----------------------------------------------ACCGGATGGCCGCGCGATTTTTT----TGTGGGTCCTACCATTAATTCTTGTCGGCCAACCATATGACGCG-CTCAAAGCTTAAATAA-----------TTTTC-CCGCTTATTATAAGTACTTCGT-TGCTAAGTAT-GCGTTTGAAAAA-TGTG-----GGATCCACTGTTAAATGAGTTCCC-CGACACCGTTCACGGTTTTAGGTGTATGTTAGCAG-TTAAATATTT-GCAGTTAGTAGAGAAAACTTACTCTCCTG-ATACATTGGGTTACGATTTGATAAGGGATTTA-ATCCTGGTAATAAGGGCTAGGAATTATGTCGAAGCGACCAGCAGATATAATCATTTCTACGCCCGCTTCGAAGGTACGCCGCCGTCTCAACTTCGACAGCCCATATGTGAGCCGTGCTGCTGCCCCCATTGTCCGCGTCACCAA---AGCAAAAGCATGGGCGAACAGGCCCATGAACAGAAAGCCCAGGATGTACAGGATGTACAGAAGTCCAGATGTTCCTAGAGGATGTGAAGGTCCATGTAAGGTTCAGTCGTTTGAGTCCAGACATGATATTCAGCATATAGGTAAA-GTAATGTGTGTTAGTGATGTTACTCGTGGTACTGGGCTG-ACCCATAGAGTTGGTAAGAGATTTTGTGTTAAGTCTGTTT-ATGTGTTGGGT-AAGATCTGGATGGATGAGAACATTAAGACGAAGAATCACACGAATAGTGTGATGTTTTCCTTGGTTAGAGATCGTAGACCTGTTGATAA---ACCTCAAGATTTTGGAGAGGTATTTAATATGTTTGATAATGAGCCCAG--TACGGCGACTGTGAAGAATGTTCATCGTGATAGGTATCAAGTTCTGCGCAAATGGTATGCAACTGTCACCGGTGGACAATACGCTTCAAAGGAACAAGCTCTCGTGAAGAAATTTATTAG--AGTTAATAATTATGTTGTGTATAACCAGCAGGAAGCTGGCAAGTATGAGAATCATTCTGAGAATGCTTTAATGTTGTATATGGCGTGTACTCACGCCTCTAA-CCCAGTGTATGCTACCTTGAAGATACGGATCTACTTCTATGATTCCGTGACAAATT------A-ATAAATATTGAATTTTATTGAAGATGATTGGTCTACAAATA-CAACATGTTGTAATACATTCCATAATACATGATCAACTGCTCTAACTACATTATTAATACTGACAATTCCTAAGTTATTTAAATATTTAAGCACTTGAGTCCTAAAGACCCTTAAGAAACGACCAGTCGGAGGCTGTGAGGTCATCCAGATTCGG-AAAGCTATGAAACATTTGTG-TATCCCCAACGCTTTCCTCAGGTTGTGATTGAACTGTATCTGGACGGTGATGATGTCTCTGTTCATTAGGAATGGTCGATTGTGGTGCTCTGTTATCTTGAAATACAGGGGATTTTGAATCTCCCAGATAAACAGGCCATTCTCTGCTTGAGCTGCAGTGATGAGTTCCCCTGTGCGTGAATCCATGGTTGTGGCAGGCT---AATGCTATGAAGTACGAACACCCACAAGGGAGATCAACTCTCCGACGTCTGGTC---CCCTTCTTGGCTAGCCTGTGCTGCACTTTGATTGGAACCTGAGTAGAGTGGGCTCTCGAGGGTGATGAAGATTGCATTCTTTAAAGCCCAATTTTTGAGTGCATAATTCTTCTCT-TCATCCAAAAATTCTTTATAGCTTGGATTGGGTCCTGGATTGCAGAGGAAGATAGTGGG-AATTCCGCCTTTAATTTGAACTGGCTTCCCGTATTTTGTA---TTTGATTGCCAGTCCTTTTGGGCCCCCATGAACTCCTTAAAGTGCTTTAGGTAATGCGGGTCGACGTCATCAATGACGTTAAACCAGGCG-TCATTACTGTATACCCTTGGGCTCAGATCTAGATGTCCACACAGATAATTATGTGGACCTAATGATCTGGCCCACATCGTCTTCCCCGTCCTACTGTCACCCTCAATCACTACACTTATTGGTCTAT-TGGCCCGCGCAGCGGCACTGACGACGTTCTCGGCAGCCCACACTTCAAGTTCTTCTGGAACTTGATCGAAAGAAGAAGAGGAAAAAGGAGAAACATAAGG-AGCTGG-TGGCTCCTGAAAGATTCTGTCTAGATTTGCATTTAAATTATGAAATTGCAGTACAAAATCCTTAGGAGCTAGTTCCTTAATGACTCT-AAGAGCCTCCGACTTACTTCCCGCGT-TAAGTGCTGCGGCGTAAGCGTCATTGGCTGTCTGTTGCCCTCCTCTTGCTGACCTTCCGTCGATCTGAAACTCTCCCCACTCGAGAGTGTCCCCGTCCTTGTCGATGTAGGATTTGACGTCGGAGCTGGATTTAGCTCCCTGTATGTTCGGATGGAAATGTGCTGACCTGCTTGGGGAGACCAAGTCGAAGAATCG-CATATTCTGGCACTTGAATTTGCCTTCGAACTGGATGAGAACATGCAAGTGAGGAGTCCCATCTTCGTGAAGCTCTCTGCAGATTCTAATATATTTTTTTGAAGTTGGGGTTTGTATATTTAATAATTGGGAAAGTGCTTCCTCTTTGGTGAGAGAACATTTGGGATAAGTGATGAAATAGTTTTTGGAATAAATACCGTTCCGCTTTGGAGGCAT-GT--TGACTAAAATTGG-TCA--CCGATT-GACC-GCTCTTGCAA-CTCTCCCCGGTATATCGG-TGATCAATATATAG---TGATCACCAAATGGCATAAT--GGT------AATAAAAAAACTTTAATTTG-AAATTCAAA----CCAAAAGGCT---AAAGCGGCCATCCGTTTAATATT-
>CLCuMuV-CN:11JX286658
----------------------------------------------ACCGGATGGCCGCGCGATTTTTTT-G-TG--GGCCCC---------------CTATTTATGAGATTGCTCC-CTCAAAGCT-AAAT-AA----------CGCTC-CCGCCCACTATAAGTACTT-GCGCACTAAGTTT-CAAATTCAAACA-TGTGG----G-ATCCATTGTTAAACGAATTTCC-TGATACGGTGCACGGGTTTCGGTGTATGCTTT-CTGTCAAATATTT-GCAACTTTTGTCGCAGGATTATTTACCGG-ATACCCTAGGTTACGATTTAATACGGGATTTA-ATCTGTATTCTACGTTCCCGTAATTATGTCGAAGCGAGCTGCAGATATCGTCATTTCAACGCCCGCGTCGAAAGTACGTCGGCGTCTGAACTTCGGCAGCCCATACACCAACCGTGTTGCTGTCCCCATTGTCCGCGTCACAAA---ACAACAGGCATGGACAAACAGGCCTATGAACAGGAAGCCCAGAATATATCGGATGTACAGAAGTCCGGATGTTCCAAAGGGTTGTGAAGGCCCATGTAAGGTACAGTCTTTTGAGTCCAGACATGATGTTGTTCATATTGGTAAG-GTAATGTGTATTTCTGATGTTACTCGTGGTGTCGGTTTG-ACCCATCGTATTGGTAAACGTTTTTGTGTCAAGTCAGTTT-ATGTTTTAGGT-AAGATATGGATGGATGAAAATATAAAGACCAGGAATCACACGAATTCGGTCATGTTCTTTTTAGTTCGCGATCGACGACCTGTTGACAA---ACCTGAGGATTTTGGTGAGGTATTCAATATGTTTGATAACGAACCCAG--TACAGCAACTGTGAAGAATAGTCATAGGGACCGTTATCAGGTGTTGAGGAAATGGCATGCAACCGTTACGGGTGGTCAATATGCGAGTAAGGAACAGGCTTTGGTCAAGAAGTTTGTCAG--AGTTAACAATTATGTTGTTTACAATCAACAGGAAGCAGGAAAATACGAGAATCATACGGAAAATGCGTTAATGCTTTATATGGCTTGTACCCACGCTAGCAA-CCCTGTTTATGCTACGTTGAAGATTAGGATATATTTTTATGACTCTGTAACGAATTGATGTTA-ATAAAGTTTGAATTCTATTTCTGAATATTGATCTACATACA-TAGTTTGTTGGATTACATTGTACAATACATGTTCTACAGCTTTAATAACTAAATTAATTGAAATTACACCGAGATTGTTCAGATATTTGAGGACTTGGGTTTTGAATACCCTTAAGAAAAGACCAGTCTGAGGGTGTAAGGTCGTCCAGATTCGG-AAGGTTAGAAAACACTTGTG-CAGTCCCAGAGCTTTCCGAGTGTTGTAGTTGAACTGGATTCGGATCGTGAGTATGTCCATATTCGTCGTGAATGGACGGTTGAAGTGGCTGATTGTCTTGAAATAAAGGGGATTTGGAACCTCCCAGATATATGCGCCATTCCCTGCTTGAGCTGCAGTGATGGGTTCCCCTGTGCGTGAATCCATGGTTGTGGCAGTTG---ATTGACAGATAATAAGAACACCCGCATTCAAGATCTACTCTCCTCCTCCTGTTG---CGTCTCTTCGCTTCCCTGTGCTGTACTTTGATTGGAAGCTGAGTACAGTGGTCCTTCGAGAGTGATGAAGATCGCATTTTTTAGGGCCCAATTCTTTAATGCTGTGTTTTTTTCC-TCGTTGAGGAATTCCTTATAACTGCTGTTGGGACCAGGATTGCACAAGAAGATTGTCGG-TATTCCGCCTTTAATTTGAACTGGCTTACCGTATTTTGTG---TTGGACTGCCAGTCTCTTTGGGCCCCCATGAACTCTTTAAAGTGTTTGAGGAAATGCGGGTCGACGTCATCAATGACGTTGTACCAGGCG-TCGTTACTGTATACTTTGGGACTCAGGTCCAGATGTCCGCACAAATAGTTATGTGGTCCCAATGACCTAGCCCACATCGTCTTTCCCGTACGACTATCTCCCTCAATTACTATACTTCGAGGTCTAA-GGGGCCGCGCAGCGGCATCGACAACGTTATCCAACGCCCAAACTTGAAGTTCTTCTGGAACTTGATCGAACGAAGAAAAAGAAAAAGGAGAAACATAAGG-AGCTGG-TGGCTCCTGAAAGATCCTGTCTAGATTTGCATTTAAATTATGAAATTGTAGTACAAAATCTTTAGGAGCTAGTTCCTTAATGACTCT-AAGAGCCTCTGACTTACTTCCCGCGT-TAAGCGCTGCGGCGTAAGCGTCGTTGGCTGTCTGTTGTCCTCCTCTTGCTGATCTTCCATCGATCTGAAACTCTCCCCACTCGAGAGTGTCCCCGTCCTTGTCGATGTAGTCCTTGACATCTGAGCTTGATTTAGCTCCCTGAATGTTCGGATGGAAATGTGCTGACCTGGTTGGGGATACCAGGTCGAAGAATCT-GTTATTCGTGCAGATGAGTTTGCCCTCGAACTGGATGAGCACATGGAGATGAGGGCTCCCATCTTCGTGTAACTCTCTGCAGACTTTGATGTATTTTTTATTCGAGGGTGTGTTGATGGCTTGAATTTGGGAAAGTGCTTCCTCTTTAGTGAGTGAGCACTGTGGATAAGTGAGGAAATAATTTTTGGCTTGTATTTTAAAACGTTTGGGGGGAGCCATTGA-CTTTGGTCAATTGGAGACAACTG-ATT-GGATTTTACTCTGGCAATTGG--AGACTGG--AGACAATTTATAG---TGT-CTCCAAATGGCATTATC-GTA------ATTTG--AGAAATCATTTCAAAA-TCCTCACGCTC---------CAAAAAGCGGCCATCCGTATAATATT-
>GPMLCuV-PK:Mul:06aazEU384575
----------------------------------------------ACCGGATGGCCGCGCGATTTTTTTAAGTGGTGAGTCCA--------------GAACGCACGACGATGCTCC-CTCAAAGCTTAGAT-AA----------CGCTC-CCGCACACTATAAGTACTTTGCGCACTAAGTTT-CAAATTGAAACA-TGTG-----GGATCCACTAGTAAACGAATTCCC-GGATACGGTGCACGGGTTTCGGTGTATGCTTTCTG-TGAAATATTT-GCAACTTTTGTCGCAGGATTATTCTCCAG-ATACGCTTGGGTACGAGTTAATAAGGGATTTA-ATTTGTATTTTACGCTCCCGTAATTATGTCGAAGCGAGCTGCCGATATCGTCATTTCTACGCCCGCGTCGAAAGTACGCCGGCGTCTGAACTTCGGCAGCCCATACACCAGCCGTGCTGCTGCCCCCATTGTCCGCGTCACAAA---ACAACAGGCATGGACAAACAGGCCTATGAACAGGAAACCCAGAATGTATCGGATGTACAGAAGTCCGGATGTTCCAAAGGGTTGTGAAGGCCCATGTAAGGTACAATCTTTTGAATCTCGACACGATGTCGTTCATATTGGTAAG-GTAATGTGTATTTCTGATGTTACGCGTGGAGTCGGTTTG-ACCCATCGTATAGGTAAGCGTTTTTGTGTCAAGTCAGTTT-ATGTTTTAGGT-AAGATATGGATGGACGAGAACATTAAGACCAAGAACCATACGAATTCGGTGATGTTTTTCCTTGTTCGCGATCGACGACCGGTAGATAA---ACCTCAGGATTTTGGTGAGGTATTTAACATGTTTGACAACGAACCCAG--TACAGCAACTGTGAAGAATAGTCATAGGGACCGTTACCAGGTGTTGAGGAAATGGCATGCAACCGTTACGGGTGGTCAATATGCTAGTAAGGAACAGGCTTTGGTCAAGAAGTTTGTCAG--AGTTAACAATTATGTTGTTTACAATCAACAGGAAGCAGGGAAATACGAGAATCATACCGAAAATGCGTTAATGCTTTATATGGCTTGTACTCACGCTAGCAA-CCCTGTTTATGCTACGTTGAAGATCAGGATATATTTCTATGACTCTGTAACGCACTGATATTA-ATAAAGTTTGAATTTTATTTCTGAATATTGATCTACATACA-TCGTTTGTTGGATTACATTGTACAATACATGTTCTACAGCTTTAATAACTAAATTAATTGAAATTACACCGAGATTGTTCAAATATTTGAGGACTTGGGTTTTGAATACCCTTAAGAAAAGACCAGTCTGAGGGTGTAAGGTCGTCCAGATTCGG-AAGGTTAGAAAACACTTGTG-CAGTCCCAGAGCTTTCCGAGTGTTGTAGTTGAACTGGATCCTGATCGTGAGTATATCCATATTCGTCGTGAATGGACGGTTGACGTGGCTGATGATCTTGAAATAAGAGGGATTTGGAACGTCCCAGATATATGCGCCATTCCCTGCTTGAGCTGCAGTGATGGGTTCCCCTGTGCGTGAATCCATGGTTGTGGCAGTTG---ATTGACAGATAATAGCTACACCCCGCATCAAGATCTACTCTCCTCCTCCTGATG---CGTCTCTTCGCTTCCCTGTGCTGTACTTTGATTGGTACCTGAGTACAGGGGTCCTTCAAGTGTGATGAAGATCGCATTTTTTACCGCCCAGTTTTTTAGTGCGGTGTTCTTTTCC-TCGTCTAGGAATTCTTTATAACTGCCAGTGGGACCAGGATTGCATAGGAAGATTGTTGG-TATGCCGCCTTTAATTTGAACTGGCTTCCCGTACTTTGTG---TTGGATTGCCAGTCCCTTTGGGCCCCCATGAACTCTTTAAAGTGTTTGAGGAAATGCGGGTCGACGTCATCAATGACGTTATACCAGGCG-TCGTTACTGTAGACCTTGGGACTCAGGTCCAGATGTCCACACAAATAGTTATGTGGTCCCAATGACCTAGCCCACATCGTCTTCCCCGTACGACTATCTCCCTCAATTACTATACTTCGAGGTCTAA-GGGGCCGCGCAGCGGGATCGACAACGTTATCGATGGCCCAAACTTCAAGTTCTTCTGGAACTTGATCAAAAGAAGAAGGAGAAAAAGGAGAAACATAAAC-CTCCAC-AGGAGGTGTAAAAATCCTATCTAAATTACACTTTAAATTGTGGTATTGAAAAATATAGTCTTTCGGGAGTTTTTCCCTTATAATTGC-TAAAGCTGCTTCAGCTGAACCTGCAT-TCAGGGCCTCTGCTGCTGCATCATTAGCTGTCTGTTGACCTCCTCTAGCAGATCTTCCGTCGACCTGAAACTGACCCCAGTCGATGTAATCATCGTCCTTCTCGATGTAGGATTTGACATCGGAACTGGACTTAGCTCCCTGGAAGTTTGGATGGAATTGGGTGGAGTTATTAGGGTGAGTGACATCGAAATGTCT-GGGGTTTCTGAACTTGGCTTTACCTTTGAACTGGATGAGGGCGTGGATATGCAGAGACCCATCTTGGTGTTTCTCTTGTGCTACTCTGATAAATAATTTATCAGATGGGCAATTTATTGAACGAAGATTGTCGAGCATTTGCTCTTTGGGTATTGGGCATTTTGGATAAGTAAGGAAGATATTTTTGGCATTTACACAGAAAGAGCTATTACGAGGCATATT-GA------ATTGGGGACACTCAA-AACTCTGAGGA---------ATGGGGAACTCGGG-GGACGCATTTATAA-TGGTGTCCCCAAATGGC---AATTTG--------GTAATTCA-----GAAAAGAAATTTCAAAATCTCCCCGCTCCAA--AAAGCAGCCATCCGTATAATATT-
>GPMLCuV-PK:Mul:Dav:06aazEU365617
----------------------------------------------ACCGGATGGCCGCGCGATTTTTTTAAGTGGTGAGTCCA--------------GAACGCACGACGATGCTCC-CTCAAAGCTTAGAT-AA----------CGCTC-CCGCACACTATAAGTACTTTGCGCACTAAGTTT-CAAATTGAAACA-TGTG-----GGATCCACTAGTAAACGAATTCCC-GGATACGGTGCACGGGTTTCGGTGTATGCTTTCTG-TGAAATATTT-GCAACTTTTGTCGCAGGATTATTCTCCAG-ATACGCTTGGGTACGAGTTAATACGGGATTTA-ATTTGTATTTTACGCTCCCGTAATTATGTCGAAGCGAGCTGCCGATATCGTCATTTCTACGCCCGCGTCGAAAGTACGCCGGCGTCTGAACTTCGGCAGCCCATACACCAGCCGTGCTGCTGCCCCCATTGTCCGCGTCACAAA---ACAACAGGCATGGACAAACAGGCCTATGAACAGGAAACCCAGAATGTATCGGATGTACAGAAGTCCGGATGTTCCAAAGGGTTGTGAAGGCCCATGTAAGGTACAATCTTTTGAATCTCGACACGATGTCGTTCATATTGGTAAG-GTAATGTGTATTTCTGATGTTACGCGTGGAGTCGGTTTG-ACCCATCGTATAGGTAAGCGTTTTTGTGTCAAGTCAGTTT-ATGTTTTAGGT-AAGATATGGATGGACGAGAACATTAAGACCAAGAACCATACGAATTCGGTGATGTTTTTCCTTGTTCGCGATCGACGACCGGTAGATAA---ACCTCAGGATTTTGGTGAGGTATTTAACATGTTTGACAACGAACCCAG--TACAGCAACTGTGAAGAATAGTCATAGGGACCGTTACCAGGTGTTGAGGAAATGGCATGCAACCGTTACGGGTGGTCAATATGCTAGTAAGGAACAGGCTTTGGTCAAGAAGTTTGTCAG--AGTTAACAATTATGTTGTTTACAATCAACAGGAAGCAGGGAAATACGAGAATCATACCGAAAATGCGTTAATGCTTTATATGGCTTGTACTCACGCTAGCAA-CCCTGTTTATGCTACGTTGAAGATCAGGATATATTTCTATGACTCTGTAACGCACTGATATTA-ATAAAGTTTGAATTTTATTTCTGAATATTGATCTACATACA-TCGTTTGTTGGATTACATTGTACAATACATGTTCTACAGCTTTAATAACTAAATTAATTGAAATTACACCGAGATTGTTCAAATATTTGAGGACTTGGGTTTTGAATACCCTTAAGAAAAGACCAGTCTGAGGGTGTAAGGTCGTCCAGATTCGG-AAGGTTAGAAAACACTTGTG-CAGTCCCAGAGCTTTCCGAGTGTTGTAGTTGAACTGGATCCTGATCGTGAGTATATCCATATTCGTCGTGAATGGACGGTTGACGTGGCTGATGATCTTGAAATAAGAGGGATTTGGAACGTCCCAGATATATGCGCCATTCCCTGCTTGAGCTGCAGTGATGGGTTCCCCTGTGCGTGAATCCATGGTTGTGGCAGTTG---ATTGACAGATAATAGCTACACCCCGCATCAAGATCTACTCTCCTCCTCCTGATG---CGTCTCTTCGCTTCCCTGTGCTGTACTTTGATTGGTACCTGAGTACAGGGGTCCTTCAAGTGTGATGAAGATCGCATTTTTTACCGCCCAGTTTTTTAGTGCGGTGTTCTTTTCC-TCGTCTAGGAATTCTTTATAACTGCCAGTGGGACCAGGATTGCATAGGAAGATTGTTGG-TATGCCGCCTTTAATTTGAACTGGCTTCCCGTACTTTGTG---TTGGATTGCCAGTCCCTTTGGGCCCCCATGAACTCTTTAAAGTGTTTGAGGAAATGCGGGTCGACGTCATCAATGACGTTATACCAGGCG-TCGTTACTGTAGACCTTGGGACTCAGGTCCAGATGTCCACACAAATAGTTATGTGGTCCCAATGACCTAGCCCACATCGTCTTCCCCGTACGACTATCTCCCTCAATTACTATACTTCGAGGTCTAA-GGGGCCGCGCAGCGGGATCGACAACGTTATCGATGGCCCAAACTTCAAGTTCTTCTGGAACTTGATCAAAAGAAGAAGGAGAAAAAGGAGAAACATAAAC-CTCCAC-AGGAGGTGTAAAAATCCTATCTAAATTACACTTTAAATTGTGGTATTGAAAAATATAGTCTTTCGGGAGTTTTTCCCTTATAATTGC-TAAAGCTGCTTCAGCTGAACCTGCAT-TCAGGGCCTCTGCTGCTGCATCATTAGCTGTCTGTTGACCTCCTCTAGCAGATCTTCCGTCGACCTGAAACTGACCCCAGTCGATGTAATCATCGTCCTTCTCGATGTAGGATTTGACATCGGAACTGGACTTAGCTCCCTGGAAGTTTGGATGGAATTGGGTGGAGTTATTAGGGTGAGTGACATCGAAATGTCT-GGGGTTTCTGAACTTGGCTTTACCTTTGAACTGGATGAGGGCGTGGATATGCAGAGACCCATCTTGGTGTTTCTCTTGTGCTACTCTGATAAATAATTTATCAGATGGGCAATTTATTGAACGAAGATTGTCGAGCATTTGCTCTTTGGGTATTGGGCATTTTGGATAAGTAAGGAAGATATTTTTGGCATTTACACAGAAAGAGCTATTACGAGGCATATT-GA------ATTGGGGACACTCAA-AACTCTGAGGA---------ATGGGGAACTCGGG-GGACGCATTTATAA-TGGTGTCCCCAAATGGC---AATTTG--------GTAATTCA-----GAAAAGAAATTTCAAAATCTCCCCGCTCCAA--AAAGCAGCCATCCGTATAATATT-
>GPMLCuV-Pk:Mul:Gos:08aazFJ218485
----------------------------------------------ACCGGATGGCCGCGCGATTTTTTT-----GTGGGCCCC--------------CGATTTATGAGATTGCTCC-CTCAAAGCT-AAAT-AA----------CGCTC-CCGCACACTATAAGTACTTTGCGCACTAAGTTT-CAAATTGAAACA-TGTG-----GGATCCACTAGTAAACGAATTCCC-GGATACGGTGCACGGGTTTCGGTGTATGCTTTCTG-TGAAATATTT-GCAACTTTTGTCGCAGGATTATTCTCCAG-ATACGCTTGGGTACGAGTTAATAAGGGATTTA-ATTTGTATTTTACGCTCCCGTAATTATGTCGAAGCGAGCTGCCGATATCGTCATTTCTACGCCCGCGTCGAAAGTACGCCGGCGTCTGAACTTCGGCAGCCCATACACCAGCCGTGCTGCTGCCCCCATTGTCCGCGTCACAAA---ACAACAGGCATGGACAAACAGGCCTATGAACAGGAAACCCAGAATGTATCGGATGTACAGAAGTCCGGATGTTCCAAAGGGTTGTGAAGGCCCATGTAAGGTACAATCTTTTGAATCTCGACACGATGTCGTTCATATTGGTAAG-GTAATGTGTATTTCTGATGTTACGCGTGGAGTCGGTTTG-ACCCATCGTATAGGTAAGCGTTTTTGTGTCAAGTCAGTTT-ATGTTTTAGGT-AAGATATGGATGGACGAGAACATTAAGACCAAGAACCATACGAATTCGGTGATGTTTTTCCTTGTTCGCGATCGACGACCGGTAGATAA---ACCTCAGGATTTTGGTGAGGTATTTAACATGTTTGACAACGAACCCAG--TACAGCAACTGTGAAGAATAGTCATAGGGACCGTTACCAGGTGTTGAGGAAATGGCATGCAACCGTTACGGGTGGTCAATATGCTAGTAAGGAACAGGCTTTGGTCAAGAAGTTTGTCAG--AGTTAACAATTATGTTGTTTACAATCAACAGGAAGCAGGGAAATACGAGAATCATACCGAAAATGCGTTAATGCTTTATATGGCTTGTACTCACGCTAGCAA-CCCTGTTTATGCTACGTTGAAGATCAGGATATATTTCTATGACTCTGTAACGCACTGATATTA-ATAAAGTTTGAATTTTATTTCTGAATATTGATCTACATACA-TCGTTTGTTGGATTACATTGTACAATACATGTTCTACAGCTTTAATAACTAAATTAATTGAAATTACACCGAGATTGTTCAAATATTTGAGGACTTGGGTTTTGAATACCCTTAAGAAAAGACCAGTCTGAGGGTGTAAGGTCGTCCAGATTCGG-AAGGTTAGAAAACACTTGTG-CAGTCCCAGAGCTTTCCGAGTGTTGTAGTTGAACTGGATCCTGATCGTGAGTATATCCATATTCGTCGTGAATGGACGGTTGACGTGGCTGATGATCTTGAAATAAGAGGGATTTGGAACGTCCCAGATATATGCGCCATTCCCTGCTTGAGCTGCAGTGATGGGTTCCCCTGTGCGTGAATCCATGGTTGTGGCAGTTG---ATTGACAGATAATAGCTACACCCCGCATCAAGATCTACTCTCCTCCTCCTGATG---CGTCTCTTCGCTTCCCTGTGCTGTACTTTGATTGGTACCTGAGTACAGGGGTCCTTCAAGTGTGATGAAGATCGCATTTTTTACCGCCCAGTTTTTTAGTGCGGTGTTCTTTTCC-TCGTCTAGGAATTCTTTATAACTGCCAGTGGGACCAGGATTGCATAGGAAGATTGTTGG-TATGCCGCCTTTAATTTGAACTGGCTTCCCGTACTTTGTG---TTGGATTGCCAGTCCCTTTGGGCCCCCATGAACTCTTTAAAGTGTTTGAGGAAATGCGGGTCGACGTCATCAATGACGTTATACCAGGCG-TCGTTACTGTAGACCTTGGGACTCAGGTCCAGATGTCCACACAAATAGTTATGTGGTCCCAATGACCTAGCCCACATCGTCTTCCCCGTACGACTATCTCCCTCAATTACTATACTTCGAGGTCTAA-GGGGCCGCGCAGCGGGATCGACAACGTTATCGATGGCCCAAACTTCAAGTTCTTCTGGAACTTGATCAAAAGAAGAAGGAGAAAAAGGAGAAACATAAAC-CTCCAC-AGGAGGTGTAAAAATCCTATCTAAATTACACTTTAAATTGTGGTATTGAAAAATATAGTCTTTCGGGAGTTTTTCCCTTATAATTGCGTAAAGCTGCTTCAGCTGAACCTGCAT-GCAGGGCCTCTGCTGCTGCAGCATGAGCTGTCTGTTGACCTCCTCGAGCAGATCTTCCGTCGACCTGAAACTGACCCCAGGC-ATGTAATCATCGTCCTTCTCGATGTAGGATTTGACATCGGAACTGGACTTAGCTCCCTGGAAGTTTGGATGGAATTGGGTGGAGTTATTAGGGTGAGTGACATCGAAATGTCT-GGGGTTTCTGAACTTGGCTTTACCTTTGAACTGGATGAGGGCGTGGATATGCAGAGACCCATCTTGGTGTTTCTCTTGTGCTACTCTGATAAATAATTTATCAGATGGGCAATTTATTGAACGAAGATTGTCGAGCATTTGCTCTTTGGGTATTGGGCATTTTGGATAAGTAAGGAAGATATTTTTGGCATTTACACAGAAAGAGCTATTACGAGGCATATT-GA------ATTGGGGACACTCAA-AACTCTGAGGA---------ATGGGGAACTCGGG-GGACGCATTTATAA-TGGTGTCCCCAAATG-----CATTTG--------GTAATTCA-----GAAA-GAAATTTCAAAATCTCCACGCTCCAA--AAAGCGGCCATCCGTATAATATT-
>GPMLCuV-Pk:Mul:Lob:08aazFJ210467
----------------------------------------------ACCGGATGGCCGCGCGATTTTTTTAAGTGGTGGGTCCA--------------GAACGCACGACGATGCAGA-CTCAAAGCTTAGAT-AA----------CGCTC-TTTCG-GCTATAAGTACTT-GCGCACTAAGTTT-CAAATTGAAACA-TGTG-----GGATCCACTAGTAAACGAATTCCC-GGATACGGTGCACGGGTTTCGTTGTATGCTTTCTG-TCAAATATTT-GCAACTTTTGTCGCAGGATTATTCTCCAG-ATACCCTTGGTTACGAGTTAATACGTGATTTA-ATCTGTATACTACGCTCCCGTAATTATGTCGAAGCGAGCTGCCGATATCGTCATTTCTACGCCCGCGTCGAAAGTACGCCGGCGTCTCAACTTCGACAGCCCATACGCGTGCCGTGCTGCTGCCCCCATTGTCCGCGTCACAAA---ACAACAGGCATGGACAAACAGGCCTATGAACAGGAAACC-AGAATGTACCGGATGTACAGAAGTCCGGATGTTCCAAGGGGATGAGAGGGTCCCTGTAAGGTACAGTCGTTTGAATCTCGACACGATGTCGTTCATATTGGTAAG-GTACTGTGTATTTCGGATGTTACGCGTGGAGTCGGTTTGTACCCATCGTATAGGTAAGCGTTTTTGTGTCAAGTCAGTTT-ATGTTTTAGGT-AAGATATGGATGGACGAGAACATCAAGACCAAGAACCATACGAATTCGGTGATGTTTTTCCTTGTTCGCGATCGACGACCGGTAGATAA---ACCTCAGGATTTTGGTGAGGTATTTAACATGTTTGACAACGAACCCAG--TACAGCAACTGTGAAAAATAGTCATAGGGACCGTTACCAGGTGTTGAGGAAATGGCATGCAACCGTTACGGGTGGTCAATATGCTAGTAAGGAACAGGCTTTGGTCAAGAAGTTTGTCAG--AGTTAACAATTATGTTGTTTACAATCAACAGGAAGCAGGGAAATACGAGAATCATACGGAAAATGCGTTAATGCTTTATATGGCTTGTACTCACGCTAGCAA-CCCTGTTTATGCTACGTTGAAGATTAGGATATATTTTTATGACTCTGTAACGAATTGATATTA-ATAAAGTTTGAATTTTATTTCAGAATATTGATCTACATACA-TAGTTTGTTGGATTACATTGTACAATACATGTTCTACAGCTTTAATAACTAAATTAATTGAAATTACACCGAGATTGTTCAGATATTTGAGGACTTGGGTTTTGAATACCCTTAAGAAAAGACCAGTCTGAGGGTGTAAGGTCGTCCAGATTCGG-AAGGTTAGAAAACACTTGTG-CAGTCCCAGAGCTTTCCGAGTGTTGTAGTTGAACTGGATCCTGATCGTGAGTATATCCATATTCGTCGTGAATGGACGGTTGACGTGGCTGATGATCTTGAAATATAGGGGATTTGGAACCTCCCAGATATATGCGCCATTCCCTGCTTGAGCTGCAGTGATGGGTTCCCCTGTGCGTGAATCCATGGTTGTGGCAGTTG---ATTGACAGATAATAAGAGCACCCGCATTCAAGATCTACTCTCCTCCTCCTGATG---CGTCTCTTCGCTTCCCTGTGCTGAACTTTGATTGGTACGTGAGTACAGGGGTCCTTCAAGTGTGATGAAGATCGCATTTTTTACCGCCCAGTTTTTTAGTGCGGTGTTCTTTTCC-TCGTCTAGGAATTCTTTATAACTGCTGTTGGGACCAGGATTGCATAGGAAGATTGTTGG-TATGCCGCCTTTAATTTGAACTGGCTTCCCGTACTTTGTG---TTGGATTGCCAGTCCCTTTGGGCCCCCATGAACTCTTTAAAGTGTTTGAGGAA-TGCGGGTCGATGGCAGCAATGACGGTATACCAG-CG-TCGTTACTGTAGACCTTGGGACGCAG-TCCAGATGTCCGCACAAATAGTTATGTGGCCCTAATGACCTAGCCCACATCGTTTTACCCGTACGACTGTCTCCCTCAATCACTATACTTTGAGGCCTCA-GAGGCCGCGCAGCGGCATCCATGACATTCTCGGAGACCCACTCTTCAAGTTCTTCAGGAACTTGATTAAAAGAAGAAGATAAAAAAGGAGAAACATAAAC-CTCCAA-CGGAGGAGTGAAAATCCTATCTAAATTACTATTTAAATTATGATATTGAAAAATAAATTTTTCTGGGAGTTTTTCCCTTATTATAGC-CATAGCTGCTTCTTTAGAACCTGCATAGTAGGGCTTCTGCAGCAGCAGCAGTAGCTGTCTGTTGACCTCCTGTAGCAGATCTTCCATCGACCTGAAACTGACCCCAGTCGATGTAAGCATCGTCCTTCTCGATGTAGGATTTGACATCGGAACTGGACGTAGCTCCCTGGAAGTTTGGATGGAATTGGGTGGAGT-ATTAGGGTGAGTGACATCGAAATGTCT-GGGGTTTCTGAACTTGGCTTTACCTTTGAACTGGATGAGGGCGTGGATATGCAGAGACCCATCTTGGTGTTTCTCTTGTGCTACTCTGATAAATAATTTATCAGATGGGCAATTTATTGAACGAAGAATGTCGAGCATTTGCTCTTTGGGTATTGGGCATTTTGGATAAGTAAGGAAGATATTTTTGGCATTTACACAGAAAGAGATATTACGAGGCATATT-GA------ATTGGGGACACTCAA-AACTCTGAGGA---------ATGGGGGACTCGGG-GGACGCATTTATA--TGGTGTCCCCAAATGGC---AATTTG--------GTAATTCA-----GAAA-GAAATTTCAAAATCTCCACGCTCCAA--AAAGCGGCCATCCGTATAATATT-
>PaLCuV-IN:Luc:10HM143914
---------------------------------------TAATATTACCGGATGGCCGCGAATTCTTTT------GTGGGCCCT-CAACGCAATAACTGACAAGGACATGCAAACCAATCACATGACGCGCTCAAAGCTTAATTGTTTTG-TGGTCCCCTATTTAAACTTCGGCACC-AAGTATTGTATT--TTGCACTATGTG---GGATCCATTGTTAAACGAGTTTCC-TGAAACCGTTCACGGTTTTAGATGTATGTTAGCAG-TTAAATATCT-ACAGTTAGTAGAAAAGACCTATTCTCCCG-ACACATTAGGTTACGATTTAATTAGGGATTTA-ATTTCAGTTATTAGGGCTAGAAATTATGGCGAAGCGACCAGCAGATATAATCATTTCCACTCCCGCTTCGAAGGTACGTCGCCGTCTCAACTTCGACAGCCCATATGTGAGCCGTGCTGCTGCCCCCATTGTCCGCGTCACCAA---AGCAAAAGCATGGGCGAACAGGCCCATGAACAGAAAGCCCAGGATGTACAGGATGTACAGAAGTCCAGATGTCCCTAGAGGATGTGAAGGCCCATGTAAGGTCCAGTCGTTCGAGTCCAGACACGATGTAGTCCATATAGGTAAG-GTCATGTGTATCAGTGATGTCACTCGTGGTACTGGGCTG-ACCCATCGAGTTGGTAAGCGTTTTTGTGTTAAGTCTGTTT-ACGTTTT-GGGGAAGATCTGGATGGATGAGAACATCAAGACCAAGAATCACACGAACAGTGTCATGTTCTTTCTTGTTCGTGACCGACGTCCTGTAGATAA---GCCACAAGACTTTGGAGAGGTATTTAATATGTTTGACAACGAGCCCAG--CACTGCTACTGTGAAGAATATGCACAGAGATCGTTATCAGGTGTTGAGGAAGTGGCATGCAACTGTCACCGGTGGACAATACGCGTCAAAGGAACAGGCATTAGTGAAGAAGTTTGTTAG--GGTTAATAATTATGTTGTATATAACCAGCAAGAGGCTGGGAAATATGAGAATCATACTGAGAATGCATTGATGTTGTATATGGCATGTACTCATGCCTCTAA-CCCAGTGTATGCTACGTTGAAGATACGGATTTATTTTTATGATTCGGTACCAAATTA-------ATAAATATTAAATTTTATTGAATATGATTGTTCTACATATA-CAATGTGTTGTAATACATCCCATAAAACATGATCAACTGATCTGATTACATTATTAATACTGTTAACTCCTAAATTATCTAAAAACTTTAAAACTTGGGTCTTAAAAACCCTTAAGAAACGACCAGTCTGAGGCTGTGAAGTCATCCAGATTCGG-TAGACTAGAAAACATTTGTG-TATCCCCAACACTTTCCTCAGGTTGTGATTGAACTGTATTTGGACTTTGATTATGTCTTCTTTCATTGTGAATGGACGGTTGTGGTGTTCTGTTATCTTGAAATACAGGGGATTTTGAATCTCCCAGATAAACACGCCATTCTCTGCTTGAGCTGCAGTGATGAGTTCCCCTGTGCGTGAATCCATAATTGTGACAGGCT---AGTGCTATGAAATATGAACATCCACAAGTGAGATCAACACGACGACGTCTGTTC---CTCTTCTTGGCTAGCCTGTGCTGCACTTTGATTGGAACCTGAGTAGAGTGGGCCTTCGAGGGTGACGAAGATCGCATTCTTTAAAGCCCAATTTTTCAGTGCGTTATTTTTCTCT-TCGTCCAAGAACTCTTTATAGCTTGAGTTGGGTCCTGGATTGCAGAGGAAGATAGTGGG-TATTCCGCCTTTAATTTGAACTGGCTTTCCGTACTTTGTA---TTTGATTGCCAGTCCCTTTGGGCCCCCATGAATTCTTTAAAGTGCTTTAGGTAGTGGGGGTCGACGTCATCAATGATGTTGTTCCAGGCA-TCATTACTGTAGACCTTTGGGCTAAGGTCTAGATGACCACACAAATAATTATGTGGACCCAAAGACCTAGCCCACATCGTCTTTCCTGTTCTACTATCACCCTCTATGACAATACTCATGGGTCTCA-AGGTCCGCGCAGCGTCACCCATTACATTCTCAACAGCCCATTCTTCAAGTTCTTCAGGAACTTGATTAAAAGAAGACGATAAAAAAGGAGAAACATAAAC-CTCTAC-AGGAGGTGTAAAAATCCTATCTAAATTACATTTTAAATTATGATATTGAAAAATAAAATCTTTAGGGAGTTTTTCCCTAATTATTGC-TAAAGCTGCGTCAGCTGAACCTGCAT-TTAGGGCCTCTGCTGCTGCATCATTAGCTGTCTGTTGACCTCCTCGAGCAGATCTTCCATCGATCTGAAACTGACCCCAGTCGATGTAATCACTGTCCTTCTCGATGTAGGACTTGACATCAGAGCTGGACTTAGCTCCCTGGAAGTTTGGGTGGAATTGGGTGGAGTTATTAGGGTGAGTGACATCGAAATGTCT-GGGGTTTCTGAACTTGGATTTACCTTTGAACTGGATGAGGGCATGGATATGCAGAGACACATCTTGGTGTTTTTCTTGTGCCACTCTGATAAATAATTTATCAGATGGGCAATTTATTGAGTGAAGAATCTCGAGCATTTGCTCTTTGGGTATTGGGCATTTTGGATAAGTGAGGAAGATATTTTTTGCATTAACACAAAAAGAGTTAAGACGAGGCATATT---------GAATTGGGGACACTC-AAAACTCTGAGG--------AATGGGGGACTCTGGGGACGCATTAATAT--GGTGTCCCCAAATGGCCTTTTC-----------GTAATTTTGAAAGAA------AATTCAAAAT-TTAAAATCCCAA--AG--CGGCCATCCGTA--------
>PaLCuV-INLuc11JN135233
----------------------------------------------ACCGGATGGCCGCGAAAAAATTA------ATGGACCCC-AAAAGCACTAACTGACAAAGACATCTCCACCAATGAAAAGAGCTCCTCAAAGCTTAATTGTTATG-TGGTCCCCTATTTAAACTTCGTCACC-AAGTAGTGCATA--GTGCACTATGTG---GGATCCATTACTGAACGAGTTTCC-CGAAACCGTTCACGGTTTTAGATGTATGTTAGCAG-TTAAATATCT-GCAATTAGTAGAGAAGACTTATTCTCCAG-ATACATTAGGGCATGATTTAATTAGGGATTTA-ATTTCAGTTATCAGGGCTAGGAATTATGGCGAAGCGACCAGCAGATATAATCATTTCCACGCCCGCTTCGAAGGTACGCCGCCGTCTCAACTTCGACAGCCCATATGTGAGCCGTGCTGCTGCCCCCATTGTCCGCGTCACCAA---AGCAAGAGCATGGGCGAACAGGCCCATGAGCAGAAAGCCCAGGATGTACAGGATGTACAGAAGTCCAGATGTCCCTAGAGGATGTGAAGGCCCATGTAAGGTCCAGTCGTTTGAGTCCAGACATGACATTCAGCATATAGGTAAA-GTCATGTGTGTCAGTGATGTTACGCGTGGAACTGGGCTG-ACTCACCGAGTGGGTAAAAGGTTTTGTGTTAAATCCGTTT-ATGTCTT-GGGTAAGATATGGATGGACGAAAATATTAAGACCAAGAACCACACGAACAGTGTGATGTTTTTTTTAGTTAGGGATCGTAGGCCTGTGGATAA---ACCTCAAGATTTTGGTGAGGTTTTTAACATGTTTGATAATGACCCCAG--TACGGCTACTGTGAAGAATGTTCATCGTGATAGGTATCAAGTGCTTCGGAAATGGCATGCAACTGTTACGGGTGGACAATATGCGTCAAAGGAACAAGCTCTTGTGAAGAAGTTTGTTAG--GGTTAATAATTATGTTGTGTATAACCAGCAAGAAGCTGGCAAGTATGAAAATCATTCTGAGAATGCGTTAATGTTGTATATGGCATGTACGCATGCCTCTAA-CCCAGTGTATGCTACTTTGAAGATACGGATCTATTTCTATGATTCTCTCACAAATTA-------ATAAATATTAAATTTTATTGAATATGATTGTTCTACATATA-CAATGTGTTGTAATACATCCCATAAAACATGATCAACTGATCTGATTACATTATTAATACTGTTAACTCCTAAATTATCTAAAAACTTTAAAACTTGGGTCTTAAAAACCCTTAAGAAACGACCAGTCTGAGGCTGTGAAGTCATCCAGATTCGG-TAGACTAGAAAACATTTGTG-TATCCCCAACACTTTCCTCAGGTTGTGATTGAACTGTATTTGGACTTTGATTATGTCTTCTTTCATTGTGAATGGCGGGTTTTGGTGTTTTGTTATCTTGAAATACAGGGGATTTTGAATTTCCCAGATAAACACGCCATTTTCTGCTTGAGCTGCAGTGATGAGTTCCCCGGTGCGTGAATCCATAATGGTGACAGGCT---AGTGATATGAAATATGAACATCCACAAGGGAGATCAACACGACGACGTCTGTTT---CCTTTCTTGGCTAGCCTGTGCTGCACTTTGATTGGAACCTGAGTAGAGTGGGCCTTCGAGGGTGACGAAGATCGCATTCTTTAAAGCCCAATTTTTCAGTGCGCTATTTTTCTCT-TCGTCCAAGAACTCTTTATAGCTTGAGTAGGGTCCTGGATTGCAGAGGAAGATAGTGGG-AATTCCTCCTTTAATTTGAACTGGCTTTCCGTACTTGGTA---TTTGATTGCCAGTCCCTTTGGGCCCCCATGAATTCCTTAAAGTGCTTTAGATAGTGGGGATCTACGTCATCAATGACGTTGTACCAAGCA-TCATTATTGTAGACCTTAGGACTAAGGTTTATGTGACCACACAGGGAAAAATGTGGACCCAAAGACCTAGCCCACATTGTCTTTCCGGTTCTACTATCACCCTCTATGACAATACTCATGGGCCTCA-AAGGCCGCGCAGCGGCAACCATTACATTCTCAACAGCCCATTCTTCAAGTTCTTCAGGGACTTGATCAAAAGAAGAAGATAAAAAAGGAGAAACATAAAC-CTCAAC-AGGAGGTGTAAAAATCCTATCTAAATTACATTTTAAATTATGATATTGAAAAATAAAATCTTTAGGGAGTTTTTCCCTAATTATTGC-TAAGGCTGCTTCAGCTGAACCTGCAT-TTAGGGCCTCTGCTGCTGCATCACTAGCTGTCTGTTGACCTCCTCGAGCAGATCTTCCATCGATCTGAAACTGACCCCAGTCGATGTAATCACTGTCCTTCTCGATGTAGGACTTGACATCAGAGCTGGACTTAGCTCCCTGGAAGTTTGGGTGGAATTGGGTGGAGTTATTAGGGTGAGTGACATCGAAATGTCT-GGGGTTTCTGAACTTGGATTTACCTTTGAACTGGATGAGGGCATGGATATGCAGAGACCCATCTTGGTGTTTTTCTTGTGCCACTCTGATAAATAATTTATCAGATGGGCAATTTATTGACTGAAGAATCTCGAGCATTTGCTCTTTGGGTATTGGGCATTTTGGATAAGTGAGGAAGATATTTTTGGCATTAACACAAAAGGAGTTAAGACGAGGCATATT---------GAATTGGGGACACTC-AAAACTCTGAGG--------AATGGGGGACTCTGGGGACGCATTAATAT--GGTGTCCCCAAATGGCCTTTTC-----------GTAATTTTGAAAGAA------AATTCAAAAT-TTAAAATCCCAA--AG--CGGCCATCCGTATAATATT-
>PaLCuV-IN:Luc:11PJQ954859
---------------------------------------TAATATTACCGGATGGCCGCGATTTTTTCC------GTGGGCCCC-CAACGCATTAACTGACAATGACATGTGGACCAATTAAAATCGTCCCTCATAGCTTAATTATTTCA-TGGTCCCCTATTTAAACTTGGGCTCC-AAGTAGTCTCTT--ATGCACAATGTG---GGATCCATTAGTAAACGAGTTTCC-TGAAACCGTTCACGGTTTTAGGTGTATGTTAGCAG-TTAAATATCT-GCAGCTACTAGAAAATACATATTCTCCAG-ACACTCTGGGGTACGATTTAATCAGGGATTTG-ATCTCCGTTATTAGGGCTAAGAATTATGTCCAAGCGACCAGCAGATATAATCATTTCCACGCCCGCCTCGAAGGTACGCCGCCGTCTCAACTTCGACAGCCCTTATGCCAGCCGTGCTGCTGCCCCCACTGTCCGCGTCACAAA---GACCAGAGCATGGGCGAACAGGCCCATGAACAGAAAGCCCAGGATGTACAGGATGTACAGAAGTCCAGATGTCCCTAGAGGATGTGAAGGCCCATGTAAGGTCCAGTCGTTTGAGTCCAGACATGACATTCAGCATATAGGTAAA-GTCATGTGTGTCAGTGATGTTACCCGTGGAACTGGGCTG-ACCCACCGAGTGGGTAAAAGGTTTTGTGTTAAATCCGTTT-ATGTCTT-GGGTAAGATATGGATGGACGAGAATATTAAGACTATAAATCACACGAAAAGTGTGATGTTTTTTTTAGTTAGGGATCGTAGACCTGTGGATAA---ACCTCAAGATTTTGGTGAGGTTTTTAACATGTTTGATAATGAGCCCAG--TACGGCTACTGTGAAGAATGTTCATCGTGATAGTTATCAAGTGCTTCGGAAATGGCATGCAACTGTTACGAGGGGACCATATGCGTCCAGGCATCAGGCTCTTGTGATGAGGTTTGTTAG--GCTTAATAATTATGTTGTGTATAACCAGCATGAAGCTGGCAGGTATGGAAATCATTCTGAGATGCCGCTACTGATGTATATGGCATGTACTCATGCCTCTAA-CCCAGTGTATGCTACTTCGAAGATACGGATCTATTTCTATGATTCCGTAACAAATTA-------ATGAATATTAAATTTTATTGAATATGATTGTTCTACATATA-CAATGTGTTCTAATACATCCCATAAAACATGATCAACTGATCTGATTACATTATTAATACTGATAACTCCTAAATTATTTAAATATTTTAAAACTTGAGTCTTAAAGACTCTTAAGAAACGACCAGTCTGAGGCTGTGAAGTCATCCAGATTCGG-TAGACTAGAAAACATTTGTG-TATCCCCAACGCTTTCCTCAGGTTGTAATTGAACTGTATTTGGACGGTGATGATGTCCTCTTTCATAAGAAATGGCCGGTTGTGGTGTTCTGTTATCTTGAAATACAGGGGATTTTGAATCTCCCAGATAAACACGCCATTCTCTGCTTGAGCTGCAGTGATGAGTTCCCCTGTGCGTGAATCCATGGTCGTTGCAGGCT---AATGCTATGAAGTATGAACACCCACAAGGGAGATCAACACGTCGACGCCTCGTC---CCCTTCTTGGCTAGCCTGTGCTTCACTTTGATTGGAACCTGAGTAGAGTGGGCCTTCGAGGGTGACGAAGATCGCATTCTTTAAAGCCCAATTTCTGAGTGCATTATTCTTCTCT-TCATCCAAGAACTCTTTATAACTTGAATTAGGTCCTGGATTGCAGAGGAAGATAGTGGG-AATTCCGCCTTTAATTTGAACTGGCTTTCCGTACTTGGTA---TTTGATTGCCAGTCCCTTTGGGCCCCCATGAATTCCTTAAAGTGCTTTAGGTAGTGGGGATCTACGTCATCGATGACGTTATACCACGCA-TCATTGCTGTAAACTTTGGGGCCTAGATCTAAATGACCGCATAGGTAATTATGAGCCCCTAATGACCTAGCCCAAATCTTTTTACCCGTACGACTTTCTCCCTCTATGACAATACTTATGGGTCTTA-GCGGCCGCGCAGCGGCACCGAGAACATTCTCGGCAGCCCATTCCTCAAGTTCTTCAGGAACTTGATTAAAAGAAGAAGATAAAAAAGGAGAAACATAAAC-CTCTAC-AGGAGGTGTAAAAATCCTATCTAAATTACATTTTAAATTATGATATTGAAAAATAAAATCTTTAGGGAGTTTTTCCCTAATTATTGC-TAAAGCTGCGTCAGCTGAACCTGCAT-TTAGGGCCTCTGCTGCTGCATCATTAACTGTCTGTTGACCTCCTCGAGCAAATCTTCCATCGATCTGAAACTGACCCCAGTCGATGTAATCACTGTCCTTCTCGATGTAGGACTTGACATCAGAGCTGGACTTAGTTCCCTGGAAGTTTGGGTGGAATTGGGTGGAGTTATTAGGGTGACTGCCATCGAATTTTTT-AGGGGGGCCGAACTTGGATTTACCTTTGAACTGGATGAGGGCATGGATATGCAGAGACACATCTTGGTGTTTTTCTTGTGCCACTCTGATAAATAATTTATCAGATGGGCAATTTATTGACTGAAGAATCTCGAGCAATTGCTCTTTGGGTAATGGGCATATTGGATAAGTGAGGAAGATATTTTTGGCATTAACACAAAAAGAGTTAAGACGAGGCATATT---------GAATTGGGGACACTC-AAAACTCTGAGG--------AATGGGGGACTCTGGGGACGCATTTATAT--GGTGTCCCCAAATGGCTTATTC-----------GTAATTTTGAAAGAA------AATTCAAAAT-TCAAAATCCCAA--AG--CGGCCATCCGTA--------
>PaLCuV-IN:Luc:96Y15934
----------------------------------------------ACCGGATGGCCGCGATTTCTTTA------GTGGGCCCT-TAACGCATTAACTGACAAGGACATGCGAACCAATCATATGACACGCTCAAAGCCTAATTGTTTTT-TGGTCCCTTATTTAAACTTCGTCCCC-AAGTATTTTCTT--TTGCACTATGTG---GGATCCATTGTTGAACGAGTTTCC-CGAAACCGTCCACGGTTTTATATGTATGTTAGCAG-TTAAATATCT-GCAGTTATTAAAAAAGACTTATTCTCCTG-ACACATTAGGTTACGATTTATTTAGGGATTTA-ATTTCAGTTATTAGGGCTAGAAATTATGTCGAAGCGACCAGCAGATATATTCATTTCCACGCCCGCTTCGAAGGTACGCCGCCGTCTCAACTTCGACAGCCCGTATGTGAGCCGTGCTGCTGCCCCCATTGTCCGCGTCACCAA---AGCAAAAGCATGGGCGAACAGGCCCATGAACAGAAAGCCCAGGATGTACAGGATGTACAGAAGTCCAGATGTCCCTAGAGGATGTGAAGGCCCATGTAAGGTCCAGTCTTTTGAGTCTAGACATGACATTCAGCATATAGGTAAA-GTTATGTGTATTAGTGATGTTACTCGTGGAAATGGGCTG-ACCCATAGAGTTGGTAAGCGTTTTTGTGTTAAGTCTGTTA-ATGTTTT-GGGCAAGATCTGGATGGATGAAAATATTAAGACTAAGGATCACACGAATAGTGTGATGTTCTTTTTAGTTAGGGATCGTAGACCTGTAGATAA---ACCACAAGATTTTGGAGAGGTATTTAACATGTTTGATAATGAGCCCAG--TACGGCTACTGTGAAGAATGTTCATCGTGATAGGTATCAAGTTCTTCGGAAATGGCATGCAACTGTTACGGGTGGACAATATGCGTCAAAGGAACAAGCCCTCGTGAAGAAGTTTGTTAG--GGTTAACAATTATGTTGTATATAACCAGCAAGAAGCTGGCAAGTATGAGAATCATTCTGAGAATGCGTTAATGTTGTATATGGCATGTACTCATGCCTCTAA-CCCAGTGTATGCTACTTTGAAGATACGGATCTATTTCTATGATTCCGTAACAAATTA-------ATAAATATTAAATTTTATTGAATATGATTGTTCTACATATA-CAATGTGTTGTAATACATCCCATAAAACATGATCAACTGATCTGATTACATTATTAATACTGTTAACTCCTAAATTATCTAAATATTTTAAAACTTGAGTCTTAAAGACCCCTAAGAAACGACCAGTCTGAGGCTGTGAAGTCATCCAGATTCGG-TAGACTAGAAAACATTTGTG-CATCCCCAACGCTTTCCTCAGGTTGTAGTTGAACTGTATTTGGACTTTGATTATGTCTTCTTTCATTGTGAATGGACGGTTGTGGTGTTCTGTTATCTTGAAATACAGGGGATTTTGAATCTCCCAGATAAACACGCCATTCTCTGCTTGAGCTGCAGTGATGAGTTCCCCTGTGCGTGAATCCATAATTGTGACAGGCT---AGTGCTATGAAATATGAACATCCACAAGGGAGATCAACACGACGACGTCTGTTC---CTCTTCTTGGCTAGCCTGTGCTGCACTTTGATTGGAACCTGAGTAGAGTGGGCCTTCGAGGGTGACGAAGATCGCATTCTTTAAAGCCCAATTTTTCAGTGCGTTATTTTTCTCT-TCGTCCAAGAACTCTTTATAGCTTGAGTTGGGTCCTGGATTGCAGAGGAAGATAGTGGG-TATTCCTCCTTTAATTTGAACTGGCTTTCCGTACTTTGTA---TTTGATTGCCAGTCCCTTTGGGCCCCCATGAATTCCTTAAAGTGCTTTAAATAATGCGGATCGACGTCATCAATGACGTTGTACCAGGCA-TCATTATTGTAGACCTTAGGACTAAGGTCTAAGTGACCACACAGATAATTATGTGGACCCAAAGACCTAGCCCACATCGTCTTTCCTGTTCTACTATCACCCTCTATGACAATACTCATGGGTCTCA-AAGTCCGCGCAGCGGCACCCATTACATTCTCAACAGCCCATTCTTCAAGTTCTTCAGGAACTTGATTAAAAGAAGAAGATAAAAAAGGAGAAACATAAAC-CTCTAC-AGGAGGTGTAAAAATCCTATCTAAATTACATTTTAAATTATGATATTGAAAAATAAAATCTTTAGGGAGTTTTTCCCTATTTATTGC-TAAAGCTGCGTCAGCTGAACCTGCAT-TTAGGGCCTCTGCTGCTGCATCATTAGCTGTCTGTTGACCTCCTCGACCATATCTTCCATCGATCTGAAACTGACCCCAGTCGATGTAATCACTGTCCTCCTCGATGTAGGACTTGACATCAGAGCTGGACTTAGCTCCCTGGAAGTTTGGGTTGAATTGGGTGGAGTTATTAGGGTGAGTGACATCGAAATGTCT-GGTGTTTCTGAACTTGGATTTACCTTTGAACTGGATGAGGGCATGGATATGCAGAGACCCATCTTGGTGTTTTTCTTGTGCCACTCTGATAAATAATTTATCAGATGGGCAATTTATTGACTGAAGAATCTCGAGCATTTGCTCTTTGGGTATTGGGCATTTTGGATAAGTGAGGAAGATATTTTTGGCATTAACACAAAAAGAGTTAAGACGAGGCATATT---------GAATTGGGGACACTC-AAAACTCTGAGG--------AATGGGGGACTCTGGGGACGCATTTATAT--GGTGTCCCCAAATGGCTTTTTC-----------GTAATTTTGAAAGAA------AATTCAAAAT-TCAAAATCCCAA--AG--CGGCCATCCGTATAATATT-
>PaLCuV-IN:Pra1:08GQ200446
----------------------------------------------ACCGGATGGCCGCGATTTTTTTT------GTGGCCCCCACAAAGCACTAACTGACAATGACATATGGCCCAATCAGAATCGTTCCTCGTAGCCTAATTGTTTCC-TGGTCCCCCCTATAAACTTAGTGCGC-AAGTTGTGTTTTCCATTCACTATGTG---GGATCCGTTATTGAACGAGTTTCC-CGAAACCGTTCACGGTTTTAGGTGTATGTTAGCAG-TTAAATATCT-GCAGTTAGTAGAAAATACGTATTCCCCAG-ATACTCTGGGATACGATTTAATTAGGGATTTG-ATTTCAGTAATAAGGGCTAGGAATTATGTCGAAGCGACCAGCAGATATAATCATTTCCACGCCCGCTTCGAAGGTACGTCGCCGTCTCAACTTCGACAGCCCCTATGTGAGCCGTGTTGCTGCCCCCATTGTCCGCGTCACCAA---GGCAAAGGCATGGGCGAACAGGCCCATGAACAGAAAGCCCAGGATGTACAGGATGTACAGAAGTCCAGATGTTCCTAGAGGATGTGAAGGCCCATGTAAGATTCAGTCCTTTGAGTCCAGACATGATATTCAGCATATAGGTAAA-GT-ATGTGTGTCAGTGATGTTACTCGTG-ACTGGGACTG-ACCCATACAGTGAG-AAGAGATTTCGTGATCAGTCTGTGTTATGTGTTCGGGTAAGATATGAT--GATGAGAACAT--AGACCAG--ATCACACGA-TCGTGTGATGTCTTTCCTAGTCAGAGATCGTCAACCAGTTG-TGA---ACCTCAGA---TTGGGAGAGTGTTTACCATGTTTTGTAACCGAGCCAGATTACGGCGACTGTTAAGAATGTTCATCGTGATAGGTATCAAGTGCTGCGCAAATGGTATGCAACTGTCACCGGTGGACAATACGCTTCAAAGGAACAAGCTCTCGTGCAGAAGTTA--TAG--GGT-AATAATTATGTTGTGTATAACCAGCAAGAAGCTGGCAAGTATGAGAATCATTCTGAGAATGCTTTCATGTTGTATATGGCGTGTACTCACGCTTCTAA-CCCAGTGTATGCTACTTTGCAGATACGGATCTACTTCTATGATTCCGAGACAAATTA-------ATAAATATTGCTAATTATTGAAGATGATTGGTCTACATATA-CAACATGTTCTAATACATTCCATAATACATGATCAACTGATCTAATTACATTATTAATACTGACAATTCCTAAGTTATTTAAATACTTAAGCACTTGGGTCTTAAAGACCCTTAAGAAACGACCAATCGGAGGCTGTGAGGTCATCCAGATTCGG-AAGGCTAGGAAACATTTGTG-TATCCCCAACGCTTTCCTCAGGTTGTGATTGAACTGTATCTGGACGGTGATGATGTCTCTGTTCATTAGGAATGGCCTGTTGTGGTGCTCTGTTATCTTGAAATACAGGGGATTTTGAATCTCCCAGATAAACACGCCATTCTCTGCTTGAGCTGCAGTGATGAGTTCCCCTGTGCGTGAATCCATGGTCGTGGCAGGCT---AATGCTATGAAGTATGAACACCCACAAGGTAGATCAACTCTCCGACGTCTGGTC---CCCTTCTTGGCTAGCCTGTGTTGCACTTTGATTGGAACCTGAGTAGAGTGGGCCTTCGAGGGTGACGAAGATCGCATTCTTTAAAGCCCAATTGTTGAGTGCAGAATCGTTCTCT-TCGTCCAAAATCATGTCATAGCTGGAATTGGGTCCTGGATTACAGAGGAAGATAGTGGG-AATGCCACCTTTAATTTGAACTGGCTTTCCGTACTTTGTA---TTTGATTGCCAGTCCCTTTGGGCCCCCATGAATTCTTTAAAGTGCTTTAGATAGTGGGGATCTACGTCATCAATGACGTTGTACCAGGCC-TCGTTACTGTAGACCTTTGGACTTAGGTCTAAATGACCACACAAATAATTATGTGGACCCAGTGACCTAGCCCACATTGTTTTGCCCGTTCTGCTATCACCCTCTATCACTACACTTATTGGTCTAT-TGGCCCGCGCAGCGGCACTGACAACATTCACGGCAGCCCACTCTTCAAGTTCTTCTGGAACTTGATCAAAAGAAGAAGAAGAAAAAGGAGAAACATAGAC-CTCCAT-GGGAGGTGTATAAATCCTTTCTAAATTACATTTTAAATTATGATATTGAAAAATAAAATCTTTAGGGAGTTTTTCCCTAATTATTGC-TAAAGCAGCTTCAGCCGAACCTGCGT-TTAGGGCCTCTGCTGCAGCATCATTAGCTGTCTGTTGACCTCCTCTAGCAGATCGTCCATCGATCTGAAACTGACCCCAGTCGATGTAATCACTGTCCTTCTCGATGTAGGACTTGACATCAGAGCTGGACTTAGCTCCCTGGAAGTTTGGGTGGAATTGTGTGGAGTTATTAGGGTGAGTGACATCGAAATGTCT-GGGGTTTCGGAACTTGGATTTACCTTTGAACTGGATGAGGGCATGGATATGCAGAGACCCAACTTGGTGTTTTTCTTGTGCCACTCTGATAAATAATTTATCAGATGGGCAATCGATTGCATGAAGAATTTCGAGCATTTGCTCTTTGGGTATTGGGCCTTTGGGATAAGTAAGGAAGATATTTTTGGTATTAACACAAAAAGAGTTAATACGAGGCATATT---------GAATTGGGGACACTC-AAAACTCTGAGG--------AATGGGGGACTCGGGGGACGCAGTTATAT--GGCGTCCCCAAATGGCCTTTTC-----------GTAATTACGAAAGAA------ATTTCAAAATCCTAACGCTCCAA--AA-GCGGCCATCCGTATAATATT-
>PaLCuV-IN:Pra2:08GQ200447
----------------------------------------------ACCGGATGGCCGCGATTTTTTTT------GTGGCCCCCACAAAGCACTAACTGACAATGACATATGGCCCAATCAGAATCGTTCCTCGTAGCCTAATTGTTTCC-TGGTCCCCCCTATAAACTTAGTGCGC-AAGTTGTGTTTTCCATTCACTATGTG---GGATCCGTTATTGAACGAGTTTCC-CGAAACCGTTCACGGTTTTAGGTGTATGTTAGCAG-TTAAATATCT-GCAGTTAGTAGAAAATACGTATTCCCCAG-ATACTCTGGGATACGATTTAATTAGGGATTTG-ATTTCAGTAATAAGGGCTAGGAATTATGTCGAAGCGACCAGCAGATATAATCATTTCCACGCCCGCTTCGAAGGTACGTCGCCGTCTCAACTTCGACAGCCCCTATGTGAGCCGTGTTGCTGCCCCCATTGTCCGCGTCACCAA---GGCAAAGGCATGGGCGAACAGGCCCATGAACAGAAAGCCCAGGATGTACAGGATGTACAGAAGTCCAGATGTTCCTAGAGGATGTGAAGGCCCATGTAAGATTCAGTCCTTTGAGTCCAGACATGATATTCAGCATATAGGTAAA-GT-ATGTGTGTCAGTGATGTTACTCGTG-ACTGGGACTG-ACCCATACAGTGAG-AAGAGATTTCGTGATCAGTCTGTGTTATGTGTTCGGGTAAGATATGAT--GATGAGAACAT--AGACCAG--ATCACACGA-TCGTGTGATGTCTTTCCTAGTCAGAGATCGTCAACCAGTTG-TGA---ACCTCAGA---TTGGGAGAGTGTTTACCATGTTTTGTAACCGAGCCAGATTACGGCGACTGTTAAGAATGTTCATCGTGATAGGTATCAAGTGCTGCGCAAATGGTATGCAACTGTCACCGGTGGACAATACGCTTCAAAGGAACAAGCTCTCGTGCAGAAGTTA--TAG--GGT-AATAATTATGTTGTGTATAACCAGCAAGAAGCTGGCAAGTATGAGAATCATTCTGAGAATGCTTTCATGTTGTATATGGCGTGTACTCACGCTTCTAA-CCCAGTGTATGCTACTTTGCAGATACGGATCTACTTCTATGATTCCGAGACAAATTA-------ATAAATATTGCTAATTATTGAAGATGATTGGTCTACATATA-CAACATGTTCTAATACATTCCATAATACATGATCAACTGATCTAATTACATTATTAATACTGACAATTCCTAAGTTATTTAAATACTTAAGCACTTGGGTCTTAAAGACCCTTAAGAAACGACCAATCGGAGGCTGTGAGGTCATCCAGATTCGG-AAGGCTAGGAAACATTTGTG-TATCCCCAACGCTTTCCTCAGGTTGTGATTGAACTGTATCTGGACGGTGATGATGTCTCTGTTCATTAGGAATGGCCTGTTGTGGTGCTCTGTTATCTTGAAATACAGGGGATTTTGAATCTCCCAGATAAACACGCCATTCTCTGCTTGAGCTGCAGTGATGAGTTCCCCTGTGCGTGAATCCATGGTCGTGGCAGGCT---AATGCTATGAAGTATGAACACCCACAAGGTAGATCAACTCTCCGACGTCTGGTC---CCCTTCTTGGCTAGCCTGTGTTGCACTTTGATTGGAACCTGAGTAGAGTGGGCCTTCGAGGGTGACGAAGATCGCATTCTTTAAAGCCCAATTGTTGAGTGCAGAATCGTTCTCT-TCGTCCAAAATCATGTCATAGCTGGAATTGGGTCCTGGATTACAGAGGAAGATAGTGGG-AATGCCACCTTTAATTTGAACTGGCTTTCCGTACTTTGTA---TTTGATTGCCAGTCCCTTTGGGCCCCCATGAATTCTTTAAAGTGCTTTAGATAGTGGGGATCTACGTCATCAATGACGTTGTACCAGGCC-TCGTTACTGTAGACCTTTGGACTTAGGTCTAAATGACCACACAAATAATTATGTGGACCCAGTGACCTAGCCCACATTGTTTTGCCCGTTCTGCTATCACCCTCTATCACTACACTTATTGGTCTAT-TGGCCCGCGCAGCGGCACTGACAACATTCACGGCAGCCCACTCTTCAAGTTCTTCTGGAACTTGATCAAAAGAAGAAGAAGAAAAAGGAGAAACATAGAC-CTCCAT-GGGAGGTGTATAAATCCTTTCTAAATTACATTTTAAATTATGATATTGAAAAATAAAATCTTTAGGGAGTTTTTCCCTAATTATTGC-TAAAGCAGCTTCAGCCGAACCTGCGT-TTAGGGCCTCTGCTGCAGCATCATTAGCTGTCTGTTGACCTCCTCTAGCAGATCGTCCATCGATCTGAAACTGACCCCAGTCGATGTAATCACTGTCCTTCTCGATGTAGGACTTGACATCAGAGCTGGACTTAGCTCCCTGGAAGTTTGGGTGGAATTGTGTGGAGTTATTAGGGTGAGTGACATCGAAATGTCT-GGGGTTTCGGAACTTGGATTTACCTTTGAACTGGATGAGGGCATGGATATGCAGAGACCCAACTTGGTGTTTTTCTTGTGCCACTCTGATAAATAATTTATCAGATGGGCAATCGATTGCATGAAGAATTTCGAGCATTTGCTCTTTGGGTATTGGGCCTTTGGGATAAGTAAGGAAGATATTTTTGGTATTAACACAAAAAGAGTTAATACGAGGCATATT---------GAATTGGGGACACTC-AAAACTCTGAGG--------AATGGGGGACTCGGGGGACGCAGTTATAT--GGCGTCCCCAAATGGCCTTTTC-----------GTAATTACGAAAGAA------ATTTCAAAATCCTAACGCTCCAA--AA-GCGGCCATCCGTATAATATT-
>PaLCuV-IN:Pra3:08GQ200448
----------------------------------------------ACCGGATGGCCGCGATTTTTTTT------GTGGCCCCCACAAAGCACTAACTGACAATGACATACGGCCCAATCAGACACGTTCCTCGTAGCCTAATTGTTTCC-TGGTCCCCCCTATAAACTTAGTGCGC-AAGTTGTGTTTTCCATTCACTATGTG---GGATCCGTTATTGAACGAGTTTCC-CGAAACCGTTCACGGTTTTAGGTGTATGTTAGCAG-TTAAATATCT-GCAGTTAGTAGAAAATACGTATTCCCCAG-ATACTCTGGGATACGATTTAATTAGGGATTTG-ATTTCAGTAATAAGGGCTAGGAATTATGTCGAAGCGACCAGCAGATATAATCATTTCCACGCCCGCTTCGAAGGTACGTCGCCGTCTCAACTTCGACAGCCCCTATGTGAGCCGTGTTGCTGCCCCCATTGTCCGCGTCACCAA---GGCAAAGGCATGGGCGAACAGGCCCATGAACAGAAAGCCCAGGATGTACAGGATGTACAGAAGTCCAGATGTTCCTAGAGGATGTGAAGGCCCATGTAAGATTCAGTCCTTTGAGTCCAGACATGATATTCAGCATATAGGTAAA-GT-ATGTGTGTCAGTGATGTTACTCGTG-ACTGGGACTG-ACCCATACAGTGAG-AAGAGATTTCGTGATCAGTCTGTGTTATGTGTTCGGGTAAGATATGAT--GATGAGAACAT--AGACCAG--ATCACACGA-TCGTGTGATGTCTTTCCTAGTCAGAGATCGTCAACCAGTTG-TGA---ACCTCAGA---TTGGGAGAGTGTTTACCATGTTTTGTAACCGAGCCAGATTACGGCGACTGTTAAGAATGTTCATCGTGATAGGTATCAAGTGCTGCGCAAATGGTATGCAACTGTCACCGGTGGACAATACGCTTCAAAGGAACAAGCTCTCGTGCAGAAGTTA--TAG--GGT-AATAATTATGTTGTGTATAACCAGCAAGAAGCTGGCAAGTATGAGAATCATTCTGAGAATGCTTTCATGTTGTATATGGCGTGTACTCACGCTTCTAA-CCCAGTGTATGCTACTTTGCAGATACGGATCTACTTCTATCGTTCCGAGACAAATTA-------ATAAATATTGCTAATTATTGAAGATGATTGGTCTACATATA-CAACATGTTCTAATACATTCCATAATACATGATCAACTGATCTAATTACATTATTAATACTGACAATTCCTAAGTTATTTAAATACTTAAGCACTTGGGTCTTAAAGACCCTTAAGAAACGACCAATCGGAGGCTGTGAGGTCATCCAGATTCGG-AAGGCTAGGAAACATTTGTG-TATCCCCAACGCTTTCCTCAGGTTGTGATTGAACTGTATCTGGACGGTGATGATGTCTCTGTTCATTAGGAATGGCCTGTTGTGGTGCTCTGTTATCTTGAAATACAGGGGATTTTGAATCTCCCAGATAAACACGCCATTCTCTGCTTGAGCTGCAGTGATGAGTTCCCCTGTGCGTGAATCCATGGTCGTGGCAGGCT---AATGCTATGAAGTATGAACACCCACAAGGTAGATCAACTCTCCGACGTCTGGTC---CCCTTCTTGGCTAGCCTGTGTTGCACTTTGATTGGAACCTGAGTAGAGTGGGCCTTCGAGGGTGACGAAGATCGCATTCTTTAAAGCCCAATTGTTGAGTGCAGAATCGTTCTCT-TCGTCCAAAATCATGTCATAGCTGGAATTGGGTCCTGGATTACAGAGGAAGATAGTGGG-AATGCCACCTTTAATTTGAACTGGCTTTCCGTACTTTGTA---TTTGATTGCCAGTCCCTTTGGGCCCCCATGAATTCTTTAAAGTGCTTTAGATAGTGGGGATCTACGTCATCAATGACGTTGTACCAGGCC-TCGTTACTGTAGACCTTTGGACTTAGGTCTAAATGACCACACAAATAATTATGTGGACCCAGTGACCTAGCCCACATTGTTTTGCCCGTTCTGCTATCACCCTCTATCACTACACTTATTGGTCTAT-TGGCCCGCGCAGCGGCACTGACAACATTCACGGCAGCCCACTCTTCAAGTTCTTCTGGAACTTGATCAAAAGAAGAAGAAGAAAAAGGAGAAACATAGAC-CTCCAT-GGGAGGTGTATAAATCCTTTCTAAATTACATTTTAAATTATGATATTGAAAAATAAAATCTTTAGGGAGTTTTTCCCTAATTATTGC-TAAAGCAGCTTCAGCCGAACCTGCGT-TTAGGGCCTCTGCTGCAGCATCATTAGCTGTCTGTTGACCTCCTCTAGCAGATCGTCCATCGATCTGAAACTGACCCCAGTCGATGTAATCACTGTCCTTCTCGATGTAGGACTTGACATCAGAGCTGGACTTAGCTCCCTGGAAGTTTGGGTGGAATTGTGTGGAGTTATTAGGGTGAGTGACATCGAAATGTCT-GGGGTTTCGGAACTTGGATTTACCTTTGAACTGGATGAGGGCATGGATATGCAGAGACCCAACTTGGTGTTTTTCTTGTGCCACTCTGATAAATAATTTATCAGATGGGCAATCGATTGCATGAAGAATTTCGAGCATTTGCTCTTTCGGTATTGGGCCTTTGGGATAAGTAAGGAAGATATTTTTGGTATTAACACAAAAAGAGTTAATACGAGGCATATT---------GAATTGGGGACACTC-AAAACTCTGAGG--------AATGGGGGGCTCGGGGGACGCAGTTATAT--GGCGTCCCCAAATGGCCTTTTC-----------GTAATTACGAAAGAA------ATTTCAAAATCCTAACGCTCCAA--AA-GCGGCCATCCGTATAATATT-
>PaLCuV-PK:01AJ436992
---------------------------------------------ACCCGGATGGGCGCGATTTTTTTT------GTGGCCCCCACAAAGCACTAATTGACAATGACATATGGACCAATCAGAATCGTTCCTCATAACCTAATTGTTTGCGTGGTCCCCCCTATAAACTTAGTGCGC-AAGTTGTGTTTTCCATTCACCATGTG---GGATCCGTTATTGAACGAGTTTCC-CGAAACCGTTCACGGTTTTAGGTGTATGTTAGCAG-TTAAATATCT-GCAGTTAGTAGAAAATACGTATTCCCCAG-ATACTCTGGGATACGATTTAATTAGGGATTTG-ATTTCAGTAATAAGGGCTAGGAATTATGTCGAAGCGACCAGCAGATATAATCATTTCCACGCCCGCTTCGAAGGTACGCCGCCGTCTCAACTTCGACAGCCCATACGTGAGCCGTGTTGCTGCCCCCATTGTCCGCGTCACCAA---AGCAAAAGCATGGGCGAACCGGCCCATGAACAGAAAGCCCAGGATGTACAGGATGTACAGAAGTCCAGATGTTCCTAGAGGATGTGAAGGCCCATGTAAGGTTCAGTCCTTTGAGTCCAGACATGATATTCAGCATATAGGTAAA-GTCATGTGTGTCAGTGATGTTACTCGTGGAACTGGGCTG-ACCCATAGAGTGGGTAAGAGATTTTGTGTGAAGTCTGTGT-ATGTGTT-GGGTAAGATCTGGATGGATGAGAACATTAAGACCAAGAATCACACGAATAGTGTGATGTTTTTCTTAGTTAGAGATCGTAGACCAGTTGATAA---ACCTCAAGATTTTGGAGAGGTGTTTAACATGTTTGATAATGAGCCCAG--TACGGCGACTGTGAAGAATGTTCATCGTGATAGGTATCAAGTGCTGCGCAAATGGTATGCAACTGTCACCGGTGGACAATACGCTTCAAAGGAACAAGCTCTTGTGAAGAAGTTTATTAG--GGTTAATAATTATGTTGTGTATAACCAGCAAGAAGCTGGCAAGTATGAAAATCATTCTGAGAATGCGTTAATGTTGTATATGGCATGTACTCATGCCTCTAA-CCCAGTGTATGCTACTTTGAAGATACGGATCTATTTCTATGATTCCGTGACAAATTA-------ATAAATATTGAATTTTATTGAAGATGATTGGTCTACATATA-CAACATGCTCTAATACATTCCATAATACATGATCAACTGCTCTAATTACATTATTAATACTGACAATTCCTAAGTTATTTAAGTACTTAAGCACTTGGGTCTTAAAGACCCTTAAGAAACGACCAATCGGAGGCTGTGAGGTCATCCAGATTCGG-AAGGCTAGGAAACATTTGTG-TATCCCCAACGCTTTCCTCAGGCTGTGATTGAACTGTATCTGGACGGTGATGATGTCTCTGTTCATTAGGAATGGCCTGTTGTGGTGCTCTGTTATCTTGAAATACAGGGGATTTTGAATCTCCCAGATAAACACGCCATTCTCTGCTTGAGCTGCAGTGATGAGTTCCCCTGTGCGTGAATCCATGGGCGTGGCAAGCT---AATGCTATGAAGTATGAACACCCACAAGGGAGATCAACTCTCCGACGTCTGGTC---CCCTTCTTGGCTAGCCTGTGCTGCACTTTGATTGGAACCTGAGTAGAGTGGGCCTTCGAGGGTGACGAAGATCGCATTCTTTAAAGCCCAATTTTTGAGTGCAGAATTCTTCTCT-TCGTCCAAAAACTCCTTATAGCTTGAATTGGGTCCTGGATTACAGAGGAAGATAGTGGG-AATGCCACCTTTAATTTGAACTGGCTTTCCGTACTTTGTA---TTTGATTGCCAGTCCCTTTGGGCCCCCATGAATTCTTTAAAGTGCTTTAGGTAGTGGGGATCGACGTCATCAATGACGTTGTACCAGGCC-TCATTACTGTACACCTTTGGACTTAAGTCTAAATGACCACACAAATAGTTATGTGGACCCAGTGACCTAGCCCACATTGTTTTGCCCGTTCTGCTATCACCCTCTATGACTATACTTATTGGTCTAT-TGGCCCGCGCAGCGTCACCGACAACATTCTCGGCAGCCCACTCTTCAAGTTCTTCTGGAACTTGATCAAAAGAAGAAGAAGAAAAAGGAGAAACATAAAC-CTCCAT-CGGAGGTGTATAAATCCTTTCTAAATTACATTTTAAATTATGATATTGAAAAATAAAATCTTTAGGGAGTTTTTCCCTAATTATTGC-TAAAGCAGCTTCAGCCGAACCTGCGT-TTAGGGCCTCTGCTGCAGCATCATTAGCTGTCTGTTGACCTCCTCTTGCAGATCTTCCATCGATCTGAAATGTGCCCCAGTCGATGTAATCACTGTCCTTCTCGATGTAGGACTTGACATCAGAGCTGGACTTAGCTCCCTGGAAGTTTGGGTGGAATTGGGTGGAGTTATTAGGGTGAGTGACATCGAAATGTCT-GGGGTTTCGGAACTTGGATTTACCTTTGAACTGGATGAGGGCATGGATATGCAGAGACCCATCTTGGTGTTTTTCTTGTGCCACTCTGATAAATAATTTATCAGATGGGCAATTTATTGACTGAAGAATTTCGAGCATTTGCTCTTTGGGTATTGGGCATTTGGGATAAGTAAGGAAGATATTTTTGGCATTAACACAAAAAGAGTTAATACGAGGCATATT---------GAATTGGGGACACTC-AAAACTCTGAGG--------AATGGGGGACTCCGGGGACGCATTTATAT--GGCGTCCCCCAATGGCTTTTTC-----------GTAATTACGAAAGAA------ATTTCAAAATCCTAACGCTCCAA--AA-GCGGGCATCCGTATAATATT-
>PaLCuV-PK:Kun:08FM955601
----------------------------------------------ACCGGATGGCCGCGATTTTTTTTTT----GTGGCCCCCACAAAGCACTAACTGACAATGACATGTTGACCAATGAGAATCGTTCCTCGTAGCCTAATTGTTTCG-TGGTCCCCCCTATAAACTTAGTGCGC-AAGTTGTGTTTTCCATTCACTATGTG---GGATCCGTTATTGAACGAGTTTCC-CGAAACCGTTCACGGTTTTAGGTGTATGTTAGCAG-TTAAATATCT-GCAGTTAGTAGAAAATACGTATTCCCCAG-ATACTCTGGGATACGATTTAATTAGGGATTTG-ATTTCAGTAATAAGGGCTAGGAATTATGTCGAAGCGACCAGCAGATATAATCATTTCCACGCCCGTTTCGAAGGTACGCCGCCGTCTCAACTTCGACAGTCCATACGTGAGCCGTGCTGCTGCCCCCATTGTCCGCGTCACCAA---AGCAAAAGCATGGGCGAACAGGCCCATGAACAGAAAGCCCAGGATGTACAGGATATACAGAAGTCCAGATGTTCCTAGAGGATGTGAAGGCCCATGTAAGGTCCAGTCCTTTGAGTCCAGACATGATATCCAGCATATAGGTAAA-GTCATGTGTGTCAGTGATGTTACTCGTGGAACTGGGCTG-ACCCATAGAGTGGGTAAGAGATTTTGTGTCAAGTCTGTGT-ATGTGTT-GGGCAAGATTTGGATGGATGAGAACATCAAGACCAAGAATCATACGAATAGTGTTATGTTTTTTTTAGTTAGAGACCGTAGACCAGTTGACAA---GCCTCAGGATTTTGGAGAGGTTTTTAACATGTTTGATAATGAGCCCAG--TACGGCGACTGTGAAGAATGTGCATCGTGATAGGTACCAGGTTCTGCGCAAATGGTATGCAACTGTCACCGGTGGACAATATGCGTCGAAGGAACAAGCTCTCGTGAAGAAGTTTATTAG--AGTTAATAATTATGTTGTGTATAACCAGCAAGAAGCTGGCAAGTATGAGAATCATTCTGAGAATGCGTTAATGTTGTATATGGCGTGTACTCACGCCTCTAA-TCCAGTGTATGCTACTTTGAAGATACGGATCTACTTCTATGATTCCGTGACAAATTA-------ATAAATATTGAATTTTATTGAAGATGATTGGTTTACATATA-CAACATGCTCTAATACATTCCATAATACATGATCAACTGCTCTAACTACATTATTAATACTGATAACTCCTAGATTATCTAAATACTTAAGCACTTGGGTCTTAAAGACCCTTAAGAAACGACCAGTCGGAGGCTGTGAGGTCATCCAGATTCGG-AAGGCTAGGAAACATTTGTG-TATCCCCAACGCTTTCCTCAGGTTGTGATTGAACTGTATCTGGACAGTGATGATGTCTTGGTTCATGAGGAATGGTCTGTTGTGGTGCTCTGTTATCTTGAAATAGAGGGGATTTTGAATCTCCCAGATAAATACGCCATTCTGTGCTTGAGCTGCAGTGATGAGTTCCCCTGTGCGTGAATCCATGGTTGTGGCAGGCT---AATGCTATGAAGTATGAACACCCACACGGGAGATCAACACGACGACGCCTGGTC---CCCTTCTTGGCTAGCCTGTGCTGCACTTTGATTGGAACCTGAGTAGAGTGGGCCTTCGAGGGTGATGAAGGTCGCATTCTTTAATGCCCAATTTTTAAGTGCAGAATTCTTCTCC-TCATCCAAAAACTCTTTATAGCTTGAGTTGGGTCCTGGATTGCAGAGGAAGATAGCGGG-AATTCCGCCTTTAATTTGAACTGGCTTTCCGTACTTTGTA---TTTGATTGCCAGTCCCTTTGGGCCCCCATGAATTCTTTAAAGTGCTTTAGGTAGTGGGGATCGACGTCATCAATGACGTTGTACCAGGCC-TCGTTGCTGTAGACCTTTGGACTAAGGTCTAAATGACCACACAGATAATTGTGTGGACCCAGTGACCTGGCCCACATCGTCTTCCCCGTTCTACTATCACCCTCTAAGACAATACTTTTAGGTCTCA-ATGGCCGCGCAGCGGCATCCACCACGTTCTCAGCAGCCCAGACTTCAAGTTCTTCCGGAACTTGATCAAAAGAAGAAGAAGAAAAAGGAGAAACATAAAC-CTCCAC-AGGAGGTGTAAAAATCCTATCTAAATTACATTTTAAATTATGATATTGAAAAATAAAATCTTTAGGGAGTTTTTCCCTAATTATTGC-TAAAGCAGCGTCAGCCGAACCTGCAT-TTAGGGCCTCTGCTGCTGCATCATTAGCTGTCTGTTGACCTCCTCTAGCAGATCTTCCATCGATCTGAAACTGACCCCAGTCGATGTAATCACCGTCCTTCTCGATGTAGGACTTGACATCTGAGCTGGACTTAGCTCCCTGGAAGTTTGGGTGGAATTGGGTGGAGGTATTAGGGTGAGTGACATCGAAATGTCT-GGGGTTTCTGAACTTGGATTTACCTTTGAACTGGATGAGGGCATGGATATGCAGAGACCCATCTTGGTGTTTTTCTTGTGATACTCTGATAAACAATTTATCAGAAGGACAGGTAATGTTTTTAAGTAGTTCGAGCATTTGCTCTTTCGGTATTGGGCATTTTGGATAAGTAAGGAAGATATTTTTGGCATTTATACAGAAAGAGTTATTACGAGGCATATT---------GAATTGGGGACACTC-AAAACTCTGAGG--------AATGGGGGACTCGGGGGACGCATTTATAT--GGTGTCCCCAAATGGCAATTTG-----------GTAATTCAGAAAGAA------ATTTCAAAATCTCCACGCTCCAA--AAAGCGGCCATCCGTATAATATT-
>PaLCuV-PK:Kun:08FM955602
----------------------------------------------ACCGGATGGCCGCGATTTTTTTTTT----GTGGCCCCCACAAAGCACTAACTGTCAATGACATGTTGACCAATGAGAATCGTTCCTCGTAGCCTAATTGTTTCG-TGGTCCCCCCTATAAACTTAGTGCGC-AAGTTGTGTTTTCCATTCACTATGTG---GGATCCGTTATTGAACGAGTTTCC-CGAAACCGTTCACGGTTTTAGGTGTATGTTAGCAG-TTAAATATCT-GCAGTTAGTAGAAAATACGTATTCCCCAG-ATACTCTGGGATACGATTTAATTAGGGATTTG-ATTTCAGTAATAAGGGCTAGGAATTATGTCGAAGCGACCAGCAGATATAATCATTTCCACGCCCGTTTCGAAGGTACGCCGCCGTCTCAACTTCGACAGTCCATACGTGAGCCGTGCTGCTGCCCCCATTGTCCGCGTCACCAA---AGCAAAAGCATGGGCGAACAGGCCCATGAACAGAAAGCCCAGGATGTACAGGATGTACAGAAGTCCAGATGTTCCTAGAGGATGTGAAGGCCCATGTAAGGTCCAGTCCTTTGAGTCCAGACATGATATCCAGCATATAGGTAAA-GTCATGTGTGTCAGTGATGTTACTCGTGGAACTGGGCTG-ACCCATAGAGTGGGTAAGAGATTTTGTGTCAAGTCTGTGT-ATGTGTT-GGGCAAGATTTGGATGGATGAGAACATCAAGACCAAGAATCATACGAATAGTGTTATGTTTTTTTTAGTTAGAGACCGTAGACCAGTTGACAA---GCCTCAGGATTTTGGAGAGGTTTTTAACATGTTTGATAATGAGCCCAG--TACGGCGACTGTGAAGAATGTGCATCGTGATAGGTACCAGGTTCTGCGCAAATGGTATGCAACTGTCACCGGTGGACAATATGCGTCGAAGGAACAAGCTCTCGTGAAGAAGTTTATTAG--AGTTAATAATTATGTTGTGTATAACCAGCAAGAAGCTGGCAAGTATGAGAATCATTCTGAGAATGCGTTAATGTTGTATATGGCGTGTACTCACGCCTCTAA-TCCAGTGTATGCTACTTTGAAGATACGGATCTACTTCTATGATTCCGTGACAAATTA-------ATAAATATTGAATTTTATTGAAGATGATTGGTTTACATATA-CAACATGCTCTAATACATTCCATAATACATGATCAACTGCTCTAACTACATTATTAATACTGATAACTCCTAGATTATCTAAATACTTAAGCACTTGGGTCTTAAAGACCCTTAAGAAACGACCAGTCGGAGGCTGTGAGGTCATCCAGATTCGGGAAGGCTAGGAAACATTTGTG-TATCCCCAACGCTTTCCTCAGGTTGTGATTGAACTGTATCTGGACAGTGATGATGTCTTGGTTCATGAGGAATGGTCTGTTGTGGTGCTCTGTTATCTTGAAATAGAGGGGATTTTGAATCTCCCAGATAAATACGCCATTCTGTGCTTGAGCTGCAGTGATGAGTTCCCCTGTGCGTGAATCCATGGTTGTGGCAGGCT---AATGCTATGAAGTATGAACACCCACACGGGAGATCAACACGACGACGCCTGGTC---CCCTTCTTGGCTAGCCTGTGCTGCACTTTGATTGGAACCTGAGTAGAGTGGGCCTTCGAGGGTGATGAAGGTCGCATTCTTTAATGCCCAATTTTTAAGTGCAGAATTCTTCTCC-TCATCCAAAAACTCTTTATAGCTTGAGTTGGGTCCTGGATTGCAGAGGAAGATAGCGGG-AATTCCGCCTTTAATTTGAACTGGCTTTCCGTACTTTGTA---TTTGATTGCCAGTCCCTTTGGGCCCCCATGAATTCTTTAAAGTGCTTTAGGTAGTGGGGATCGACGTCATCAATGACGTTGTACCAGGCC-TCGTTGCTGTAGACCTTTGGACTAAGGTCTAAATGACCACACAGATAATTGTGTGGACCCAGTGACCTGGCCCACATCGTCTTCCCCGTTCTACTATCACCCTCTAAGACAATACTTTTAGGTCTCA-ATGGCCGCGCAGCGGCATCCACCACGTTCTCAGCAGCCCAGACTTCAAGTTCTTCCGGAACTTGATCAAAAGAAGAAGAAGAAAAAGGAGAAACATAAAC-CTCCAC-AGGAGGTGTAAAAATCCTATCTAAATTACATTTTAAATTATGATATTGAAAAATAAAATCTTTAGGGAGTTTTTCCCTAATTATTGC-TAAAGCAGCGTCAGCCGAACCTGCAT-TTAGGGCCTCTGCTGCTGCATCATTAGCTGTCTGTTGACCTCCTCTAGCAGATCTTCCATCGATCTGAAACTGACCCCAGTCGATGTAATCACCGTCCTTCTCGATGTAGGACTTGACATCTGAGCTGGACTTAGCTCCCTGGAAGTTTGGGTGGAATTGGGTGGAGGTATTAGGGTGAGTGACATCGAAATGTCTAGGGGTTTCTGAACTTGGATTTACCTTTGAACTGGATGAGGGCATGGATATGCAGAGACCCATCTTGGTGTTTTTCTTGTGATACTCTGATAAACAATTTATCAGAAGGACAGGTAATGTTTTTAAGTAGTTCGAGCATTTGCTCTTTCGGTATTGGGCATTTTGGATAAGTAAGGAAGATATTTTTGGCATTTATACAGAAAGAGTTATTACGAGGCATATT---------GAATTGGGGACATTC-AAAACTCTGAGG--------AATGGGGGACTCGGGGGACGCATTTATAT--GGTGTCCCCAAATGGCAATTTG-----------GTAATTCAGAAAGAA------ATTTCAAAATCTCCACGCTCCAA--AAAGCGGCCATCCGTATAATATT-
>CLCuMuV-CN:11JX286664
[truncated: 166,717 more chars]
