# Supplementary material for: Diversity, Mutation and Recombination Analysis of Cotton Leaf Curl Geminiviruses
Source: PLoS One. 2016 Mar 10;11(3):e0151161. doi: 10.1371/journal.pone.0151161 (PMC4872795; doi:10.1371/journal.pone.0151161)
Supplement: S2 File — (XML) [file pone.0151161.s002.xml]

<?xml version="1.0" standalone="yes"?>

<!-- Generated by BEAUTi v1.7.4                                              -->
<!--       by Alexei J. Drummond, Andrew Rambaut and Marc A. Suchard         -->
<!--       Department of Computer Science, University of Auckland and        -->
<!--       Institute of Evolutionary Biology, University of Edinburgh        -->
<!--       David Geffen School of Medicine, University of California, Los Angeles-->
<!--       http://beast.bio.ed.ac.uk/                                        -->
<beast>

	<!-- The list of taxa to be analysed (can also include dates/ages).          -->
	<!-- ntax=77                                                                 -->
	<taxa id="taxa">
		<taxon id="BYVMV-IN:04FJ179373">
			<date value="2004.0" direction="forwards" units="years"/>
		</taxon>
		<taxon id="BYVMV-IN06GU112073">
			<date value="2006.0" direction="forwards" units="years"/>
		</taxon>
		<taxon id="BYVMV-IN08GQ245760">
			<date value="2008.0" direction="forwards" units="years"/>
		</taxon>
		<taxon id="BYVMV-INAnd06JQ326269">
			<date value="2006.0" direction="forwards" units="years"/>
		</taxon>
		<taxon id="BYVMV-INAur06GU112030">
			<date value="2006.0" direction="forwards" units="years"/>
		</taxon>
		<taxon id="BYVMV-INBam06GU112038">
			<date value="2006.0" direction="forwards" units="years"/>
		</taxon>
		<taxon id="BYVMV-INBam06GU112039">
			<date value="2006.0" direction="forwards" units="years"/>
		</taxon>
		<taxon id="BYVMV-INBan05GU112064">
			<date value="2005.0" direction="forwards" units="years"/>
		</taxon>
		<taxon id="BYVMV-INBan06GU112034">
			<date value="2006.0" direction="forwards" units="years"/>
		</taxon>
		<taxon id="BYVMV-INCha07FJ179371">
			<date value="2007.0" direction="forwards" units="years"/>
		</taxon>
		<taxon id="BYVMV-INChe06GU112059">
			<date value="2006.0" direction="forwards" units="years"/>
		</taxon>
		<taxon id="BYVMV-INChi06GU112065">
			<date value="2006.0" direction="forwards" units="years"/>
		</taxon>
		<taxon id="BYVMV-IN:Coi:05GU112080">
			<date value="2005.0" direction="forwards" units="years"/>
		</taxon>
		<taxon id="BYVMV-INDel06GU112078">
			<date value="2006.0" direction="forwards" units="years"/>
		</taxon>
		<taxon id="BYVMV-INDin06GU112022">
			<date value="2006.0" direction="forwards" units="years"/>
		</taxon>
		<taxon id="BYVMV-INGun05GU112005">
			<date value="2005.0" direction="forwards" units="years"/>
		</taxon>
		<taxon id="BYVMV-INGun06GU112027">
			<date value="2006.0" direction="forwards" units="years"/>
		</taxon>
		<taxon id="BYVMV-INHar06JQ326264">
			<date value="2006.0" direction="forwards" units="years"/>
		</taxon>
		<taxon id="BYVMV-INHar07FN645923">
			<date value="2007.0" direction="forwards" units="years"/>
		</taxon>
		<taxon id="BYVMV-INJal06GU112026">
			<date value="2006.0" direction="forwards" units="years"/>
		</taxon>
		<taxon id="BYVMV-INJal06GU112028">
			<date value="2006.0" direction="forwards" units="years"/>
		</taxon>
		<taxon id="BYVMV-INJal06GU112033">
			<date value="2006.0" direction="forwards" units="years"/>
		</taxon>
		<taxon id="BYVMV-INJal06GU112037">
			<date value="2006.0" direction="forwards" units="years"/>
		</taxon>
		<taxon id="BYVMV-INJal06GU112040">
			<date value="2006.0" direction="forwards" units="years"/>
		</taxon>
		<taxon id="BYVMV-INJal06GU112046">
			<date value="2006.0" direction="forwards" units="years"/>
		</taxon>
		<taxon id="BYVMV-INKai06GU112057">
			<date value="2006.0" direction="forwards" units="years"/>
		</taxon>
		<taxon id="BYVMV-INKai06GU112058">
			<date value="2006.0" direction="forwards" units="years"/>
		</taxon>
		<taxon id="BYVMV-INKal09KJ462082">
			<date value="2009.0" direction="forwards" units="years"/>
		</taxon>
		<taxon id="BYVMV-INKar05GU112008">
			<date value="2005.0" direction="forwards" units="years"/>
		</taxon>
		<taxon id="BYVMV-INKar05GU112076">
			<date value="2005.0" direction="forwards" units="years"/>
		</taxon>
		<taxon id="BYVMV-INKar05GU112077">
			<date value="2005.0" direction="forwards" units="years"/>
		</taxon>
		<taxon id="BYVMV-INKar06JQ326263">
			<date value="2006.0" direction="forwards" units="years"/>
		</taxon>
		<taxon id="BYVMV-INKarnat05FJ179370">
			<date value="2005.0" direction="forwards" units="years"/>
		</taxon>
		<taxon id="BYVMV-INKarnat06JQ326270">
			<date value="2006.0" direction="forwards" units="years"/>
		</taxon>
		<taxon id="BYVMV-INKer05GU112060">
			<date value="2005.0" direction="forwards" units="years"/>
		</taxon>
		<taxon id="BYVMV-INKol05GU112025">
			<date value="2005.0" direction="forwards" units="years"/>
		</taxon>
		<taxon id="BYVMV-INMah06JQ326267">
			<date value="2006.0" direction="forwards" units="years"/>
		</taxon>
		<taxon id="BYVMV-INMah06JQ359505">
			<date value="2006.0" direction="forwards" units="years"/>
		</taxon>
		<taxon id="BYVMV-INMah06JQ326266">
			<date value="2006.0" direction="forwards" units="years"/>
		</taxon>
		<taxon id="BYVMV-INNde08GQ245760">
			<date value="2008.0" direction="forwards" units="years"/>
		</taxon>
		<taxon id="BYVMV-INNdel05GU112063">
			<date value="2005.0" direction="forwards" units="years"/>
		</taxon>
		<taxon id="BYVMV-INPan05FJ176236">
			<date value="2005.0" direction="forwards" units="years"/>
		</taxon>
		<taxon id="BYVMV-INPan06GU112044">
			<date value="2006.0" direction="forwards" units="years"/>
		</taxon>
		<taxon id="BYVMV-INPan06GU112053">
			<date value="2006.0" direction="forwards" units="years"/>
		</taxon>
		<taxon id="BYVMV-INPan06GU112079">
			<date value="2006.0" direction="forwards" units="years"/>
		</taxon>
		<taxon id="BYVMV-INPha05GU112018">
			<date value="2005.0" direction="forwards" units="years"/>
		</taxon>
		<taxon id="BYVMV-INPha06JX678966">
			<date value="2006.0" direction="forwards" units="years"/>
		</taxon>
		<taxon id="BYVMV-INRai05GU112066">
			<date value="2005.0" direction="forwards" units="years"/>
		</taxon>
		<taxon id="BYVMV-INRai05GU112067">
			<date value="2005.0" direction="forwards" units="years"/>
		</taxon>
		<taxon id="BYVMV-INRai05GU112070">
			<date value="2005.0" direction="forwards" units="years"/>
		</taxon>
		<taxon id="BYVMV-INRop10JX181785">
			<date value="2010.0" direction="forwards" units="years"/>
		</taxon>
		<taxon id="BYVMV-INSid06GU112024">
			<date value="2006.0" direction="forwards" units="years"/>
		</taxon>
		<taxon id="BYVMV-INSon05GU112006">
			<date value="2005.0" direction="forwards" units="years"/>
		</taxon>
		<taxon id="BYVMV-INSon05GU112061">
			<date value="2005.0" direction="forwards" units="years"/>
		</taxon>
		<taxon id="BYVMV-INSon05GU112075">
			<date value="2005.0" direction="forwards" units="years"/>
		</taxon>
		<taxon id="BYVMV-INTam04FJ179372">
			<date value="2004.0" direction="forwards" units="years"/>
		</taxon>
		<taxon id="BYVMV-INTha05FJ176235">
			<date value="2005.0" direction="forwards" units="years"/>
		</taxon>
		<taxon id="BYVMV-INTha06GU112029">
			<date value="2006.0" direction="forwards" units="years"/>
		</taxon>
		<taxon id="BYVMV-InTha06GU112047">
			<date value="2006.0" direction="forwards" units="years"/>
		</taxon>
		<taxon id="BYVMV-INTir05GU112009">
			<date value="2005.0" direction="forwards" units="years"/>
		</taxon>
		<taxon id="BYVMV-INTir05GU112071">
			<date value="2005.0" direction="forwards" units="years"/>
		</taxon>
		<taxon id="BYVMV-INTnad06JQ326265">
			<date value="2006.0" direction="forwards" units="years"/>
		</taxon>
		<taxon id="BYVMV-IN:TNad:06JQ326268">
			<date value="2006.0" direction="forwards" units="years"/>
		</taxon>
		<taxon id="BYVMV-INTnad06JQ359503">
			<date value="2006.0" direction="forwards" units="years"/>
		</taxon>
		<taxon id="BYVMV-INTri05GU112045">
			<date value="2005.0" direction="forwards" units="years"/>
		</taxon>
		<taxon id="BYVMV-INVar05GU112056">
			<date value="2005.0" direction="forwards" units="years"/>
		</taxon>
		<taxon id="BYVMV-INVarap06GU112042">
			<date value="2006.0" direction="forwards" units="years"/>
		</taxon>
		<taxon id="BYVMV-INVarap06GU112043">
			<date value="2006.0" direction="forwards" units="years"/>
		</taxon>
		<taxon id="BYVMV-PK20195AJ002451">
			<date value="1995.0" direction="forwards" units="years"/>
		</taxon>
		<taxon id="BYVMV-PK30195AJ002453">
			<date value="1995.0" direction="forwards" units="years"/>
		</taxon>
		<taxon id="BYVMV-THNpat10JX678967">
			<date value="2010.0" direction="forwards" units="years"/>
		</taxon>
		<taxon id="BYVV-IN:Rai:05GU112068">
			<date value="2005.0" direction="forwards" units="years"/>
		</taxon>
		<taxon id="BYVV-INRai05GU112074">
			<date value="2005.0" direction="forwards" units="years"/>
		</taxon>
		<taxon id="CLCuAaV-INHar05GU112004">
			<date value="2005.0" direction="forwards" units="years"/>
		</taxon>
		<taxon id="CLCuAaV-INKar05GU112081">
			<date value="2005.0" direction="forwards" units="years"/>
		</taxon>
		<taxon id="CLCuAaV-PKK802a96AJ002455">
			<date value="1996.0" direction="forwards" units="years"/>
		</taxon>
		<taxon id="CLCuAaV-PKK804a96AJ002452">
			<date value="1996.0" direction="forwards" units="years"/>
		</taxon>
	</taxa>

	<!-- The sequence alignment (each sequence refers to a taxon above).         -->
	<!-- ntax=77 nchar=771                                                       -->
	<alignment id="alignment" dataType="nucleotide">
		<sequence>
			<taxon idref="BYVMV-IN:04FJ179373"/>
			ATGTCGAAGCGAGCTGCCGATATCGTCATTTCTACCCCCGAATCGAAAGTACGCCGGCGTCTGAACTTCGGCAGCCCATACACCAGCCGTGCTGCTGCCCCCATTGTCCGCGTCACAAAACAACAGGCATGGACAAACAGGCCTATGAACAGGAAACCCAGAATGTACCGGATGTACAGAAGTCCGGATGTTCCAAGGGGATGTGAGGGTCCCTGTAAGGTACAGTCGTTTGAGTCTCGACACGATGTCGTTCATATTGGTAAGGTAATGTGTATTTCGGATGTTACGCGTGGAGTCGGTTTGACCCATCGTATAGGTAAGCGTTTTTGTGTCAAGTCAGTTTATGTTTTAGGTAAGATATGGATGGACGAGAACATTAAGACCAAGAACCATACGAATTCGGTGATGTTTTTCCTTGTTCGTGATCGACGACCGACAGATAAACCACAAGATTTTGGTGAAGTATTTAATATGTTTGATAACGAGCCCAGTACGGCGACCGTGAAGAACATGCATAGGGATCGGTACCAGGTGTTGAGGAAATGGCATGCAACCGTTACTGGTGGACAATATGCGAGTAAGGAACAGGCGTTGGTTAAGAAATTTGTTAGGGTTAACAATTATGTTGTTTACAACCAGCAGGAGGCAGGAAAATACGAGAATCATACGGAGAATGCGTTGATGCTTTATATGGCTTGTACCCATGCTAGCAACCCAGTTTATGCTACGCTGAAGATTAGGATATATTTTTATGACTCTGTAACGAATTGA
		</sequence>
		<sequence>
			<taxon idref="BYVMV-IN06GU112073"/>
			ATGTCGAAGCGAGCTGCCGATATCGTCATTTCTACGCCCGCGTCGAAAGTACGCCGGCGTCTGAACTTCGGCAGCCCATACACCAGCCGTGCTGCTGCCCCCATTGTCCGCGTCACAAAACAACAGGCATGGACAAACAGGCCTATGAACAGGAAACCCAGAATGTACCGGATGTACAGAAGTCCGGATGTTCCAAGGGGATGTGAGGGTCCCTGTAAGGTACAGTCGTTTGAATCTCGACACGATATCGTTCATATTGGTAAGGTAATGTGTATTTCGGATGTTACGCGTGGAGTCGGTTTGACCCATCGTATAGGTAAGCGTTTTTGTGTCAAGTCAGTTTATGTTTTAGGTAAGATATGGATGGACGAGAACATCAAGACCAAGAACCATACGAATTCGGTGATGTTTTTCCTTGTTCGTGATCGACGACCGACAGATAAACCACAAGATTTTGGTGAAGTATTTAATATGTTTGATAACGAGCCCAGTATGGCGACCGTGAAGAACGTGCATAGGGATCGGTACCAGGTGTTGAGGAAATGGCATGCAACCGTTACTGGTGGACAATATGCGAGTAAGGAACAGGCGTTGGTTAAGAAATTTGTTAGGGTTAACAATTATGTTGTTTACAACCAGCAGGAGGCAGGAAAATACGAGAATCATACGGAGAATGCGTTGATGCTTTATATGGCTTGTACCCATGCTAGCAACCCAGTTTATGCTACGCTGAAGATTAGGATATATTTTTATGACTCTGTAACGAATTGA
		</sequence>
		<sequence>
			<taxon idref="BYVMV-IN08GQ245760"/>
			ATGTCGAAGCGAGCTGCCGATATCGTCATTTCTACGCCCGCGTCGAAAGTACGTCGGCGTCTGAACTTCGGCAGCCCATACAGCAGCCGTGTTGCTGCGCCCATTGTCCGCGTCACAAAACAACAGGCATGGACAAACAGGCCTATGAACAGGAAGCCCAGAATGTATCGGATGTACAGAAGTCCGGATGTTCCAAGGGGTTGTGAGGGTCCCTGTAAGGTACAATCCTTTGAGTCTAGACACGATGTTGTTCATATTGGTAAGGTAATGTGTATTTCTGATGTTACGCGTGGAGTCGGTTTGACCCATCGTATAGGTAAGCGTTTTTGTGTCAAGTCAGTTTATGTTTTAGGTAAGATATGGATGGACGAGAACATCAAGACCAAGAACCATACGAATTCGGTGATGTTTTTCCTTGTTCGTGATCGACGACCGGTAGATAAACCCCAGGATTTTGGTGAGGTATTTTACATGTTTGACAACGAACCCAGTACGGCGACCGTGAAGAATAGTCATAGGGATCGTTACCAGGTGTTGAGGAAATGGCATGCAACCGTCACGGGTGGTCAATATGCGAGTAAGGAACAGGCGTTGGTCAAGAAGTTTGTCAAGGTTAACAATTATGTTGTTTACAATCAACAGGAAGCAGGAAAATACGAGAATCATACGGAGAATGCGTTAATGCTTTATATGGCTTGTACCCACGCTAGTAACCCAGTTTATGCTACGCTTAAGATTCGTATTTATTTTTATGACTCTGTAACGAATTGA
		</sequence>
		<sequence>
			<taxon idref="BYVMV-INAnd06JQ326269"/>
			ATGTCGAAGCGAGCTGCAGATATCGTCATTTCTACGCCCGCGTCGAAAGTACGCCGGCGTCTGAACTTCGGCAGCCCATACACCAGCCGTGCTGCTGCCCCCATTGTCCGCGTCACAAAACAACAGGCATGGACAAACAGGCCTATGAACAGGAAACCCAGAATGTACCGGATGTACAGAAGTCCGGATGTTCCAAGGGGATGTGAGGGTCCCTGTAAGGTACAGTCTTTTGAATCCCGACACGATGTCGTTCATATTGGGAAGGTAATGTGTATTTCTGATGTTACGCGTGGAGTCGGTTTGACCCATCGTATAGGTAAGCGTTTTTGTGTCAAGTCAGTTTATGTTTTAGGTAAGATATGGATGGACGAGAACATCAAGACCAAGAACCATACGAATTCGGTGATGTTTTTCCTTGTTCGTGATCGACGACCGACAGATAAACCACAAGATTTTGGTGAAGTATTTAATATGTTTGATAACGAGCCCAGTACAGCCACCGTTAAGAACATGCATAGGGATCGGTACCAGGTGTTGAGGAAATGGCATGCAACCGTTACTGGTGGACAATATGCGTCTAAGGAACAGGCGTTGGTTAAGAAATTTGTTAGGGTTAACAATTATGTTGTTTACAACCAGCAGGAGGCAGGAAAATACGAGAATCATACCGAGAATGCATTGATGCTTTATATGGCTTGTACCCATGCTAGCAACCCAGTTTATGCTACGCTGAAGATTAGGATATATTTTTATGACTCTGTAACGAATTGA
		</sequence>
		<sequence>
			<taxon idref="BYVMV-INAur06GU112030"/>
			ATGTCGAAGCGAGCTGCAGATATCGTCATTTCTACGCCCGCGTCGAAAGTACGCCGGCGTCTGAACTTCGGCAGCCCTTACACCAGCCGTGCTGCTGCCCCCATTGTCCGCGTCACAAAACAACAGGCATGGACAAACAGGCCTATGAACAGGAAACCCAGAATGTACCGGATGTACAGAAGTCCGGATGTTCCAAGGGGATGTGAGGGTCCCTGTAAGGTACAGTCGTTTGAATCTCGACACGATGTTGTCCATATGGGTAAGTTAATGTGTATTTCGGATGTTACGCGGGGAGTCGGTTTGACCCATCGTATAGGTAAGCGTTTTTGTGTCAAGTCAGTTTATGTTTTAGGTAAGATATGGATGGACGAGAACATCAAGACCAAGAACCATACGAATTCGGTGATGTTTTTCCTTGTTCGTGATCGACGACCGACAGATAAACCACAAGATTTTGGTGAAGTATTTAATATGTTTGATAACGAGCCCAGTACGGCCACCGTTAAGAACATGCATAGGGATCGGTACCAGGTGTTGAGTAAATGGCATGCAACCGTTACTGGTGGACAATATGCGAGTAAGGAACAGGCGTTGGTTAAGAAATTTGTCAGGGTTAACAATTATGTTGTTTACAACCAGCAGGAGGCAGGAAAATACGAGAATCACACGGAGAATGCATTGATGCTTTATATGGCTTGTACCCATGCTAGCAACCCAGTTTATGCTACGCTTAAGATTCGGATATATTTTTATGACTCTGTAACGAATTGA
		</sequence>
		<sequence>
			<taxon idref="BYVMV-INBam06GU112038"/>
			ATGTCGAAGCGAGCTGCAGATATCGTCATTTCTACGCCCGCGTCGAAAGTACGCCGGCGTCTGAACTTCGGCAGCCCATACACCAGCCGTGCTGCTGCCCCCATTGTCCGCGTCACAAAACAACAGGCATGGACAAACAGGCCTATGAACAGGAAACCCAGAATGTACCGGATGTACAGAAGTCCGGATGTTCCAAGGGGATGTGAGGGTCCCTGTAAGGTACAGTCGTTTGAATCTCGACACGATGTCGATCATATTGGTAAGGTAATGTGTATTTCGGATGTTACGCGTGGAGTCGGTTTGACCCATCGTATAGGTAAGCGTTTTTGTGTCAAGTCAGTTTATGTTTTAGGTAAGATATGGATGGACGAGAACATCAAGACCAAGAACCATACGAATTCGGTGATGTTTTTCCTTGTTCGTGATCGACGACCGACAGATAAACCACAAGATTTTGGTGAAGTATTTAATATGTTTGATAACGAGCCCAGTACGGCGACCGTGAAGAACATGCATAGGGATCGGTACCAGGTGTTGAGGAAATGGCATGCAACCGTTACTGGTGGACAATATGCGAGTAAGGAACAGGCGTTGGTTAAGAAATTTGTTAGGGTTAACAATTATGTTGTTTACAACCAGCAGGAGGCAGGAAAATACGAGAATCACACCGAGAATGCATTGATGCTTTATATGGCTTGTACCCATGCTAGTAACCCAGTTTATGCTACGCTTAAGATTAGAATATATTTTTATGACTCTGTAACGAACTAA
		</sequence>
		<sequence>
			<taxon idref="BYVMV-INBam06GU112039"/>
			ATGTCGAAGCGAGCTGCCGATATCGTCATTTCTACGCCCGCGTCGAAAGTACGCCGGCGTCTGAACTTCGGCAGCCCATACACCAGCCGTGCTGCTGCCCCCATTGTCCGCGTCACAAAACAACAGGCATGGACAAACAGGCCTATGAACAGGAAACCCAGAATGTACCGGATGTACAGAAGTCCGGATGTTCCAAGGGGATGTGAGGGTCCCTGTAAGGTACAGTCGTTTGAATCTCGACACGATGTTGTTCATATTGGTAAGGTAATGTGTATTTCGGATGTTACGCGTGGAGTCGGTTTGACCCATCGTATAGGTAAGCGTTTTTGTGTCAAGTCAGTTTATGTTTTAGGTAAGATATGGATGGACGAGAACATCAAGACCAAGAACCATACGAATTCGGTGATGTTTTTCCTTGTTCGTGATCGACGACCGACAGATAAACCACAAGATTTTGGTGAAGTATTTAATATGTTTGATAACGAGCCCAGTACGGCGACCGTGAAGAACATGCATAGGGATCGGTACCAGGTGTTGAGGAAATGGCATGCAACCGTTACTGGTGGACAATATGCGAGTAAGGAACAGGCGTTGGTTAAGAAATTTGTTAGGGTTAACAATTATGTTGTTTACAACCAGCAGGAGGCAGGAAAATACGAGAATCACACCGAGAATGCATTGATGCTTTATATGGCTTGTACCCATGCTAGTAACCCAGTTTATGCTACGCTTAAGATTAGAATATATTTTTATGACTCTGTAACGAACTAA
		</sequence>
		<sequence>
			<taxon idref="BYVMV-INBan05GU112064"/>
			ATGTCGAAGCGAGCTGCCGATATCGTCATTTCTACGCCCGCGTCGAAAGTACGCCGGCGTCTGAATTTCGGCAGCCCATACACCAGCCGTGCTGCTGCCCCCATTGTCCGCGTCACAAAACAACAGGCATGGACAAACAGGCCTATGAACAGGAAACCCAGAATGTACCGGATGTACAGAAGTCCGGATGTTCCAAGGGGATGTGAGGGTCCCTGTAAGGTACAGTCTTTTGAATCTCGACACGATGTCGTTCATATTGGTAAGGTAATGTGTATATCTGATGTTACGCGTGGAGTCGGTTTGACCCATCGTATAGGTAAGCGTTTTTGTGTCAAGTCAGTTTATGTTTTAGGTAAGATATGGATGGACGAGAACATTAAGACCAAGAACCATACGAATTCGGTGATGTTTTTCCTTGTTCGTGATCGACGACCGGTAGATAAACCACAAGATTTTGGTGAAGTATTTAATATGTTTGATAACGAGCCCAGTACGGCGACCGTGAAGAACATGCATAGGGATCGGTACCAGGTGTTGAGGAAATGGCATGCAACCGTTACTGGTGGTCAATATGCAGCTAGGGAACAGGCGTTGGTCAAGAAGTTTGTCAGGGTTAACAATTATGTTGTTTACAACCAGCAGGAGGCAGGAAAATACGAGAATCACACCGAGAATGCATTGATGCTTTATATGGCTTGTACCCATGCTAGTAACCCAGTGTATGCTACGCTTAAGATTCGTATTTATTTTTATGACTCTGTAACGAATTGA
		</sequence>
		<sequence>
			<taxon idref="BYVMV-INBan06GU112034"/>
			ATGTCGAAGCGAGCTGCCGATATCGTCATTTCTACGCCCGCGTCGAAAGTACGCCGGCGTCTGAACTTCGGCAGCCCATACACCAGCCGTGCTGCTGCCCCCATTGTCCGCGTCACAAAACAACAGGCATGGACAAACAGGCCTATGAACAGGAAACCCAGAATGTACCGGATGTACAGAAGTCCGGATGTTCCAAGGGGATGTGAGGGTCCCTGTAAGGTACAGTCTTTTGAATCTCGACACGATGTCGTTCATATTGGTAAGGTAATGTGTATATCTGATGTTACGCGTGGAGTCGGTTTGACCCATCGTATAGGTAAGCGTTTTTGTGTCAAGTCAGTTTATGTTTTAGGTAAGATATGGATGGACGAGAACATCAAGACCAAGAACCATACGAATTCGGTGATGTTTTTCCTTGTTCGTGATCGACGACCGACAGATAAACCACAAGATTTTGGTGAAGTATTTAATATGTTTGATAACGAGCCCAGTACAGCGACCGTGAAGAACATGCATAGGGATCGGTACCAGGTGTTGAGGAAATGGCATGCAACCGTTACTGGTGGTCAATATGCAGCTAGGGAACAGGCGTTGGACAAGAAGTTTGTCAGGGTTAACAATTATGTTGTTTACAACCAGCAGGAGGCAGGAAAATACGAGAATCACACCGAGAATGCATTGATGCTTTATATGGCTTGTACCCATGCTAGTAACCCAGTGTATGCTACGCTTAAGATTCGTATTTATTTTTATGACTCTGTAACGAATTGA
		</sequence>
		<sequence>
			<taxon idref="BYVMV-INCha07FJ179371"/>
			ATGTCGAAGCGAGCTGCCGATATCGTCATTTTTACGCCCGCGTCGAAAGTACGCCGGCGTTTGAACTTCGGCAGCCCATACACCAGCCGTGCTGCTGCTCCCATTTTCCGCGTCACAAAACAACAGGCATGGACAAACAGGCCTATGAACAGGAAACCCAGAATGTACCGGATGTACAGAAGTCCGGATGTTCCAAGGGGATGTGAGGGTCCCTGTAAGGTACAATCATTTGAGTCCAGACATGATGTTGTCCATATTGGTAAGGTGATGTGTATTTCTGATGTTACGCGTGGAGTCGGTTTGACCCATCGTATTGGTAAGCGTTTTTGTGTCAAGTCAGTTTATGTTTTAGGTAAGATATGGATGGACGAGAACATCAAGACCAAGAACCATACGAATTCGGTGATGTTTTTCCTTGTTCGTGATCGACGACCGACAGATAAACCACAAGATTTTGGTGAAGTATTTAATATGTTTGATAACGAGCCCAGTACGGCGACCGTGAAGAACATGCATAGGGATCGGTACCAGGTGTTGAGTAAATGGCATGCAACCGTTACTGGTGGACAATATGCGAGTAAGGAACAGGCGTTGGTTAAGAAATTTGTTAGGGTTAACAATTATGTTGTTTACAACCAGCAGGAGGCAGGAAAATACGAGAATCATACGGAGAATGCGTTGATGCTTTATATGGCTTGTACCCATGCTAGCAACCCAGTTTATGCTACGCTGAAGATTAGGATATATTTTTATGACTCTGTAACGAATTGA
		</sequence>
		<sequence>
			<taxon idref="BYVMV-INChe06GU112059"/>
			ATGTCGAAGCGAGCTGCAGATATCGTCATTTCTACGCCCGCGTCGAAAGTACGCCGGCGTCTGAACTTCGGCAGCCCATACACCAGCCGTGCTGCTGCCCCCATTGTCCGCGTCACAAAACAACAGGCATGGACAAACAGGCCTATGAACAGGAAACCCAGAATGTACCGGATGTACAGAAGTCCGGATGTTCCAAGGGGATGTGAGGGTCCCTGTAAGGTACAGTCGTTTGAATCTCGACACGATGTTGTCCATATTGGTAAGGTAATGTGTATTTCTGATGTTACGCGTGGAGTCGGTTTGACCCATCGTATAGGTAAGCGTTTTTGTGTCAAGTCAGTTTATGTTTTAGGTAAGATATGGATGGACGAGAACATCAAGACCAAGAACCATACGAATTCGGTGATGTTTTTCCTTGTTCGTGATCGACGACCGGTAGATAAACCACAAGATTTTGGTGAAGTATTTAATATGTTTGATAATGAGCCCAGTACGGCGACCGTGAAGAACATGCATAGGGATCGTTACCAGGTGTTGAGGAAATGGCATGCAACCGTTACTGGTGGGCAAGATGCAGCGAAGGAACAGGCGTTGGTTAAGAAATTTGTTAGGGTTAACAATTATGTTGTTTACAACCAGCAGGAGGCAGGAAAATACGAGAATCATACCGAGAATGCGTTGATGCTTTATATGGCTTGTACCCATGCTAGCAACCCAGTTTATGCTACGCTTAAGATTCGGATATATTTTTATGACTCTGTAACGAATTGA
		</sequence>
		<sequence>
			<taxon idref="BYVMV-INChi06GU112065"/>
			ATGTCGAAGCGAGCTGCCGATATCGTCATTTCTACGCCCGCGTCGAAAGTACGCCGGCGTCTGAACTTCGGCAGCCCATACACCAGCCGTGCTGCTGCCCCCATTGTCCGCGTCACAAAACAACAGGCATGGACAAACAGGCCTATGAACAGGAAACCCAGAATGTACCGGATGTACAGAAGTCCGGATGTTCCAAGGGGATGTGAGGGTCCCTGTAAGGTACAGTCGTTTGAATCTCGACACGATGTCGTTCATATTGGTAAGGTAATGTGTATTTCGGATGTTACGCGTGGAGTCGGTTTGACCCATCGTATAGGTAAGCGTTTTTGTGTCAAGTCAGTTTATGTTTTAGGTAAGATATGGATGGACGAGAACATCAAGACCAAGAACCATACGAATTCGGTGATGTTCTTCCTTGTTCGTGATCGACGACCGGTAGATAAACCACAAGATTTTGGTGAAGTATTTAATATGTTTGATAATGAGCCCAGTACGGCGACCGTGAAGAACATGCATAGGGATCGTTACCAGGTTTTGAGGAAATGGCATGCAACCGTTACTGGTGGTCAATATGCAGCGAGGGAACAGGCGTTGGTTAAGAAATTTGTCAGGGTTAACAATTATGTTGTTTACAACCAGCAGGAGGCAGGAAAATACGAGAATCACACCGAGAATGCATTGATGCTTTATATGGCTTGTACCCATGCTAGTAACCCAGTGTATGCTACGCTTAAGATTCGGATTTATTTTTATGACTCTGTAACGAATTGA
		</sequence>
		<sequence>
			<taxon idref="BYVMV-IN:Coi:05GU112080"/>
			ATGTCGAAGCGAGCTGCCGATATCGTCATTTCTACGCCCGCGTCGAAAGTACGTCGGCGTCTGAACTTCGGCAGCCCATACACCAGCCGTGTTGCTGCCCCCATTGTCCGCGTCACAAAACAACAGGCATGGACAAACAGGCCTATGAACAGGAAACCCAGAATGTACCGGATGTACAGAAGTCCGGATGTTCCAAGGGGTTGTGAGGGTCCCTGTAAGGTACAATCTTTTGAGTCTAGACACGATGTTGTTCATATTGGTAAGGTAATGTGTATTTCTGATGTTACGCGTGGAGTCGGTTTGACCCATCGTATAGGTAAGCGTTTTTGTGTCAAGTCAGTTTATGTTTTAGGTAAGATATGGATGGACGAGAACATCAAGACCAAGAACCATACGAATTCGGTGATGTTTTTCCTTGTTCGTGATCGACGACCGGTAGATAAACCCCAGGATTTTGGTGAGGTATTTAACATGTTTGACAACGAACCCAGTACGGCGACCGTGAAGAATAGTCATAGGGATCGTTACCAGGTGTTGAGGAAATGGCATGCAACCGTCACGGGTGGTCAATATGCGAGTAAGGAACAGGCGTTGGTCAAGAAGTTTGTCAAGGTTAACAATTATGTTGTTTACAATCAACAGGAAGCAGGAAAATACGAGAATCATACGGAGAATGCGTTGATGCTTTATATGGCTTGTACCCATGCTAGCAACCCAGTTTATGCTACGCTGAAGATTAGGATATATTTTTATGACTCTGTAACGAATTGA
		</sequence>
		<sequence>
			<taxon idref="BYVMV-INDel06GU112078"/>
			ATGTCGAAGCGAGCTGCAGATATCGTCATTTCTACGCCCGCGTCGAAAGTACGCCGGCGTCTGAACTTCGGCAGCCCTTACACCAGCCGTGCTGCTGCCCCCATTGTCCGCGTCACAAAACAACAGGCATGGACAAACAGGCCTATGAACAGGAAACCCAGAATGTACCGGATGTACAGAAGTCCGGATGTTCCAAGGGGATGTGAGGGTCCCTGTAAGGTACAGTCGTTTGAATCTCGACACGATGTCGTCCATATTGGTAAGGTAATGTGTATTTCTGATGTTACGCGTGGAGTCGGTTTGACCCATCGTATAGGTAAGCGTTTTTGTGTCAAGTCAGTTTATGTTTTAGGTAAGATATGGATGGACGAGAACATCAAGACCAAGAACCATACGAATTCGGTGATGTTTTTCCTTGTTCGTGATCGACGACCGACAGATAAACCACAAGATTTTGGTGAAGTATTTAATATGTTTGATAACGAGCCCAGTACGGCGACCGTGAAGAACATGCATAGGGATCGGTACCAGGTGTTGAGGAAATGGCATGCAACCGTTACTGGTGGACAATATGCGAGTAAGGAACAGGCGTTGGTTAAGAAATTTGTTAGGGTTAACAATTATGTTGTTTACAACCAGCAGGAGGCAGGAAAATACGAGAATCATACGGAGAATGCGTTGATGCTTTATATGGCTTGTACCCATGCTAGCAACCCAGTTTATGCTACGCTGAAGATCAGGATATATTTTTATGACTCTGTAACGAATTGA
		</sequence>
		<sequence>
			<taxon idref="BYVMV-INDin06GU112022"/>
			ATGTCGAAGCGAGCTGCAGATATCGTCATTTCTACGCCCGCGTCGAAAGTACGCCGGCGTCTGAACTTCGGCAGCCCTTACACCAGCCGTGCTGCTGCCCCCATTGTCCGCGTCACAAAACAACAGGCATGGACAAACAGGCCTATGAACAGGAAACCCAGAATGTACCGGATGCACAGAAGTCCGGATGTTCCAAGGGGATGTGAGGGTCCCTGTAAGGTACAGTCGTTTGAATCTCGACACGATGTTGTCCATATTGGTAAGGTAATGTGTATTTCTGATGTTACGCGTGGAGTCGGTTTGACCCATCGTATAGGTAAGCGTTTTTGTGTCAAGTCAGTTTATGTTTTAGGTAAGATATGGATGGACGAGAACATCAAGACCAAGAACCATACGAATTCGGTGATGTTTTTCCTTGTTCGTGATCGACGACCGACAGATAAACCACAAGATTTTGGTGAAGTATTTAATATGTTTGATAACGAGCCCAGTACGGCGACCGTGAAGAACATGCATAGGGATCGGTACCAGGTGTTGAGGAAATGGCATGCAACCGTTACTGGTGGACAATATGCGAGTAAGGAACAGGCGTTGGTTAAGAAATTTGTTAGGGTTAACAATTATGTTGTTTACAACCAGCAGGAGGCAGGAAAATACGAGAATCACACCGAGAATGCATTGATGCTTTATATGGCTTGTACCCATGCTAGTAACCCAGTTTATGCTACGCTTAAGATTAGAATATATTTTTATGACTCTGTAACGAACTAA
		</sequence>
		<sequence>
			<taxon idref="BYVMV-INGun05GU112005"/>
			ATGTCGAAGCGAGCTGCCGATATCGTCATTTCTACGCCCGCGTCGAAAGTACGCCGGCGTCTGAACTTCGGCAGCCCATACACCAGCCGTGCTGCTGCTCCCATTGTCCGCGTCACAAAACAACAGGCATGGACAAACAGGCCTATGAACAGGAAACCCAGAATGTACCGGATGTACAGAAGTCCGGATGTTCCAAGGGGATGTGAGGGTCCGTGTAAGGTACAGTCGTTTGAATCTCGACACGATGTCGTTCATATTGGTAAGGTAATGTGTATTTCGGATGTTACGCGTGGAGTCGGTTTGACCCATCGTATAGGTAAGCGTTTTTGTGTCAAGTCAGTTTATGTTTTAGGTAAGATATGGATGGACGAGAACATCAAGACCAAGAACCATACGAATTCGGTGATGTTTTTCCTTGTTCGTGATCGACGACCGGTAGATAAACCACAAGATTTTGGTGAAGTATTTAATATGTTTGATAATGAGCCGAGTACGGCCACCGTTAAGAACATGCATAGGGATCGGTACCAGGTGTTGAGGAAATGGCATGCAACCGTTACTGGTGGTCAATATGCATCGAAGGAACAGGCGTTGGTTAAGAAGTTTATCAGGGTTAACAATTATGTTGTTTACAACCAGCAGGAGGCAGGAAAATACGAGAATCACACCGAGAATGCATTGATGCTTTATATGGCTTGTACCCATGCTAGTAACCCAGTTTATGCTACGCTTAAGATTCGGATATATTTTTATGACTCTGTAACGAATTGA
		</sequence>
		<sequence>
			<taxon idref="BYVMV-INGun06GU112027"/>
			ATGTCGAAGCGAGCTGCAGATATCGTCATTTCTACGCCCGCGTCGAAAGTACGCCGGCGTCTGAACTTCGGCAGCCCTTACACCAGCCGTGCTGCTGCCCCCATTGTCCGCGTCACAAAACAACAGGCATGGACAAACAGGCCTATGAACAGGAAACCCAGAATGTACCGGATGTACAGAAGTCCGGATGTTCCAAGGGGATGTGAGGGTCCCTGTAAGGTACAGTCGTTTGAATCTCGACACGATGTTGTCCATATTGGTAAGGTAATGTGTATTTCTGATGTTACGCGTGGAGTCGGTTTGACCCATCGTATAGGTAAGCGTTTTTGTGTCAAGTCAGTTTATGTTTTAGGTAAGATATGGATGGACGAGAACATCAAGACCAAGAACCATACGAATTCGGTGATGTTTTTCCTTGTTCGTGATCGACGACCGACAGATAAACCACAAGATTTTGGTGAAGTATTTAATATGTTTGATAACGAGCCCAGTACGGCCACCGTGAAGAACATGCATAGGGATCGGTACCAGGTGTTGAGGAAATGGCATGCAACCGTTACTGGTGGACAATATGCATCTAAGGAACAGGCGTTGGTTAAGAAGTTTATCAGGGTTAACAATTATGTTGTTTACAACCAGCAGGAGGCAGGAAAATACGAGAATCACACCGAGAATGCGTTGATGCTTTATATGGCTTGTACCCATGCTAGCAACCCAGTTTATGCTACGCTGAAGATTCGGATATATTTTTATGACTCTGTAACGAATTGA
		</sequence>
		<sequence>
			<taxon idref="BYVMV-INHar06JQ326264"/>
			ATGTCGAAGCGAGCTGCCGATATCGTCATTTCTACGCCCGCGTCGAAAGTACGCCGGCGTCTGAACTTCGGCAGCCCATACACCAGCCGTGCTGCTGCCCCCATTGTCCGCGTCACAAAACAACAGGCATGGACAAACAGGCCTATGAACAGGAAACCCAGAATGTACCGGATGTACAGAAGTCCGGATGTTCCAAGGGGATGTGAGGGTCCCTGTAAGGTACAGTCGTTTGAATCTCGACACGATGTCGTTCATATTGGTAAGGTAATGTGTATTTCGGATGTTACGCGTGGAGTCGGTTTGACCCATCGTATAGGTAAGCGTTTTTGTGTCAAGTCAGTTTATGTTTTAGGTAAGATATGGATGGACGAGAACATCAAGACCAAGAACCATACGAATTCGGTGATGTTTTTCCTTGTTCGTGATCGACGACCGGTAGATAAACCACAGGATTTTGGTGAGGTATTTAATATGTTTGATAACGAGCCCAGTACGGCGACCGTGAAGAACATGCATAGGGATCGGTACCAGGTGTTGAGGAAATGGCATGCAACCGTTACTGGTGGACAATATGCGATTAAGGAACAGGCGTTGGTTAAGAAATTTGTTAGGGTTAACAATTACGTTGTTTACAACCAGCAGGAGGCAGGAAAATACGAGAATCATACCGAGAATGCGTTGATGCTTTATATGGCTTGTACTCATGCTAGCAATCCAGTTTATGCTACGCTGAAGATTAGGATATATTTTTATGACTCTGTAACGAATTGA
		</sequence>
		<sequence>
			<taxon idref="BYVMV-INHar07FN645923"/>
			ATGTCGAAGCGAGCTGCCGATATCGTCATTTCTACGCCCGCGTCGAAAGTACGCCGGCGTCTGAACTTCGGCAGCCCATACACCAGCCGTGCTGCTGCCCCCATTGTCCGCGTCACAAAACAACAGGCATGGACAAACAGGCCTATGAACAGGAAACCCAGAATGTACCGGATGTACAGAAGTCCGGATGTTCCAAGGGGATGTGAGGGTCCCTGTAAGGTACAGTCGTTTGAATCTCGACACGATGTCGTTCATATTGGTAAGGTAATGTGTATTTCGGATGTTACGCGTGGAGTCGGTTTGACCCATCGTATAGGTAAGCGTTTTTGTGTCAAGTCAGTTTATGTTTTAGGTAAGATATGGATGGACGAGAACATCAAGACCAAGAACCATACGAATTCGGTGATGTTTTTCCTTGTTCGTGATCGACGACCGACAGATAAACCACAAGATTTTGGTGAAGTATTTAATATGTTTGATAACGAGCCCAGTACGGCGACCGTGAAGAACATGCATAGGGATCGGTACCAGGTGTTGAGGAAATGGCATGCAACCGTTACTGGTGGACAATATGCGAGTAAGGAACAGGCGTTGGTTAAGAAATTTGTTAGGGTTAACAATTATGTTGTTTACAACCAGCAGGAGGCAGGAAAATACGAGAATCATACGGAGAATGCGTTAATGCTTTATATGGCTTGTACCCACGCTAGCAACCCAGTTTATGCTACGCTGAAGATTAGGATATATTTTTATGACTCTGTAACGAATTGA
		</sequence>
		<sequence>
			<taxon idref="BYVMV-INJal06GU112026"/>
			ATGTCGAAGCGAGCTGCAGATATCGTCATTTCTACGCCCGCGTCGAAAGTACGCCGGCGTCTGAACTTCGGCAGCCCATACACCAGCCGTGCTGCTGCCCCCATTGTCCGCGTCACAAAACAACAGGCATGGACAAACAGGCCTATGAACAGGAAACCCAGAATGTACCGGATGTACAGAAGTCCGGATGTTCCAAGGGGATGTGAGGGTCCCTGTAAGGTACAGTCGTTTGAATCTCGACACGATATCGTTCATATTGGTAAGGTAATGTGTATTTCGGATGTTACGCGTGGAGTCGGTTTGACCCATCGTATAGGTAAGCGTTTTTGTGTCAAGTCAGTTTATGTTTTAGGTAAGATATGGATGGACGAGAACATCAAGACCAAGAACCATACGAATTCGGTGATGTTTTTCCTTGTTCGTGATCGACGACCGGTAGATAAACCACAAGATTTTGGTGAAGTATTTAATATGTTTGATAACGAGCCTAGTACGGCGACCGTGAAGAACATGCATAGGGATCGATACCAGGTGTTGAGGAAATGGCATGCAACCGTTACTGGTGGACAATATGCGAGTAAGGAGCAGGCTTTGGTCAAGAAGTTTGTTAGGGTTAACAACTACGTTGTTTACAACCAGCAGGAAGCAGGAAAATACGAGAATCACACCGAGAATGCATTGATGCTTTATATGGCTTGTACCCATGCTAGCAATCCTGTTTATGCTACTCTTAAGATTAGAATATATTTTTATGACTCTGTAACGAACTAA
		</sequence>
		<sequence>
			<taxon idref="BYVMV-INJal06GU112028"/>
			ATGTCGAAGCGAGCTGCCGATATCGTCATTTCTACGCCCGCGTCGAAAGTACGCCGGCGTCTGAACTTCGGCAGCCCATACACCAGCCGTGCTGCTGCCCCCATTGTCCGCGTCACAAAACAACAGGCATGGACAAACAGGCCTATGAACAGGAAACCCAGAATGTACCGGATGTACAGAAGTCCGGATGTTCCAAGGGGATGTGAGGGTCCCTGTAAGGTACAGTCGTTTGAATCTCGACACGATGTCGTTCATATTGGTAAGGTAATGTGTATTTCGGATGTTACGCGTGGAGTCGGTTTGACCCATCGTATAGGTAAGCGTTTTTGTGTCAAGTCAGTTTATGTTTTAGGTAAGATATGGATGGACGAGAACATCAAGACCAAGAACCATACGAATTCGGTGATGTTTTTCCTTGTTCGTGATCGACGACCGACAGATAAACCACAAGATTTTGGTGAAGTATTTAATATGTTTGATAACGAGCCCAGTACGGCGACCGTGAAGAACATGCATAGGGATCGGTACCAGGTGTTGAGTAAATGGCATGCAACCGTTACTGGTGGACAATATGCGAGTAAGGAACAGGCGTTGGTCAAGAAGTTTGTTAGGGTTAACAATTACGTTGTTTACAACCAGCAGGAAGCAGGAAAATACGAGAATCACACCGAGAATGCATTGATGCTTTACATGGCTTGTACTCATGCTAGCAACCCAGTTTATTCTACTCTTAAGATTAGAATATATTTTTATGACTCTGTAACGAACTGA
		</sequence>
		<sequence>
			<taxon idref="BYVMV-INJal06GU112033"/>
			ATGTCGAAGCGAGCTGCCGATATCGTCATTTCTACGCCCGCGTCGAAAGTACGTCGGCGTCTGAACTTCGGCAGCCCATACACCAGCCGTGTTGCTGCGCCCATTGTCCGCGTCACAAAACAACAGGCATGGACAAACAGGCTTATGAACAGGAAGCCCAGAATGTATCGGATGTACAGAAGTCCGGATGTTCCAAGGGGTTGTGAGGGTCCCTGTAAGGTACAATCCTTTGAGTCTAGACACGATGTTGTTCATATTGGTAAGGTAATGTGTATTTCTGATGTTACGCGTGGAGTCGGTTTGACCCACCGTATAGGTAAGCGTTTCTGTGTCAAGTCAGTTTATGTTTTAGGTAAGATATGGATGGACGAGAACATCAAGACCAAGAACCATACGAATTCGGTGATGTTTTTCCTTGTTCGTGATCGACGACCGGTAGATAAACCCCAGGATTTTGGTGAGGTATTTAACATGTTTGACAACGAACCCAGTACGGCTACCGTGAAGAATAGTCATAGGGATCGTTACCAGGTGTTGAGGAAATGGCATGCAACCGTCACGGGTGGTCAATATGCGAGTAAGGAACAGGCGTTGGTCAAGAAGTTTGTCAAGGTTAACAATTATGTTGTTTACAATCAACAGGAAGCAGGAAAATACGAGAATCATACGGAGAATGCGTTGATGCTTTATATGGCTTGTACCCATGCTAGTAACCCAGTGTATGCTACGCTTAAGATTCGTATTTATTTTTATGACTCTGTAACGAATTGA
		</sequence>
		<sequence>
			<taxon idref="BYVMV-INJal06GU112037"/>
			ATGTCGAAGCGAGCTGCCGATATCGTCATTTCTACGCCCGCGTCGAAAGTACGCCGGCGTCTGAACTTCGGCAGCCCATACACCAGCCGTGCTGCTGCCCCCATTGTCCGCGTCACAAAACAACAGGCATGGACAAACAGGCCTATGAACAGGAAACCCAGAATGTACCGGATGTACAGAAGTCCGGATGTTCCAAGGGGATGTGAGGGTCCCTGTAAGGTACAGTCTTTTGAATCCCGACACGATGTCGTTCATATTGGGAAGGTAATGTGTATTTCTGATGTTACGCGTGGAGTCGGTTTGACCCATCGTATAGGTAAGCGTTTTTGTGTCAAGTCAGTTTATGTTTTAGGTAAGATCTGGATGGACGAGAACATCAAGACCAAGAACCATACGAATTCGGTGATGTTTTTCCTTGTTCGTGACCGACGACCGACAGATAAACCACAAGATTTTGGTGAAGTATTTAATATGTTTGATAACGAGCCCAGTACGGCAACCGTGAAGAACATGCATAGGGATCGTTACCAAGTGTTGAGGAAGTGGCATGCCACCGTGACGGGAGGAACATATGCATCTAGGGAGCAAGCGTTGGTTAGGAAGTTTGTTAGGGTTAATAATTATGTAGTTTATAATCAACAAGAGGCCGGCAAGTATGAGAATCATACTGAGAACGCATTGATGTTGTATATGGCCTGTACTCATGCATCAAATCCTGTATATGCTACGTTGAAGATCCGGATATATTTTTATGACTCTGTAACGAATTGA
		</sequence>
		<sequence>
			<taxon idref="BYVMV-INJal06GU112040"/>
			ATGTCGAAGCGAGCTGCCGATATCGTCATTTCTACGCCCGCGTCGAAAGTACGCCGGCGTCTGAACTTCGGCAGCCCATACACCAGCCGTGCTGCTGCCCCCATTGTCCGCGTCACAAAACAACAGGCATGGACAAACAGGCCTATGAACAGGAAACCCAGAATGTACCGGATGTACAGAAGTCCGGATGTTCCAAGGGGATGTGAGGGTCCCTGTAAGGTACAGTCGTTTGAATCTCGACACGATGTTGTTCATATTGGTAAGGTAATGTGTATTTCGGATGTTACGCGTGGAGTCGGTTTGACCCATCGTATAGGTAAGCGTTTTTGTGTCAAGTCAGTTTATGTTTTAGGTAAGATATGGATGGACGAGAACATCAAGACCAAGAACCATACGAATTCGGTGATGTTTTTCCTTGTTCGTGATCGACGACCGACAGATAAACCACAAGATTTTGGTGAAGTATTTAATATGTTTGATAACGAGCCCAGTACGGCGACCGTGAAGAACATGCATAGGGATCGGTACCAGGTGTTGAGGAAATGGCATGCAACCGTTACTGGTGGACAATATGCGAGTAAGGAACAGGCGTTGGTTAAGAAATTTGTTAGGGTTAACAATTATGTTGTTTACAACCAGCAGGAGGCAGGAAAATACGAGAATCACACCGAGAATGCATTGATGCTTTATATGGCTTGTACCCATGCTAGTAACCCAGTTTATGCTACGCTTAAGATTAGAATATATTTTTATGACTCTGTAACGAACTAA
		</sequence>
		<sequence>
			<taxon idref="BYVMV-INJal06GU112046"/>
			ATGTCGAAGCGAGCTGCAGATATCGTCATTTCTACGCCCGCGTCGAAAGTACGCCGGCGTCTGAACTTCGGCAGCCCTTACACCAGCCGTGCTGCTGCCCCCATTGTCCGCGTCACAAAACAACAGGCATGGACAAACAGGCCTATGAACAGGAAACCCAGAATGTACCGGATGTACAGAAGTCCGGATGTTCCAAGGGGATGTGAGGGTCCCTGTAAGGTACAGTCGTTTGAATCTCGACACGATGTTGTCCATATTGGTAAGGTAATGTGTATTTCTGATGTTACGCGTGGAGTCGGTTTGACCCATCGTATAGGTAAGCGTTTTTGTGTCAAGTCAGTTTATGTTTTAGGTAAGATATGGATGGACGAGAACATCAAGACCAAGAACCATATGAATTCGGTGATGTTTTTCATTGTTCGTGATCGACGACCGACAGATAAACCACAAGATTTTGGTGAAGTATTTAATATGTTTGATAACGAGCCCAGTACGGCGACCGTGAAGAACATGCATAGGGATCGGTACCAGGTGTTGAGTAAATGGCATGCAACCGTTACTGGTGGACAATATGCGAGTAAGGAACAGGCGTTGGTCAAGAAGTTTGTTAGGGTTAACAATTACGTTGTTTACAACCAGCAGGAAGCAGGAAAATACGAGAATCACACCGAGAATGCATTGATGCTTTACATGGCTTGTACTCATGCTAGCAACCCAGTTTATTCTACTCTTAAGATTAGAATATATTTTTATGACTCTGTAACGAATTAA
		</sequence>
		<sequence>
			<taxon idref="BYVMV-INKai06GU112057"/>
			ATGTCGAAGCGAGCTGCCGATATCGTCATTTCTACGCCCGCGTCGAAAGTACGCCGGCGTCTGAACTTCGGCAGCCCATACACCAGCCGTGCTGCTGCCCCCATTGTCCGCGTCACAAAACAACAGGCATGGACAAACAGGCCTATGAACAGGAAACCCAGAATGTACCGGATGTACAGAAGTCCGGATGTTCCAAGGGGATGTGAGGGTCCCTGTAAGGTACAGTCGTTTGAATCTCGACACGATGTCGTTCATATTGGTAAGGTAATGTGTATTTCGGATGTTACGCGTGGAGTCGGTTTGACCCATCGTATAGGTAAGCGTTTTTGTGTCAAGTCAGTTTATGTTTTAGGTAAGATATGGATGGACGAGAACATCAAGACCAAGAACCATACGAATTCGGTGATGTTTTTCCTTGTTCGTGATCGACGACCGACAGATAAACCACAAGATTTTGGTGAAGTATTTAATATGTTTGATAACGAGCCCAGTACAGCGACCGTGAAGAACATGCATAGGGATCGGTACCAGGTGTTGAGGAAATGGCATGCAACCGTTACTGGTGGTCAATATGCAGCTAGGGAACAGGCGTTGGACAAGAAGTTTGTCAGGGTTAACAATTATGTTGTTTACAACCAGCAGGAGGCAGGAAAATACGAGAATCACACCGAGAATGCATTGATGCTTTATATGGCTTGTACCCATGCTAGTAACCCAGTGTATGCTACGCTTAAGATTCGTATTTATTTTTATGACTCTGTAACGAATTGA
		</sequence>
		<sequence>
			<taxon idref="BYVMV-INKai06GU112058"/>
			ATGTCGAAGCGAGCTGCCGATATCGTCATTTCTACGCCCGCGTCGAAAGTACGCCGGCGTCTGAACTTCGGCAGCCCATACACCAGCCGTGCTGCTGCCCCCATTGTCCGCGTCACAAAACAACAGGCATGGACAAACAGGCCTATGAACAGGAAACCCAGAATGTACCGGATGTACAGAAGTCCGGATGTTCCAAGGGGATGTGAGGGTCCCTGTAAGGTACAGTCGTTTGAATCTCGACACGATGTCGATCATATTGGTAAGGTAATGTGTATTTCGGATGTTACGCGTGGAGTCGGTTTGACCCATCGTATAGGTAAGCGTTTTTGTGTCAAGTCAGTTTATGTTTTAGGTAAGATATGGATGGACGAGAACATCAAGACCAAGAACCATACGAATTCGGTGATGTTTTTCCTTGTTCGTGATCGACGACCGACAGATAAACCACAAGATTTTGGTGAAGTATTTAATATGTTTGATAACGAGCCCAGTACAGCGACCGTGAAGAACATGCATAGGGATCGGTACCAGGTGTTGAGGAAATGGCATGCAACCGTTACTGGTGGTCAATATGCAGCTAGGGAACAGGCGTTGGACAAGAAGTTTGTCAGGGTTAACAATTATGTTGTTTACAACCAGCAGGAGGCAGGAAAATACGAGAATCACACCGAGAATGCATTGATGCTTTATATGGCTTGTACCCATGCTAGTAACCCAGTGTATGCTACGCTTAAGATTCGTATTTATTTTTATGACTCTGTAACGAATTGA
		</sequence>
		<sequence>
			<taxon idref="BYVMV-INKal09KJ462082"/>
			ATGTCGAAGCGAGCTGCCGATATCGTCATTTCTACGCCCGCGTCGAAAGTACGCCGGCGTCTGAACTTCGGCAGCCCATACACCAGCCGTGCTGCTGCCCCCATTGTCCGCGTCACAAAACAACAGGCATGGACAAACAGGCCTATGAACAGGAAACCCAGAATGTACCGGATGTACAGAAGTCCGGATGTTCCAAGGGGATGTGAGGGTCCCTGTAAGGTACAGTCGTTTGAATCTCGACACGATGTCGTTCATATTGGTAAGGTAATGTGTATTTCGGATGTTACTCGTGGAACTGGGCTGACCCACCGAGTGGGTAAAAGGTTCTGTGTCAAGTCAGTTTATGTTTTAGGTAAGATATGGATGGACGAGAACATCAAGACCAAGAACCATACGAATTCGGTGATGTTTTTCCTTGTTCGTGATCGACGACCGACAGATAAACCACAAGATTTTGGTGAAGTATTTAATATGTTTGATAACGAGCCCAGTACGGCGACCGTGAAGAACATGCATAGGGATCGGTACCAGGTGTTGAGGAAATGGCATGCAACCGTTACTGGTGGACAATATGCGAGTAAGGAACAGGCGTTGGTTAAGAAATTTGTTAGGGTTAACAATTATGTTGTTTACAACCAGCAGGAGGCAGGAAAATACGAGAATCATACGGAGAATGCGTTAATGCTTTATATGGCTTGTACCCACGCTAGCAACCCAGTTTATGCTACGCTGAAGATTAGGATATATTTTTATGACTCTGTAACGAATTGA
		</sequence>
		<sequence>
			<taxon idref="BYVMV-INKar05GU112008"/>
			ATGTCGAAGCGAGCTGCAGATATCGTCATTTCTACGCCCGCGTCGAAAGTACGTCGGCGTCTGAACTTCGGCAGCCCATACACCAGCCGTGCTGCTGCCCCCATTGTCCGCGTCACAAAACAACAGGCATGGACAAACAGGCCTATGAACAGGAAACCCAGAATGTACCGGATGTACAGAAGTCCGGATGTTCCAAGGGGTTGTGAAGGCCCATGTAAGGTACAATCGTTTGAGTCCAGACATGATGTTGTCCATATTGGTAAGGTAATGTGTATTTCTGATGTTACGCGTGGAGTCGGTTTGACCCATCGTATTGGTAAACGTTTTTGTGTCAAGTCAGTTTATGTTTTAGGTAAGATATGGATGGATGAAAATATAAAGACCAAGAATCACACGAATTCTGTGATGTTCTTCTTTGTCCGCGACCGTCGTCCTGTTGACAAACCTCAGGATTTTGGTGAAGTATTCAATATGTTTGACAACGAACCCAGTACAGCAACTGTGAAGAATAGTCATAGGGATCGTTACCAGGTGTTGAGGAAATGGCATGCAACCGTCACGGGTGGTCAATATGCGAGTAAGGAACAGGCTTTGGTCAAGAAGTTTGTCAGAGTTAACAATTATGTTGTTTACAACCAGCAGGAGGCAGGAAAATACGAAAATCACACCGAGAATGCATTGATGCTTTATATGGCTTGTACCCATGCTAGTAACCCAGTTTATGCTACGCTTAAGATTCGGATATATTTTTATGACTCTGTAACGAATTGA
		</sequence>
		<sequence>
			<taxon idref="BYVMV-INKar05GU112076"/>
			ATGTCGAAGCGAGCTGCCGATATCGTCATTTCTACCCCCGCGTCGAAAGTACGCCGGCGTCTGAACTTCGGCAGCCCATACACCAGCCGTGCTGCTGCCCCCATTGTCCGCGTCACAAAACAACAGGCATGGACAAACAGGCCTATGAACAGGAAACCCAGAATGTACCGGATGTACAGAAGTCCGGATGTTCCAAGGGGATGTGAGGGTCCCTGTAAGGTACAGTCGTTTGAATCTCGACACGATGTCGTTCATATTGGTAAGGTAATGTGTATTTCGGATGTTACGCGTGGAGTCGGTTTGACCCATCGTATAGGTAAGCGTTTTTGTGTCAAGTCAGTTTATGTTTTAGGTAAGATATGGATGGACGAGAACATCAAGACCAAGAACCATACGAATTCGGTGATGTTTTTCCTTGTTCGTGATCGACGACCGGTAGATAAACCACAGGATTTTGGTGAGGTATTTAATATGTTTGATAACGAGCCCAGTACGGCGACCGTGAAGAACATGCATAGGGATCGGTACCAGGTGTTGAGGAAATGGCATGCAACCGTTACTGGTGGACAATATGCGAGTAAGGAACAGGCGTTGGTCAAGAAGTTTGTTAGGGTTAACAATTATGTTGTTTACAACCAACAGGAAGCAGGAAAATACGAGAATCATACGGAGAATGCGTTGATGCTTTATATGGCTTGTACCCATGCTAGCAACCCAGTGTATGCTACGCTGAAGATTCGGATTTATTTTTATGACTCTGTAACGAATTGA
		</sequence>
		<sequence>
			<taxon idref="BYVMV-INKar05GU112077"/>
			ATGTCGAAGCGAGCTGCAGATATCGTCATTTCTACGCCCGCGTCGAAAGTACGTCGGCGTCTGAACTTCGGCAGCCCATACACCAGCCGTGCTGCTGCCCCCATTGTCCGCGTCACAAAGCAACAGGCATGGACAAACAGGCCTATGAACAGGAAACCCAGAATGTACCGGATGTACAGAAGTCCGGATGTTCCAAGGGGTTGTGAAGGCCCATGTAAGGTACAATCGTTTGAGTCCAGACATGATGTTGTCCATATTGGTAAGGTAATGTGTATTTCTGATGTTACGCGTGGAGTCGGTTTGACCCATCGTATTGGTAAACGTTTTTGTGTCAAGTCAGTTTATGTTTTAGGTAAGATATGGATGGATGAAAATATAAAGACCAAGAATCACACGAATTCGGTGATGTTTTTCCTTGTTCGTGATCGACGACCGGCAGATAAACCCCAGGATTTTGGTGAGGTATTTAATATGTTTGACAACGAGCCCAGTACGGCGACCGTGAAGAACATGCATAGGGATCGGTACCAGGTGTTGAGGAAATGGCATGCAACCGTTACTGGTGGACAATATGCGAGTAAGGAACAGGCGTTGGTCAAGAAGTTTGTCAGGGTTAACAATTATGTTGTTTACAACCAGCAGGAAGCAGGAAAATACGAGAATCATACGGAGAATGCGTTGATGCTTTATATGGCTTGTACCCATGCTAGCAACCCAGTGTATGCTACGCTTAAGATTCGGATTTATTTTTATGACTCTGTAACGAATTGA
		</sequence>
		<sequence>
			<taxon idref="BYVMV-INKar06JQ326263"/>
			ATGTCGAAGCGAGCTGCAGATATCGTCATTTCTACGCCCGCGTCGAAAGTACGCCGGCGTCTGAACTTCGGCAGCCCATACACCAGCCGTGCTGCTGCTCCCATTGTCCGCGTCACAAAACAACAGGCATGGACAAACAGGCCTATGAACAGGAAACCCAGAATGTACCGGATGTACAGAAGTCCGGATGTTCCAAGGGGATGTGAGGGTCCCTGTAAGGTACAGTCGTTTGAATCTCGACACGATGTCGTTCATATTGGTAAGGTAATGTGTATTTCGGATGTTACGCGTGGAGTCGGTTTGACCCATCGTATAGGTAAGCGTTTTTGTGTCAAGTCAGTTTATGTTTTAGGTAAGATATGGATGGACGAGAACATCAAGACCAAGAACCATACGAATTCGGTGATGTTTTTCCTTGTTCGTGATCGACGACCGGTAGATAAACCACAAGATTTTGGTGAAGTATTTAATATGTTTGATAACGAGCCCAGTACGGCGACCGTGAAGAACATGCATAGGGATCGGTACCAGGTGTTGAGGAAATGGCATGCAACCGTTACTGGTGGACAATATGCGAGTAAGGAGCAGGCTTTGGTCAAGAAGTTTGTTAGGGTTAATAACTACGTTGTTTACAACCAGCAGGAAGCAGGAAAATACGAGAATCACACCGAGAATGCATTGATGCTTTACATGGCTTGTACTCATGCTAGCAACCCAGTGTATGCTACGCTTAAGATTCGAATATATTTTTATGACTCTGTAACGAACTAA
		</sequence>
		<sequence>
			<taxon idref="BYVMV-INKarnat05FJ179370"/>
			ATGTCGAAGCGAGCTGCCGATATCGTCATTTCTACGCCCGCGTCGAAAGTACGCCGGCGTCTGAACTTCGGCAGCCCATACACCAGCCGTGCTGCTGCCCCCATTGTCCGCGTCACAAAACAACAGGCATGGACAAACAGGCCTATGAACAGGAAACCCAGAATGTACCGGATGTACAGAAGTCCGGATGTTCCAAGGGGATGTGAGGGTCCCTGTAAGGTACAGTCGTTTGAATCTCGACACGATATCGTTCATATTGGTAAGGTAATGTGTATTTCGGATGTTACGCGTGGAGTCGGTTTGACGCATCGTATAGGTAAGCGTTTTTGCGTCAAGTCAGTTTATGTTTTAGGTAAGATATGGATGGACGAGAACATCAAGACCAAGAACCATACGAATTCGGTGATGTTTTTCCTTGTTCGTGATCGACGACCGACAGATAAACCACAAGATTTTGGTGAAGTATTTAATATGTTTGATAACGAGCCCAGTACGGCGACCGTGAAGAACATGCATAGGGATCGGTACCAGGTGTTGAGGAAATGGCATGCAACCGTTACTGGTGGACAATATGCGAGTAAGGAACAGGCGTTGGTTAAGAAATTTGTTAGGGTTAACAATTATGTTGTTTACAACCAGCAGGAGGCAGGAAAATACGAGAATCATACGGAGAATGCGTTGATGCTTTATATGGCTTGTACCCATGCTAGCAACCCAGTTTATGCTACGCTGAAGATTAGGATATATTTTTATGACTCTGTAACGAATTGA
		</sequence>
		<sequence>
			<taxon idref="BYVMV-INKarnat06JQ326270"/>
			ATGTCGAAGCGAGCTGCCGATATCGTCATTTCTACGCCCGCGTCGAAAGTACGCCGGCGTCTGAACTTCGGCAGCCCATACACCAGCCGTGCTGCTGCCCCCATTGTCCGCGTCACAAAACAACAGGCATGGACAAACAGGCCTATGAACAGGAAACCCAGAATGTACCGGATGTACAGAAGTCCGGATGTTCCAAGGGGATGTGAGGGTCCCTGTAAGGTACAGTCGTTTGAATCTCGACACGATGTCGTTCATATTGGTAAGGTAATGTGTATTTCGGATGTTACGCGTGGAGTCGGTTTGACCCATCGTATAGGTAAGCGTTTTTGTGTCAAGTCAGTTTATGTTTTAGGTAAGATATGGATGGACGAGAACATCAAGACCAAGAACCATACGAATTCGGTGATGTTTTTCCTTGTTCGTGATCGACGACCGACAGATAAACCACAAGATTTTGGTGAAGTATTTAATATGTTTGATAACGAGCCCAGTACGGCCACCGTTAAGAACATGCATAGGGATCGGTACCAGGTGTTGAGGAAATGGCATGCAACCGTTACTGGTGGTCAATATGCGAGTAAGGAACAGGCGTTGGTCAAGAAGTTTGTCAGGGTTAACAATTATGTTGTTTACAACCAACAGGAGGCAGGAAAATACGAGAATCATACGGAGAATGCGTTGATGCTTTATATGGCTTGTACCCATGCTAGTAACCCAGTTTATGCTACTCTTAAGATTCGGATATATTTTTATGACTCTGTAACGAATTGA
		</sequence>
		<sequence>
			<taxon idref="BYVMV-INKer05GU112060"/>
			ATGTCGAAGCGAGCTGCAGATATCGTCATTTCTACGCCCGCGTCGAAAGTACGCCGGCGTCTGAACTTCGGCAGCCCTTACACCAGCCGTGCTGCTGCCCCCATTGTCCGCGTCACAAAACAACAGGCATGGACAAACAGGCCTATGAACAGGAAACCCAGAATGTACCGGATGTACAGAAGTCCGGATGTTCCAAGGGGATGTGAGGGTCCCTGTAAGGTACAGTCGTTTGAATCTCGACACGATGTTGTCCATATTGGTAAGGTAATGTGTATTTCTGATGTTACGCGTGGAGTCGGTTTGACCCATCGTATAGGTAAGCGTTTTTGTGTCAAGTCAGTTTATGTTTTAGGTAAGATATGGATGGACGAGAACATCAAGACCAAGAACCATACGAATTCGGTGATGTTTTTCCTTGTTCGTGATCGACGACCGACAGATAAACCACAAGATTTTGGTGAAGTATTTAATATGTTTGATAACGAGCCCAGTACGGCCACCGTTAAGAACATGCATAGGGATCGGTACCAGGTGTTGAGGAAATGGCATGCAACCGTTACTGGTGGTCAATATGCATCGAAGGAACAGGCGTTGGTTAAGAAGTTTATCAGGGTTAACAATTATGTTGTTTACAACCAGCAGGAGGCAGGAAAATACGAGAATCACACCGAGAATGCATTGATGCTTTATATGGCTTGTACTCATGCTAGTAACCCAGTTTATGCTACGCTTAAGATTCGGATATATTTTTATGACTCTGTAACGAATTGA
		</sequence>
		<sequence>
			<taxon idref="BYVMV-INKol05GU112025"/>
			ATGTCGAAGCGAGCTGCAGATATCGTCATTTCTACGCCCGCGTCGAAAGTACGCCGGCGTCTGAACTTCGGCAGCCCATACACCAGCCGTGCTGCTGCCCCCATTGTCCGCGTCACAAAACAACAGGCATGGACAAACAGGCCTATGAACAGGAAACCCAGAATGTACCGGATGTACAGAAGTCCGGATGTTCCAAGGGGATGTGAGGGTCCCTGTAAGGTACAGTCGTTTGAATCTCGACACGATATCGTTCATATTGGTAAGGTAATGTGTATTTCGGATGTTACGCGTGGAGTCGGTTTGACCCATCGTATAGGTAAGCGTTTTTGTGTCAAGTCAGTTTATGTTTTAGGTAAGATATGGATGGACGAGAACATCAAGACCAAGAACCATACGAATTCGGTGATGTTTTTCCTTGTTCGTGATCGACGACCGGTAGATAAACCACAAGATTTTGGTGAAGTATTTAATATGTTTGATAACGAGCCTAGTACGGCGACCGTGAAGAACATGCATAGGGATCGATACCAGGTGTTGAGGAAATGGCATGCAACCGTTACTGGTGGACAATATGCGAGTAAGGAGCAGGCTTTGGTCAAGAAGTTTGTTAGGGTTAACAACTACGTTGTTTACAACCAGCAGGAAGCAGGAAAATACGAGAATCACACCGAGAATGCATTGATGCTTTATATGGCTTGTACCCATGCTAGCAATCCTGTTTATGCTACTCTTAAGATTAGAATATATTTTTATGACTCTGTAACGAACTAA
		</sequence>
		<sequence>
			<taxon idref="BYVMV-INMah06JQ326267"/>
			ATGTCGAAGCGAGCTGCAGATATCGTCATTTCTACGCCCGCGTCGAAAGTACGCCGGCGTCTGAACTTCGGCAGCCCTTACACCAGCCGTGCTGCTGCCCCCATTGTCCGCGTCACAAAACAACAGGCATGGACAAACAGGCCTATGAACAGGAAACCCAGAATGTACCGGATGTACAGAAGTCCGGATGTTCCAAGGGGATGTGAGGGTCCCTGTAAGGTACAGTCGTTTGAATCTCGACACGATGTTGTCCATATTGGTAAGGTAATGTGTATTTCTGATGTTACGCGTGGAGTCGGTTTGACCCATCGTATAGGTAAGCGTTTTTGTGTCAAGTCAGTTTATGTTTTAGGTAAGATATGGATGGACGAGAACATCAAGACCAAGAACCATACGAATTCGGTGATGTTTTTCCTTGTTCGTGATCGACGACCGACAGATAAACCACAAGATTTTGGTGAAGTATTTAATATGTTTGATAACGAGCCCAGTACGGCGACCGTGAAGAACATGCATAGGGATCGGTACCAGGTGTTGAGGAAATGGCATGCAACCGTTACTGGTGGACAATATGCGAGTAAGGAACAGGCGTTGGTTAAGAAATTTGTTAGGGTTAACAATTATGTTGTTTACAACCAGCAGGAGGCAGGAAAATACGAGAATCATACGGAGAATGCGTTGATGCTTTATATGGCTTGTACCCATGCTAGCAACCCAGTTTATGCTACGCTGAAGATTAGGATATATTTTTATGACTCTGTAACGAATTGA
		</sequence>
		<sequence>
			<taxon idref="BYVMV-INMah06JQ359505"/>
			ATGTCGAAGCGAGCTGCCGATATCGTCATTTCTACGCCCGCGTCGAAAGTACGCCGGCGTCTGAACTTCGGCAGCCCATACACCAGCCGTGCTGCTGCCCCCATTGTCCGCGTCACAAAACAACAGGCATGGACAAACAGGCCTATGAACAGGAAACCCAGAATGTACCGGATGTACAGAAGTCCGGATGTTCCAAGGGGATGTGAGGGTCCCTGTAAGGTACAGTCGTTTGAATCTCGACACGATATCGTTCATATTGGTAAGGTAATGTGTATTTCGGATGTTACGCGTGGAGTCGGTTTGACCCATCGTATAGGTAAGCGTTTTTGTGTCAAGTCAGTTTATGTTTTAGGTAAGATATGGATGGACGAGAACATCAAGACCAAGAACCATACGAATTCGGTGATGTTTTTCCTTGTTCGTGATCGACGACCGACAGATAAACCACAAGATTTTGGTGAAGTATTTAATATGTTTGATAACGAGCCCAGTACGGCGACCGTGAAGAACATGCATAGGGATCGGTACCAGGTGTTGAGGAAATGGCATGCAACCGTTACTGGTGGACAATATGCGAGTAAGGAACAGGCGTTGGTTAAGAAATTTGTTAGGGTTAACAATTATGTTGTTTACAACCAGCAGGAGGCAGGAAAATATGAGAATCATACGGAGAATGCGTTGATGCTTTATATGGCTTGTACCCATGCTAGCAACCCAGTTTATGCTACGCTGAAGATTAGGATATATTTTTATGACTCTGTAACGAATTGA
		</sequence>
		<sequence>
			<taxon idref="BYVMV-INMah06JQ326266"/>
			ATGTCGAAGCGAGCTGCAGATATCGTCATTTCTACGCCCGCGTCGAAAGTACGCCGGCGTCTGAACTTCGGCAGCCCATACACCAGCCGTGCTGCTGCCCCCATTGTCCGCGTCACAAAACAACAGGCATGGACAAACAGGCCTATGAACAGGAAACCCAGAATGTACCGGATGTACAGAAGTCCGGATGTTCCAAGGGGATGTGAGGGTCCCTGTAAGGTACAGTCGTTTGAATCTCGACACGATGTCGTTCATATTGGTAAGGTAATGTGTATTTCGGATGTTACGCGTGGAGTCGGTTTGACCCATCGTATAGGTAAGCGTTTTTGTGTCAAGTCAGTTTATGTTTTAGGTAAGATATGGATGGACGAGAACATCAAGACCAAGAACCATACGAATTCGGTGATGTTTTTCCTTGTTCGTGATCGACGACCGACAGATAAACCACAAGATTTTGGTGAAGTATTTAATATGTTTGATAACGAGCCCAGTACGGCGACCGTGAAGAACATGCATAGGGATCGGTACCAGGTGTTGAGGAAATGGCATGCAACCGTTACTGGTGGACAATATGCGATTAAGGAACAGGCGTTGGTTAAGAAATTTGTTAGGGTCAACAATTACGTTGTTTACAACCAGCAGGAGGCAGGAAAATACGAGAATCACACCGAGAATGCATTGATGCTTTACATGGCTTGTACCCATGCTAGCAACCCAGTTTATGCTACTCTTAAGATTAGGATATATTTTTATGACTCTGTAACGAATTGA
		</sequence>
		<sequence>
			<taxon idref="BYVMV-INNde08GQ245760"/>
			ATGTCGAAGCGAGCTGCCGATATCGTCATTTCTACGCCCGCGTCGAAAGTACGTCGGCGTCTGAACTTCGGCAGCCCATACAGCAGCCGTGTTGCTGCGCCCATTGTCCGCGTCACAAAACAACAGGCATGGACAAACAGGCCTATGAACAGGAAGCCCAGAATGTATCGGATGTACAGAAGTCCGGATGTTCCAAGGGGTTGTGAGGGTCCCTGTAAGGTACAATCCTTTGAGTCTAGACACGATGTTGTTCATATTGGTAAGGTAATGTGTATTTCTGATGTTACGCGTGGAGTCGGTTTGACCCATCGTATAGGTAAGCGTTTTTGTGTCAAGTCAGTTTATGTTTTAGGTAAGATATGGATGGACGAGAACATCAAGACCAAGAACCATACGAATTCGGTGATGTTTTTCCTTGTTCGTGATCGACGACCGGTAGATAAACCCCAGGATTTTGGTGAGGTATTTTACATGTTTGACAACGAACCCAGTACGGCGACCGTGAAGAATAGTCATAGGGATCGTTACCAGGTGTTGAGGAAATGGCATGCAACCGTCACGGGTGGTCAATATGCGAGTAAGGAACAGGCGTTGGTCAAGAAGTTTGTCAAGGTTAACAATTATGTTGTTTACAATCAACAGGAAGCAGGAAAATACGAGAATCATACGGAGAATGCGTTAATGCTTTATATGGCTTGTACCCACGCTAGTAACCCAGTTTATGCTACGCTTAAGATTCGTATTTATTTTTATGACTCTGTAACGAATTGA
		</sequence>
		<sequence>
			<taxon idref="BYVMV-INNdel05GU112063"/>
			ATGTCGAAGCGAGCTGCCGATATCGTCATTTCTACGCCCGCGTCGAAAGTACGCCGGCGTCTGAACTTCGGCAGCCCATACACCAGCCGTGCTGCTGCCCCCATTGTCCGCGTCACAAAACAACAGGCATGGACAAACAGGCCTATGAACAGGAAACCCAGAATGTACCGGATGTACAGAAGTCCGGATGTTCCAAGGGGATGTGAGGGTCCCTGTAAGGTACAGTCGTTTGAATCTCGACACGATGTCGATCATATTGGTAAGGTAATGTGTATTTCGGATGTTACGCGTGGAGTCGGTTTGACCCATCGTATAGGTAAGCGTTTTTGTGTCAAGTCAGTTTATGTTTTAGGTAAGATATGGATGGACGAGAACATCAAGACCAAGAACCATACGAATTCGGTGATGTTTTTCCTTGTTCGTGATCGACGACCGGTAGATAAACCACAGGATTTTGGTGAGGTATTTAACATGTTTGACAACGAACCCAGTACGGCTACCGTGAAGAATAGTCATAGGGATCGTTACCAGGTGTTGAGGAAATGGCATGCAACCGTCACGGGTGGTCAATATGCGAGTAAGGAACAGGCGTTGGTCAAGAAGTTTGTCAAGGTTAACAATTATGTTGTTTACAATCAACAGGAAGCAGGAAAATACGAGAATCATACGGAGAATGCGTTGATGCTTTATATGGCTTGTACCCATGCTAGTAACCCAGTGTATGCTACGCTTAAGATTCGTATTTATTTTTATGACTCTGTAACGAATTGA
		</sequence>
		<sequence>
			<taxon idref="BYVMV-INPan05FJ176236"/>
			ATGTCGAAGCGAGCTGCCGATATCGTCATTTCTACGCCCGCGTCGAAAGTACGCCGGCGTCTGAACTTCGGCAGCCCTTACACCAGCCGTGCTGCTGCCCCCATTGTCCGCGTCACAAAACAACAGGCATGGACAAACAGGCCTATGAACAGGAAACCCAGAATGTACCGGATGTACAGAAGTCCGGATGTCCCAAGGGGATGTGAGGGTCCCTGTAAGGTACAGTCGTTTGAATCTCGACATGATTTCGTTTCCTTTGGTAAGGTAATGTGTATCTCGGATGTTACGCGTGGAGTCGGTTTGACCCATCGTATAGGTAAGCGTTTTTGTGTCAAGTCAGTTTATGTTTTAGGTAAGATATGGATGGACGAGAACATCAAGACCAAGAACCATACGAATTCGGTGATGTTTTTCCTTGTTCGTGATCGACGACCGACAGATAAACCACAAGATTTTGGTGAAGTATTTAATATGTTTGATAACGAGCCCAGTACAGCGACCGTGAAGAACATGCATAGGGATCGGTACCAGGTGTTGAGGAAATGGCATGCAACCGTTACTGGTGGACAATATGCGAGTAAGGAACAGGCGTTGGTTAAGAAATTTGTTAGGGTTAACAATTATGTTGTTTACAACCAGCAGGAGGCAGGAAAATACGAGAATCATACGGAGAATGCGTTGATGCTTTATATGGCTTGTACCCATGCTAGCAACCCAGTTTATGCTACGCTGAAGATTAGGATATATTTTTATGACTCTGTAACGAATTGA
		</sequence>
		<sequence>
			<taxon idref="BYVMV-INPan06GU112044"/>
			ATGTCGAAGCGAGCTGCAGATCTCGTCATTTCTATGCACGCTCTGAAAGTACGCCGGCGTCTGAACTTAGGCAGCCCATACACCAGCCGTGCTGCTGCCCCCATTGTCCGCGTCACAAAACAACAGGCATGGACAAACAGGCCTATGAACAGGAAACCCAGAATGTACCGGATGTACAGAAGTCCGGATGTTCCAAGGGGATGTGAGGGTCCCTGTAAGGTACAGTCGTTTGAATCTCGACACGATGTCGTTCATATTGGTAAGGTAATGTGTATTTCGGATGTTACGCGTGGAGTCGGTTTGACCCATCGTATAGGTAAGCGTTTTTGTGTCAAGTCAGTTTATGTTTTAGGTAAGATATGGATGGACGAGAACATCAAGACCAAGAACCATACGAATTCGGTGATGTTTTTCCTTGTTCGTGATCGACGACCGACAGATAAACCACAAGATTTTGGTGAAGTATTTAATATGTTTGATAACGATCCCAGTACGGCGACCGTGAAGAACATGCATAGGGATCGGTACCAGGTGTTGAGGAAATGGCATGCAACCGTTACTGGTGGACAATATGCGAGTAAGGAACAGGCGTTGGTTAAGAAATTTGTTAGGGTTAACAATTATGTTGTTTACAACCAGCAGGAGGCAGGAAAATACGAGAATCATACGGAGAATGCGTTGATGCTTTATATGGCTTGTACCCATGCTAGCAATCCAGTTTATGCTACGCTGAAGATTAGGATATATTTTTATGACTCTGTAACGAATTGA
		</sequence>
		<sequence>
			<taxon idref="BYVMV-INPan06GU112053"/>
			ATGTCGAAGCGAGCTGCAGATATCGTCATTTCTACGCCCGCGTCGAAAGTACGCCGGCGTCTGAACTTAGGCAGCCCATACACCAGTCGTGCTGCTGCCCCCATTGTCCGCGTCACAAAACAACAGGCATGGACAAACAGGCCTATGAACAGGAAACCCAGAATGTACCGGATGTACAGAAGTCCGGATGTTCCAAGGGGATGTGAGGGTCCCTGTAAGGTACAGTCGTTTGAATCTCGACACGATGTCGTTCATATTGGTAAGGTAATGTGTATTTCGGATGTTACGCGTGGAGTCGGTTTGACCCATCGTATAGGTAAGCGTTTTTGTGTCAAGTCAGTTTATGTTTTAGGTAAGATATGGATGGACGAGAACATCAAGACCAAGAACCATACGAATTCGGTGATGTTTTTCCTTGTTCGTGATCGACGACCGACAGATAAACCACAAGATTTTGGTGAAGTATTTAATATGTTTGATAACGAGCCCAGTACGGCGACCGTGAAGAACATGCATAGGGATCGGTACCAGGTGTTGAGGAAATGGCATGCAACCGTTACTGGTGGACAATATGCGAGTAAGGAACAGGCGTTGGTTAAGAAATTTGTTAGGGTTAACAATTATGTTGTTTACAACCAGCAGGAGGCAGGAAAATACGAGAATCATACGGAGAATGCGTTGATGCTTTATATGGCTTGTACCCATGCTAGCAACCCAGTTTATGCTACGCTGAAGATTAGGATATATTTTTATGACTCTGTAACGAATTGA
		</sequence>
		<sequence>
			<taxon idref="BYVMV-INPan06GU112079"/>
			ATGTCGAAGCGAGCTGCCGATATCGTCATTTCTACGCCCGCGTCGAAAGTACGCCGGCGTCTGAACTTCGGCAGCCCATACACCAGCCGTGCTGCTGCTCCCATTGTCCGCGTCACAAAACAACAGGCATGGACAAACAGGCCTATGAACAGGAAACCCAGAATGTACCGGATGTACAGAAGTCCGGATGTTCCAAGGGGATGTGAGGGTCCCTGTAAGGTACAATCATTTGAGTCCAGACATGATGTTGTCCATATTGGTAAGGTGATGTGTATTTCTGATGTTACGCGTGGAGTCGGTTTGACCCATCGTATTGGTAAGCGTTTTTGTGTCAAGTCAGTTTATGTTTTAGGTAAGATATGGATGGACGAGAACATCAAGACCAAGAACCATACGAATTCGGTGATGTTTTTCCTTGTTCGTGATCGACGACCGACAGATAAACCACAAGATTTTGGTGAAGTATTTAATATGTTTGATAACGAGCCCAGTACGGCGACCGTGAAGAACATGCATAGGGATCGGTACCAGGTGTTGAGGAAATGGCATGCAACCGTTACTGGTGGACAATATGCGAGTAAGGAACAGGCGTTGGTTAAGAAATTTGTTAGGGTTAACAATTATGTTGTTTACAACCAGCAGGAGGCAGGAAAATACGAGAATCATACGGAGAATGCGTTGATGCTTTATATGGCTTGTACCCATGCTAGCAACCCAGTTTATGCTACGCTGAAGATCAGGATATATTTTTATGACTCTGTAACGAATTGA
		</sequence>
		<sequence>
			<taxon idref="BYVMV-INPha05GU112018"/>
			ATGTCGAAGCGAGCTGCAGATATCGTCATTTCTACGCCCGCGTCGAAAGTACGCCGGCGTCTGAACTTCGGCAGCCCATACACCAGCCGTGCTGCTGCCCCCATTGTCCGCGTCACAAAACAACAGGCATGGACAAACAGGCCTATGAACAGGAAACCCAGAATGTACCGGATGTACAGAAGTCCGGATGTTCCAAGGGGATGTGAGGGTCCCTGTAAGGTACAGTCGTTTGAATCTCGACACGATGTCGTTCATATTGGTAAGGTAATGTGTATTTCGGATGTTACGCGTGGAGTCGGTTTGACCCATCGTATAGGTAAGCGTTTTTGTGTCAAGTCAGTTTATGTTTTAGGTAAGATATGGATGGACGAGAACATCAAGACCAAGAACCATACGAATTCGGTGATGTTTTTCCTTGTTCGTGATCGACGACCGACAGATAAACCACAAGATTTTGGTGAAATATTTAATATGTTTGATAACGAGCCCAGTACGGCGACCGTGAAGAACATGCATAGGGATCGGTACCAGGTGTTGAGTAAATGGTATGCAACCGTTACTGGTGGACAATATGCGAGTAAGGAACAGGCGTTGGTTAAGAAATTTGTTAGGGTTAACAATTATGTTGTTTACAACCAGCAGGAGGCAGGAAAATACGAGAATCATACGGAGAATGCGTTGATGCTTTATATGGCTTGTACCCATGCTAGCAACCCAGTTTATGCTACGCTGAAGATTAGGATATATTTTTATGACTCTGTAACGAATTGA
		</sequence>
		<sequence>
			<taxon idref="BYVMV-INPha06JX678966"/>
			ATGTCGAAGCGAGCTGCCGATATCGTCATTTCTACGCCCGCGTCGAAAGTACGTCGGCGTCTGAACTTCGGCAGCCCATACACCAGCCGTGTTGCTGCTCCCATTGTCCGCGTCACAAAACAACAGGCATGGACAAACAGGCCTATGAACAGGAAGCCCAGAATGTATCGGATGTACAGAAGTCCGGATGTTCCAAAGGGTTGTGAGGGTCCCTGTAAGGTACAATCCTTTGAGTCTAGACACGATGTTGTCCATATTGGTAAGGTAATGTGTATTTCTGATGTTACGCGTGGAGTCGGTTTGACCCATCGTATAGGTAAGCGTTTTTGTGTCAAGTCAGTTTATGTTTTAGGTAAGATATGGATGGACGAGAACATCAAGACCAAGAATCACACGAACAGTGTCATTTTTTTCCTTGTCCGTGATCGACGTCCTACTGGGACCCCTCAGGATTTTGGAGAGGTTTTTAACATGTTTGACAACGAACCCAGTACGGCGACCGTGAAGAATAGTCATAGGGATCGTTACCAGGTGTTGAGGAAATGGCATGCAACCGTCACGGGTGGTCAATATGCGAGTAAGGAACAAGCGTTGGTCAAGAAGTTTGTCAGGGTTAACAATTATGTTGTTTACAATCAACAGGAAGCAGGAAAATACGAGAATCATACGGAGAATGCGTTAATGCTTTATATGGCTTGTACCCACGCTAGTAACCCAGTGTATGCTACGCTTAAGATTCGTATTTATTTTTATGACTCTGTAACGAATTGA
		</sequence>
		<sequence>
			<taxon idref="BYVMV-INRai05GU112066"/>
			ATGTCGAAGCGAGCTGCCGATATCGTCATTTCTACGCCCGCGTCGAAAGTACGCCGGCGTCTGAACTTCGGCAGCCCATACACCAGCCGTGCTGCTGCCCCCATTGTCCGCGTCACAAAACAACAGGCATGGACAAACAGGCCTATGAACAGGAAACCCAGAATGTACCGGATGTACAGAAGTCCGGATGTTCCAAGGGGATGTGAGGGTCCCTGTAAGGTACAGTCGTTTGAATCTCGACACGATATCGTTCATATTGGTAAGGTAATGTGTATTTCGGATGTTACGCGTGGAGTCGGTTTGACCCATCGTATAGGTAAGCGTTTTTGTGTCAAGTCAGTTTATGTTTTAGGTAAGATATGGATGGACGAGAACATCAAGACCAAGAACCATACGAATTCGGTGATGTTTTTCCTTGTTCGTGATCGACGACCGACAGATAAACCACAAGATTTTGGTGAAGTATTTAATATGTTTGATAACGAGCCCAGTACGGCGACCGTGAAGAACATGCATAGGGATCGGTACCAGGTGTTGAGGAAATGGCATGCAACCGTTACTGGTGGACAATATGCGAGTAAGGAACAGGCGTTGGTTAAGAAATTTGTTAGGGTTAACAATTATGTTGTTTACAACCAGCAGGAGGCAGGAAAATATGAGAATCATACGGAGAATGCGTTGATGCTTTATATGGCTTGTACCCATGCTAGCAACCCAGTTTATGCTACGCTGAAGATTAGGATATATTTTTATGACTCTGTAACGAATTGA
		</sequence>
		<sequence>
			<taxon idref="BYVMV-INRai05GU112067"/>
			ATGTCGAAGCGAGCTGCCGATATCGTCATTTCTACGCCCGCGTCGAAAGTACGCCGGCGTCTGAACTTCGGCAGCCCATACACCAGCCGTGCTGCTGCCCCCATTGTCCGCGTCACAAAACAACAGGCATGGACAAACAGGCCTATGAACAGGAAACCCAGAATGTACCGGATGTACAGAAGTCCGGATGTTCCAAGGGGATGTGAGGGTCCCTGTAAGGTACAGTCGTTTGAATCTCGACACGATATCGTTCATATTGGTAAGGTAATGTGTATTTCGGATGTTACGCGTGGAGTCGGTTTGACCCATCGTATAGGTAAGCGTTTTTGTGTCAAGTCAGTTTATGTTTTAGGTAAGATATGGATGGACGAGAACATCAAGACCAAGAACCATACGAATTCGGTGATGTTTTTCCTTGTTCGTGATCGACGACCGACAGATAAACCACAAGATTTTGGTGAAGTATTTAATATGTTTGATAACGAGCCCAGTACGGCGACCGTGAAGAACATGCATAGGGATCGGTACCAGGTGTTGAGGAAATGGCATGCAACCGTTACTGGTGGACAATATGCGAGTAAGGAACAGGCGTTGGTTAAGAAATTTGTTAGGGTTAACAATTATGTTGTTTACAACCAGCAGGAGGCAGGAAAATATGAGAATCATACGGAGAATGCGTTGATGCTTTATATGGCTTGTACCCATGCTAGCAACCCAGTTTATGCTACGCTGAAGATTAGGATATATTTTTATGACTCTGTAACGAATTGA
		</sequence>
		<sequence>
			<taxon idref="BYVMV-INRai05GU112070"/>
			ATGTGGAAGCGAGCTGCCGATATCGTCATTTCTACGCCCGCGTCGAAAGTACGCCGGCGTCTGAATTTCGGCAGCCCATACACCAGCCGTGCTGCTGCCCCCATTGTCCGCGTCACAAAACAACAGGCATGGACAAACAGGCCTATGAACAGGAAACCCAGAATGTACCGGATGTACAGAAGTCCGGATGTTCCAAGGGGATGTGAGGGTCCCTGTAAGGTACAGTCGTTTGAATCTCGACACGATATCGTTCATATTGGTAAGGTAATGTGTATTTCGGATGTTACGGGTGGAGTCGGTTTACCCCATCGTATAGGTAAGCGTTTTTGTGTCAAGTCAGTTTATGTTTTAGGTAAGATATGGATGGACGAGAACATCAAGACCAAGAACCATACGAATTCGGTGATGTTTTTCCTTGTTCGTGATCGACGACCGACAGATAAACCACAAGATTTTGGTGAAGTATTTAATATGTTTGATAACGAGCCCAGTACGGCGACCGTGAAGAACATGCATAGGGATCGGTACCAGGTGTTGAGGAAATGGCATGCAACCGTTACTGGTGGACAATATGCGAGTAAGGAACAGGCGTTGGTTAAGAAATTTGTTAGGGTTAACAATTATGTTGTTTACAACCAGCAGGAGGCAGGAAAATATGAGAATCATACGGAGAATGCGTTGATGCTTTATATGGCTTGTACCCATGCTAGCAACCCAGTTTATGCTACGCTGAAGATTAGGATATATTTTTATGACTCTGTAACGAATTGA
		</sequence>
		<sequence>
			<taxon idref="BYVMV-INRop10JX181785"/>
			ATGTCGAAGCGAGCTGCCGATATCGTCATTTCTACGCCCGCGTCGAAAGTACGCCGGCGTCTGAACTTCGGCAGCCCATACACCAGCCGTGCTGCTGCCCCCATTGTCCGCGTCACAAAACAACAGGCCTGGACAAACAGGCCTATGAACAGGAAACCCAGAATGTACCGGATGTACAGAAGTCCGGATGTTCCAAGGGGATGTGAGGGTCCCTGTAAGGTACAGTCGTTTGAATCTCGACACGATGTCGTTCATATTGGTAAGGTAATGTGTATTTCGGATGTTACGCGTGGAGTCGGTTTGACCCATCGTATAGGTAAGCGTTTTTGTGTCAAGTCAGTTTATGTTTTAGGTAAAATATGGATGGACGAGAACATCAAGACCAAGAACCATACGAATTCGGTGATGTTTTTCCTTGTTCGTGATAGACGACCGGTAGATAAACCACAAGATTTTGGTGAAGTATTTAATATGTTTGATAACGAGCCTAGTACGGCGACCGTGAAGAACATGCATAGGGACCGGTACCAGGTGTTGAGGAAATGGCATGCAACCGTTACTGGTGGACAATATGCGAGTAAGGAGCAGGCTTTGGTCAAGAAGTTTGTTAGGGTTAACAACTACGTTGTTTACAACCAGCAGGAAGCAGGAAAATACGAGAATCACACCGAGAATGCATTGATGCTTTACATGGCTTGTACTCATGCTAGCAACCCAGTGTATGCTACTCTTAAGATTAGAATATATTTTTATGACTCTGTAACGAACTAA
		</sequence>
		<sequence>
			<taxon idref="BYVMV-INSid06GU112024"/>
			ATGTCGAAGCGAGCTGCCGATATCGTCATTTCTACGCCCGCGTCGAAAGTACGCCGGCGTCTGAACTTCGGCAGCCCATACACCAGCCGTGCTGCTGCCCCCATTGTCCGCGTCACAAAACAACAGGCATGGACAAACAGGCCTATGAACAGGAAACCCAGAATGTACCGGATGTACAGAAGTCCGGATGTTCCAAGGGGATGTGAGGGTCCCTGTAAGGTACAGTCGTTTGAATCTCGACACGATGTCGTTCATATTGGTAAGGTAATGTGTATTTCGGATGTTACGCGTGGAGTCGGTTTGACCCATCGTATAGGTAAGCGTTTTTGTGTCAAGTCAGTTTATGTTTTAGGTAAGATATGGATGGACGAGAACATCAAGACGAAGAACCATACGAATTCGGTGATGTTTTTCCTTGTTCGTGATCGACGACCGGTAGATAAACCACAAGATTTTGGTGAAGTATTTAATATGTTTGATAATGAGCCCAGTACGGCGACCGTGAAGAACATGCATAGGGATCGTTACCAGGTTTTGAGGAAATGGCATGCAACCGTTACTGGTGGTCAATATGCAGCGAGGGAACAGGCGTTGGTTAAGAAATTTGTCAGGGTTAACAATTATGTTGTTTACAACCAGCAGGAGGCAGGAAAATACGAGAATCACACCGAGAATGCATTGATGCTTTATATGGCTTGTACCCATGCTAGTAACCCAGTGTATGCTACGCTTAAGATTCGGATTTATTTTTATGACTCTGTAACGAATTGA
		</sequence>
		<sequence>
			<taxon idref="BYVMV-INSon05GU112006"/>
			ATGTCGAAGCGAGCTGCCGATATCGTCATTTCTACGCCCGCGTCGAAAGTACGTCGGCGTCTGAACTTCGGCAGCCCATACACCAGCCGTGTTGCTGCGCCCATTGTCCGCGTCACAAAACAACAGGCATGGACAAACAGGCCTATGAACAGGAAGCCCAGAATGTATCGGATGTACAGAAGTCCGGATGTTCCAAGGGGTTGTGAGGGTCCCTGTAAGGTACAATCTTTTGAGTCTAGACACGATGTTGTTCATATTGGTAAGGTAATGTGTATTTCTGATGTTACGCGTGGAGTCGGTTTGACCCATCGTATAGGTAAGCGTTTTTGTGTCAAGTCAGTTTATGTTTTAGGTAAGATATGGAGGGACGAGAACATCAAGACCAAGAACCATACGAATTCGGTGATGTTTTTCCTTGTTCGTGATCGACGACCGGTAGATAAACCACAAGATTTTGGTGAAGTATTTAATATGTTTGATAACGAGCCCAGTACGGCGACCGTGAAGAACATGCATAGGGATCGGTACCAGGTGTTGAGGAAATGGCATGCAACCGTTACTGGTGGTCAATATGCGAGTAAGGAGCAGGCATTGGTCAAGAAGTTTGTTAGGGTTAACAACTACGTTGTTTACAACCAGCAGGAAGCAGGAAAATACGAGAATCACACCGAGAATGCATTGATGCTTTATATGGCTTGTACCCATGCTAGTAACCCAGTTTATGCTACGCTTAAGATTAGAATATATTTTTATGACTCTGTAACGAACTAA
		</sequence>
		<sequence>
			<taxon idref="BYVMV-INSon05GU112061"/>
			ATGTCGAAGCGAGCTGCCGATATCGTCATTTCTACGCCCGCGTCGAAAGTACGCCGGCGTCTGAACTTCGGCAGCCCATACACCAGCCGTGCTGCTGCCCCCATTGTCCGCGTCACAAAACAACAGGCATGGACAAACAGGCCTATGAACAGGAAACCCAGAATGTACCGGATGTACAGAAGTCCGGATGTTCCAAGGGGATGTGAGGGTCCCTGTAAGGTACAGTCGTTTGAATCTCGACACGATGTCGTTCATATTGGTAAGGTAATGTGTATTTCGGATGTTACGCGTGGAGTCGGTTTGACCCATCGTATAGGTAAGCGTTTTTGTGTCAAGTCAGTTTATGTTTTAGGTAAGATATGGATGGACGAGAACATCAAGACCAAGAACCATACGAATTCGGTGATGTTTTTCCTTGTTCGTGATCGACGACCGACAGATAAACCACAAGATTTTGGTGAAGTATTTAATATGTTTGATAACGAGCCCAGTACAGCGACCGTGAAGAACATGCATAGGGATCGGTACCAGGTGTTGAGGAAATGGCATGCAACCGTTACTGGTGGTCAATATGCAGCTAGGGAACAGGCGTTGGACAAGAAGTTTGTCAGGGTTAACAATTATGTTGTTTACAACCAGCAGGAGGCAGGAAAATACGAGAATCACACCGAGAATGCATTGATGCTTTATATGGCTTGTACCCATGCTAGTAACCCAGTGTATGCTACGCTTAAGATTCGTATTTATTTTTATGACTCTGTAACGAATTGA
		</sequence>
		<sequence>
			<taxon idref="BYVMV-INSon05GU112075"/>
			ATGTCGAAGCGAGCTGCCGATATCGTCATTTCTACGCCCGCGTCGAAAGTACGCCGGCGTCTGAACTTCGGCAGCCCATACACCAGCCGTGCTGCTGCCCCCATTGTCCGCGTCACAAAACAACAGGCATGGACAAACAGGCCTATGAACAGGAAACCCAGAATGTACCGGATGTACAGAAGTCCGGATGTTCCAAGGGGATGTGAGGGTCCCTGTAAGGTACAGTCGTTTGAATCTCGACACGATATCGTTCATATTGGTAAGGTAATGTGTATTTCGGATGTTACGCGTGGAGTCGGTTTGACCCATCGTATAGGTAAGCGTTTTTGTGTCAAGTCAGTTTATGTTTTAGGTAAGATATGGATGGACGAGAACATCAAGACCAAGAACCATACGAATTCGGTGATGTTTTTCCTTGTTCGTGATCGAAGACCGACAGATAAACCACAAGATTTTGGTGAAGTATTTAATATGTTTGATAACGAGCCCAGTACGGCGACCGTGAAGAACATGCATAGGGATCGGTACCAGGTGTTGAGGAAATGGCATGCAACCGTTACTGGTGGACAATATGCGAGTAAGGAACAGGCGTTGGTTAAGAAATTTGTTAGGGTTAACAATTATGTTGTTTACAACCAGCAGGAGGCAGGAAAATACGAGAATCATACGGAGAATGCGTTGATGCTTTATATGGCTTGTACCCATGCTAGCAACCCAGTTTATGCTACGCTGAAGATTAGGATATATTTTTATGACTCTGTAACGAATTGA
		</sequence>
		<sequence>
			<taxon idref="BYVMV-INTam04FJ179372"/>
			ATGTCGAAGCGAGCTGCCGATATCGTCATTTCTACGCCCGCGTCGAAAGTACGTCGGCGTCTGAACTTCGGCAGCCCATACAACACACGTGTTGCTGCCCCCATTGTCCGCGTCACAAAACAACAGGCATGGACAAACAGGCCTATGAACAGGAAACCCAGAATGTACCGGATGTACAGAAGTCCGGATGTTCCAAGGGGTTGTGAGGGTCCCTGTAAGGTACAATCTTTTGAGTCTAGACACGATGTTGTTCATATTGGTAAGGTAATGTGTATTTCTGATGTTACGCGTGGAGTCGGTTTGACCCATCGTATAGGTAAGCGTTTTTGTGTCAAGTCAGTTTATGTTTTAGGTAAGATATGGATGGACGAGAACATCAAGACCAAGAACCATACGAATTCGGTGATGTTTTTCCTTGTTCGTGATCGACGACCGGTAGATAAACCCCAGGATTTTGGTGAGGTATTTAACATGTTTGACAACGAACCCAGTACGGCGACCGTGAAGAATAGTCATAGGGATCGTTACCAGGTGTTGAGGAAATGGCATGCAACCGTCACGGGTGGTCAATATGCGAGTAAGGAACAGGCGTTGGTCAAGAAGTTTGTCAAGGTTAACAATTATGTTGTTTACAATCAACAGGAAGCAGGAAAATACGAGAATCATACGGAGAATGCGTTGATGCTTTATATGGCTTGTACCCATGCTAGCAACCCAGTTTATGCTACGCTGAAGATTAGGATATATTTTTATGACTCTGTAACGAATTGA
		</sequence>
		<sequence>
			<taxon idref="BYVMV-INTha05FJ176235"/>
			ATGTCGAAGCGAGCTGCCGATATCGTCATTTCTACGCCCGCGTCGAAAGTACGCCGGCGTCTGAACTTCGGCAGCCCATACACCAGCCGTGCTGCTGCCCCCATTGTCCGCGTCACAAAACAACAGGCATGGACAAACAGGCCTATGAACAGGAAACCCAGAATGTACCGGATGTACAGAAGTCCGGATGTTCCAAGGGGATGTGAGGGTCCCTGTAAGGTACAGTCTTTTGAATCCCGACACGATGTCGTTCATATTGGGAAGGTAATGTGTATTTCTGATGTTACGCGTGGAGTCGGTTTGACCCATCGTATAGGTAAGCGTTTTTGTGTCAAGTCAGTTTATGTTTTAGGTAAGATATGGATGGACGAGAACAACAAGACCAAGAACCATACGAATTCGGTGATGTTTTTCCTTGTTCGTGATCGACGACCGACAGATAAACCACAAGATTTTGGTGAAGTATTTAATATGTTTGATAACGAGCCCAGTACGGCGACCGTGAAGAACATGCATAGGGATCGGTACCAGGTGTTGAGGAAATGGCATGCAACCGTTACTGGTGGACAATATGCGAGTAAGGAACAGGCGTTGGTTAAGAAATTTGTTAGGGTTAACAATTATGTTGTTTACAACCAGCAGGAGGCAGGAAAATACGAGAATCATACGGAGAATGCGTTGATGCTTTATATGGCTTGTACCCATGCTAGCAACCCAGTTTATGCTACGCTGAAGATTAGGATATATTTTTATGACTCTGTAACGAATTGA
		</sequence>
		<sequence>
			<taxon idref="BYVMV-INTha06GU112029"/>
			ATGTCGAAGCGAGCTGCCGATATCGTCATTTCTACGCCCGCGTCGAAAGTACGCCGGCGTCTGAACTTCGGCAGCCCTTACACCAGCCGTGCTGCTGCCCCCATTGTCCGCGTCACAAAACAACAGGCATGGACAAACAGGCCTATGAACAGGAAACCCAGAATGTACCGGATGTACAGAAGTCCGGATGTTCCAAGGGGATGTGAGGGTCCCTGTAAGGTACAGTCGTTTGAATCTCGACACGATGTCGTTCATATTGGTAAGGTAATGTGTATTTCTGATGTTACGCGTGGAGTCGGTTTGACCCATCGTATAGGTAAGCGTTTTTGTGTCAAGTCAGTTTATGTTTTAGGTAAGATATGGATGGACGAGAACATCAAGACCAAGAACCATACGAATTCGGTGATGTTTTTCCTTGTTCGTGATCGACGACCGACAGATAAACCACAAGATTTTGGTGAAGTATTTAATATGTTTGATAACGAGCCCAGTACGGCCACCGTTAAGAACATGCATAGGGATCGGTACCAGGTGTTGAGTAAATGGCATGCAACCGTTACTGGTGGACAATATGCGAGTAAGGAACAGGCGTTGGTTAAGAAATTTGTCAGGGTTAACAATTATGTTGTTTACAACCAGCAGGAGGCAGGAAAATACGAGAATCACACGGAGAATGCATTGATGCTTTATATGGCTTGTACCCATGCTAGCAACCCAGTTTATGCTACGCTTAAGATTCGGATATATTTTTATGACTCTGTAACGAATTGA
		</sequence>
		<sequence>
			<taxon idref="BYVMV-InTha06GU112047"/>
			ATGTCGAAGCGAGCTGCAGATATCGTCATTTCTACGCCCGCGTCGAAAGTACGCCGGCGTCTGAACTTCGGCAGCCCTTACACCAGTCGTGCTGCTGCCCCCATTGTCCGCGTCACAAAACAACAGGCATGGACAAACAGGCCTATGAACAGGAAACCCAGAATGTACCGGATGTACAGAAGTCCGGATGTTCCAAGGGGATGTGAGGGTCCCTGTAAGGTACAGTCGTTTGAATCTCGACACGATGTTGTCCATATTGGTAAGGTAATGTGTATTTCTGATGTTACGCGTGGAGTCGGTTTGACCCATCGTATAGGTAAGCGTTTTTGTGTCAAGTCAGTTTATGTTTTAGGTAAGATATGGATGGACGAGAACATCAAGACCAAGAACCATACGAATTCGGTGATGTTTTTCCTTGTTCGTGATCGACGACCTACAGATAAACCACAAGATTTTGGTGAAGTATTTAATATGTTTGATAACGAGCCCAGTACGGCCACCGTTAAGAACATGCATAGGGATCGGTACCAGGTGTTGAGTAAATGGCATGCAACCGTTACTGGTGGACAATATGCCTGTAAGGAACAGGCGTTGGTTAAGAAATTTGTCAGGGTTAACAATTATGTTGTTTACAACCAGCAGGAGGCAGGAAAATACGAGAATCACACCGAGAATGCATTGATGCTTTATATGGCTTGTACCCATGCTAGCAACCCAGTTTATGCTACGCTTAAGATTCGGATATATTTTTATGACTCTGTAACGAACTGA
		</sequence>
		<sequence>
			<taxon idref="BYVMV-INTir05GU112009"/>
			ATGTCGAAGCGAGCTGCCGATATCGTCATTTCTACGCCCGCGTCGAAAGTACGCCGGCGTCTGAACTTCGGCAGCCCATACACCAGCCGTGCTGCTGCCCCCATTGTCCGCGTCACAAAACAACAGGCATGGACAAACAGGCCTATGAACAGGAAACCCAGAATGTACCGGATGTACAGAAGTCCGGATGTTCCAAGGGGATGTGAGGGTCCCTGTAAGGTACAGTCGTTTGAATCTCGACACGATATCGTTCATATTGGTAAGGTAATGTGTATTTCGGATGTTACGCGTGGAGTCGGTTTGACCCATCGTATAGGTAAGCGTTTTTGTGTCAAGTTAGTTTATGTTTTAGGTAAGATATGGATGGACGAGAACATCAAGACCAAGAACCATACGAATTCGGTGATGTTTTTCCTTGTTCGTGATCGAAGACCGACAGATAAACCACAAGATTTTGGTGAAGTATTTAATATGTTTGATAACGAGCCCAGTACGGCGACCGTGAAGAACATGCATAGGGATCGGTACCAGGTGTTGAGGAAATGGCATGCAACCGTTACTGGTGGACAATATGCGAGTAAGGAACAGGCGTTGGTTAAGAAATTTGTTAGGGTTAACAATTATGTTGTTTACAACCAGCAGGAGGCAGGAAAATACGAGAATCATACGGAGAATGCGTTCATGCTTTATATGGCTTGTACCCATGCTAGCAACCCAGTTTATGCTACGCTGAACATTAAGATATATCTTTATGACTCTGTAACGAATTGA
		</sequence>
		<sequence>
			<taxon idref="BYVMV-INTir05GU112071"/>
			ATGTCGAAGCGAGCTGCCGATATCGTCATTTCTACGCCCGCGTCGAAAGTACGCCGGCGTTTGAACTTCGGCAGCCCATACACCAGCCGTGCTGCTGCCCCCATTGTCCGCGTCACAAAACAACAGGCATGGACAAACAGGCCTATGAACAGGAAACCCAGAATGTACCGGATGTACAGAAGTCCGGATGTTCCAAGGGGATGTGAGGGTCCCTGTAAGGTACAGTCGTTTGAATCTCGACACGATATCGTTCATATTGGTAAGGTAATGTGTATTTCGGATGTTACGCGTGGAGTCGGTTTGACCCATCGTATAGGTAAGCGTTTTTGTGTCAAGTCAGTTTATGTTTTAGGTAAGATATGGATGGACGAGAACATCAAGACCAAGAACCATACGAATTCGGTGATGTTTTTCCTTGTTCGTGATCGAAGACCGACAGATAAACCACAAGATTTTGGTGAAGTATTTAATATGTTTGATAACGAGCCCAGTACGGCGACCGTGAAGAACATGCATAGGGATCGGTACCAGGTGTTGAGGAAATGGCATGCAACCGTTACTGGTGGACAATATGCGAGTAAGGAACAGGCGTTGGTTAAGAAATTTGTTAGGGTTAACAATTATGTTGTTTACAACCAGCAGGAGGCAGGAAAATACGAGAATCATACGGAGAATGCGTTGATGCTTTATATGGCTTGTACCCATGCTAGCAACCCAGTTTATGCTACGCTGAAGATTAGGATATATTTTTATGACTCTGTAACGAATTGA
		</sequence>
		<sequence>
			<taxon idref="BYVMV-INTnad06JQ326265"/>
			ATGTCGAAGCGAGCTGCCGATATCGTCATTTCTACGCCCGCGTCGAAAGTACGCCGGCGTCTGAACTTCGGCAGCCCATACACCAGCCGTGCTGCTGCCCCCATTGTCCGCGTCACAAAACAACAGGCATGGACAAACAGGCCTATGAACAGGAAACCCAGAATGTACCGGATGTACAGAAGTCCGGATGTTCCAAGGGGATGTGAGGGTCCCTGTAAGGTACAGTCGTTTGAATCTCGACACGATGTCGTCCATATTGGTAAGGTAATGTGTATTTCGGATGTTACGCGTGGAGTCGGTTTGACCCATCGTATAGGTAAGCGTTTTTGTGTCAAGTCAGTTTATGTTTTAGGTAAGATATGGATGGACGAGAACATCAAGACCAATAACCATACGAATTCGGTGATGTTTTTCCTTGTTCGTGACCGACGACCGACAGATAAACCACAAGATTTTGGTGAAGTATTTAATATGTTTGATAACGAGCCCAGTACGGCGACCGTGAAGAACATGCATAGGGATCGGTACCAGGTGTTGAGGAAATGGCATGCAACCGTTACTGGTGGACAATATGCGAGTAAGGAACAGGCGTTGGTTAAGAAATTTGTTAGGGTTAACAATTATGTTGTTTACAACCAGCAGGAGGCAGGAAAATACGAGAATCATACGGAGAATGCGTTGATGCTTTATATGGCTTGTACCCATGCTAGCAATCCAGTTTATGCTACGCTGAAGATTAGGATATATTTTTATGACTCTGTAACGAATTGA
		</sequence>
		<sequence>
			<taxon idref="BYVMV-IN:TNad:06JQ326268"/>
			ATGTCGAAGCGAGCTGCAGATCTCGTCATTTCTACGCCCGCGTCGAAAGTACGCCGGCGTCTGAACTTCGGCAGCCCATACACCAGCCGTGCTGCTGCTCCCATTGTCCGCGTCACAAAACAACAGGCATGGACAAACAGGCCTATGAACAGGAAACCCAGAATGTACCGGATGTACAGAAGTCCGGATGTTCCAAGGGGATGTGAGGGTCCCTGTAAGGTACAGTCGTTTGAATCTCGACACGATGTCGTTCATATTGGTAAGGTAATGTGTATTTCGGATGTTACGCGTGGAGTCGGTTTGACCCATCGTATAGGTAAGCGTTTTTGTGTCAAGTCAGTTTATGTTTTAGGTAAGATATGGATGGACGAGAACATCAAGACCAAGAACCATACGAATTCGGTGATGTTTTTCCTTGTTCGTGATCGACGACCGACAGATAAACCACAAGATTTTGGTGAAGTATTTAATATGTTTGATAACGAGCCCAGTACGGCGACCGTGAAGAACATGCATAGGGATCGGTACCAGGTGTTGAGGAAATGGCATGCAACCGTTACTGGTGGACAATATGCGAGTAAGGAACAGGCGTTGGTTAAGAAGTTTGTTAGGGTTAACAATTATGTTGTTTACAACCAGCAGGAGGCAGGAAAATACGAGAATCATACCGAGAATGCGTTGATGCTTTATATGGCTTGTACCCATGCTAGCAATCCAGTTTATGCTACGCTGAAGATTAGGATATATTTTTATGACTCTGTAACGAATTGA
		</sequence>
		<sequence>
			<taxon idref="BYVMV-INTnad06JQ359503"/>
			ATGTCGAAGCGAGCTGCCGATATCGTCATTTCTACGCCCGCGTCGAAAGTACGCCGGCGTCTGAACTTCGGCAGCCCATACACCAGCCGTGCTGCTGCCCCCATTGTCCGCGTCACAAAACAACAGGCATGGACAAACAGGCCTATGAACAGGAAACCCAGAATGTACCGGATGTACAGAAGTCCGGATGTTCCAAGGGGATGTGAGGGTCCCTGTAAGGTACAGTCGTTTGAATCTCGACACGATGTCGTTCATATTGGTAAGGTAATGTGTATTTCGGATGTTACGCGTGGAGTCGGTTTGACCCATCGTATAGGTAAGCGTTTTTGTGTCAAGTCAGTTTATGTTTTAGGTAAGATATGGATGGACGAGAACATCAAGACCAAGAACCATACGAATTCGGTGATGTTTTTCCTTGTTCGTGATCGACGACCGACAGATAAACCACAAGATTTTGGTGAAGTATTTAATATGTTTGATAACGAGCCCAGTACAGCCACCGTTAAGAACATGCATAGGGATCGGTACCAGGTGTTGAGGAAATGGCATGCAACCGTTACTGGTGGACAATATGCGTCTAAGGAACAGGCGTTGGTTAAGAAATTTGTTAGGGTTAACAATTATGTTGTTTACAACCAGCAGGAGGCAGGAAAATACGAGAATCATACCGAGAATGCATTGATGCTTTATATGGCTTGTACCCATGCTAGCAATCCAGTTTATGCTACGCTGAAGATTAGGATATATTTTTATGACTCTGTAACGAATTGA
		</sequence>
		<sequence>
			<taxon idref="BYVMV-INTri05GU112045"/>
			ATGTCGAAGCGAGCTGCAGATATCGTCATTTCTACGCCCGCGTCGAAAGTACGCCGGCGTCTGAACTTCGGCAGCCCATACACCAGCCGTGCTGCTGCCCCCATTGTCCGCGTCACAAAACAACAGGCATGGACAAACAGGCCTATGAACAGGAAACCCAGAATGTACCGGATGTACAGAAGTCCGGATGTTCCAAGGGGATGTGAGGGTCCCTGTAAGGTACAGTCGTTTGAATCTCGACACGATGTCGTTCATATTGGTAAGGTAATGTGTATTTCGGATGTTACGCGTGGAGTCGGTTTGACCCATCGTATAGGTAAGCGTTTTTGTGTCAAGTCAGTTTATGTTTTAGGTAAGATTTGGATGGACGAGAACATCAAGACCAAGAACCATACGAATTCGGTGATGTTTTTCCTTGTTCGTGATCGACGACCGACAGATAAACCACAAGATTTTGGTGAAGTATTTAATATGTTTGATAACGAGCCCAGTACGGCGACCGTTAAGAACATGCATAGGGATCGGTACCAGGTGTTGAGTAAATGGCATGCAACCGTTACTGGTGGACAATATGCGAGTAAGGAACAGGCGTTGGTTAAAAAATTTGTTAGGGTTAACAATTATGTTGTTTACAACCAGCAGGAGGCAGGAAAATACGAGAATCATACTGAGAATGCGTTGATGCTGTATATGGCTTGTACCCATGCTACCAACCCAGTTTATGCTACGCTTAAGATTCGGATATATTTTTATGACTCTGTAACGAATTGA
		</sequence>
		<sequence>
			<taxon idref="BYVMV-INVar05GU112056"/>
			ATGTCGAAGCGAGCTGCCGATATCGTCATTTCTACGCCCGCGTCGAAAGTACGCCGGCGTCTGAACTTCGGCAGCCCATACACCAGCCGTGCTGCTGCCCCCATTGTCCGCGTCACAAAACAACAGGCATGGACAAACAGGCCTATGAACAGGAAACCCAGAATGTACCGGATGTACAGAAGTCCGGATGTTCCAAGGGGATGTGAGGGTCCCTGTAAGGTACAGTCGTTTGAATCTCGACACGATGTCGTTCATATTGGTAAGGTAATGTGTATTTCCGATGTTACGCGTGGAGTCGGTTTGACCCATCGTATAGGTAAGCGTTTTTGTGCCAAGTCAGTTTATGTTTTAGGTAAGATATGGATGGACGAGAACATCAAGACCAAGAACCATACGAATTCGGTGATGTTTTTCCTTGTTCGTGACCGACGACCGACAGATAAACCACAAGATTTTGGTGAAGTATTTAATATGTTTGATAACGAGCCCAGTACGGCGACCGTGAAGAACATGCATAGGGATCGGTACCAGGTGTTGAGGAAATGGCATGCAACCGTTACTGGTGGACAATATGCGAGTAAGGAACAGGCGTTGGTTAAGAAATTTGTTAGGGTTAACAATTATGTTGTTTACAACCAGCAGGAGGCAGGAAAATACGAGAATCACACCGAGAATGCGTTGATGCTTTATATGGCTTGTACCCATGCTAGCAACCCAGTTTATGCTACGCTTAAGATTAGGATATATTTTTATGACTCTGTAACGAATTGA
		</sequence>
		<sequence>
			<taxon idref="BYVMV-INVarap06GU112042"/>
			ATGTCGAAGCGAGCTGCAGATCTCGCCATCTCTACGCCCGCGTCGAAAGTACGCCGGCATATCAACTTCGGCAGCCCATACACCAGCCGTGCTGCTGCCCCCATTGTCCGCGTCACAAAACAACAGGCATGGACAAACAGGCCTATGAACAGGAAACCCAGAATGTACCGGATGTACAGAAGTCCGGATGTTCCAAGGGGATGTGAGGGTCCCTGTAAGGTACAGTCGTTTGAATCTCGACACGATGTCGTTCATATTGGTAAGGTAATGTGTATTTCGGATGTTACGCGTGGAGTCGGTTTGACCCATCGTATAGGTAAGCGTTTTTGTGTCAAGTCAGTTTATGTTTTAGGTAAGATATGGATGGACGAGAACATCAAGACCAAGAACCATACGAATTCGGTGATGTTTTTCCTTGTTCGTGATCGACGACCGACAGATAAACCACAAGATTTTGGTGAAGTATTTAATATGTTTGATAACGAGCCCAGTATGGCGACCGTGAAGAACGTGCATAGGGATCGGTACCAGGTGTTGAGGAAATGGCATGCAACCGTTACTGGTGGACAATATGCGAGTAAGGAACAGGCGTTGGTTAAGAAATTTGTTAGGGTTAACAATTATGTTGTTTACAACCAGCAGGAGGCAGGAAAATACGAGAATCATACGGAGAATGCGTTGATGCTTTATATGGCTTGTACCCATGCTAGCAATCCAGTTTATGCTACGCTGAAGATTAGGATATATTTTTATGACTCTGTAACGAATTGA
		</sequence>
		<sequence>
			<taxon idref="BYVMV-INVarap06GU112043"/>
			ATGTCGAAGCGAGCTGCAGATCTCGTCATTTCTACGCCCGCGTCGAAAGTACGCCGGCGTCTGAACTTCGGCAGCCCATACACCAGCCGTGCTGCTGCTCCCATTGTCCGCGTCACAAAACAACAGGCATGGACAAACAGGCCTATGAACAGGAAACCCAGAATGTACCGGATGTACAGAAGTCCGGATGTTCCAAGGGGATGTGAGGGTCCCTGTAAGGTACAGTCGTTTGAATCTCGACACGATGTCGTTCATATTGGTAAGGTAATGTGTATTTCGGATGTTACGCGTGGAGTCGGTTTGACCCATCGTATAGGTAAGCGTTTTTGTGTCAAGTCAGTTTATGTTTTAGGTAAGATATGGATGGACGAGAACATCAAGACCAAGAACCATACGAATTCGGTGATGTTTTTCCTTGTTCGTGATCGACGACCGACAGATAAACCACAAGATTTTGGTGAAGTATTTAATATGTTTGATAACGAGCCCAGTATGGCGACCGTGAAGAACGTGCATAGGGATCGGTACCAGGTGTTGAGGAAATGGCATGCAACCGTTACTGGTGGACAATATGCGAGTAAGGAACAGGCGTTGGTTAAGAAATTTGTTAGGGTTAACAATTATGTTGTTTACAACCAGCAGGAGGCAGGAAAATACGAGAATCATACGGAGAATGCGTTGATGCTTTATATGGCTTGTACCCATGCTAGCAATCCAGTTTATGCTACGCTGAAGATTAGGATATATTTTTATGACTCTGTAACGAATTGA
		</sequence>
		<sequence>
			<taxon idref="BYVMV-PK20195AJ002451"/>
			ATGTCGAAGCGAGCTGCCGATATCGTCATTTCTACGCCCGCGTCGAAAGTACGCCGGCGTCTGAACTTCGGCAGCCCATACACCAGCCGTGCTGCTGCCCCCATTGTCCGCGTCACAAAACAACAGGCATGGACAAACAGGCCTATGAACAGGAAACCCAGAATGTACCGGATGTACAGAAGTCCGGATGTTCCAAGGGGATGTGAGGGTCCCTGTAAGGTACAGTCGTTTGAATCTCGACACGATGTCGTTCATATTGGTAAGGTAATGTGTATTTCGGATGTTACGCGTGGAGTCGGTTTGACCCATCGTATAGGTAAGCGTTTTTGTGTCAAGTCAGTTTATGTTTTAGGTAAGATATGGATGGACGAGAACATCAAGACCAAGAACCATACGAATTCGGTGATGTTTTTCCTTGTTCGTGATCGACGACCGGTAGATAAACCACAAGATTTTGGTGAAGTATTTAATATGTTTGATAACGAGCCTAGTACGGCGACCGTGAAGAACATGCATAGGGATCGATACCAGGTGTTGAGGAAATGGCATGCAACCGTTACTGGTGGACAATATGCGAGTAAGGAGCAGGCTTTGGTCAAGAAGTTTGTTAGGGTTAACAACTACGTTGTTTACAACCAGCAGGAAGCAGGAAAATACGAGAATCACACCGAGAATGCATTGATGCTTTATATGGCTTGTACCCATGCTAGCAATCCTGTTTATGCTACTCTTAAGATTAGAATATATTTTTATGACTCTGTAACGAACTAA
		</sequence>
		<sequence>
			<taxon idref="BYVMV-PK30195AJ002453"/>
			ATGTCGAAGCGAGCTGCCGATATCGTCATTTCTACGCCCGCGTCGAAAGTACGCCGGCGTCTGAACTTCGGCAGCCCTTACACCAGCCGTGCTGCTGCCCCCATTGTCCGCGTCACAAAACAACAGGCATGGACAAACAGGCCTATGAACAGGAAACCCAGAATGTACCGGATGTACAGAAGTCCGGATGTTCCAAGGGGATGTGAGGGTCCCTGTAAGGTACAGTCGTTTGAATCTCGACACGATGTCGTTCATATTGGTAAGGTAATGTGTATTTCGGATGTTACGCGTGGAGTCGGTTTGACTCATCGTATAGGTAAGCGTTTTTGTGTCAAGTCAGTTTATGTTTTAGGTAAGATATGGATGGACGAGAACATCAAGACCAAGAACCGTACGAATTCGGTGATGTTTTTCCTTGTTCGTGATCGACGACCGACAGATAAACCACAAGATTTTGGTGAAGTATTTAATATGTTTGATAACGAGCCCAGTACGGCCACCGTTAAGAACATGCATAGGGATCGGTACCAGGTGTTGAGGAAATGGCATGCAACCGTTACTGGTGGTCAATATGCATCGAAGGAACAGGCGTTGGTTAAGAAGTTTATCAGGGTTAACAATTATGTCGTTTACAACCAGCAAGAGGCAGGAAAAAACGAGAATCACACCGAGAATGCATTGATGCTTTACATGGCTTGTACTCATGCTAGCAACCCAGTTTATGCTACGCTTAAGATTCGGATTTATTTTTATGACTCTGTAACGAATTGA
		</sequence>
		<sequence>
			<taxon idref="BYVMV-THNpat10JX678967"/>
			ATGTCGAAGCGAGCTGCCGATATCGTCATTTCTACGCCCGCGTCGAAAGTACGTCGGCGTCTGAACTTCGGCAGCCCATACACCAGCCGTGTTGCTGCTCCCATTGTCCGCGTCACAAAACAACAGGCATGGACAAACAGGCCTATGAACAGGAAGCCCAGAATTTATCGGATGTACAGAAGTCCGGATGTTCCAAAGGGTTGTGAGGGTCCCTGTAAGGTACAATCCTTTGAGTCTAGACACGATGTTGTCCATATTGGTAAGGTAATGTGTATTTCTGATGTTACGCGTGGAGTCGGTTTGACCCATCGTATAGGTAAGCGTTTTTGTGTCAAGTCAGTTTATGTTTTAGGTAAGATATGGATGGACGAGAACATCAAGACCAAGAATCACACGAACAGTGTCATTTTTTTCCTTGTCCGTGATCGACGTCCTACTGGGACCCCTCAGGATTTTGGAGAGGTTTTTAACATGTTTGACAACGAACCCAGTACGGCGACCGTGAAGAATAGTCATAGGGATCGTTACCAGGTGTTGAGGAAATGGCATGCGACCGTCACGGGTGGTCAATATGCGAGTAAGGAACAAGCGTTGGTCAAGAAGTTTGTCAGGGTTAACAATTATGTTGTTTACAATCAACAGGAAGCAGGAAAATACGAGAATCATACGGAGAATGCGTTAATGCTTTATATGGCTTGTACCCATGCTAGTAACCCAGTGTATGCTACGCTTAAGATTCGTATTTATTTTTATGACTCTGTAACGAATTGA
		</sequence>
		<sequence>
			<taxon idref="BYVV-IN:Rai:05GU112068"/>
			ATGTCGAAGCGAGCTGCCGATATCGTCATTTCTACGCCCGCGTCGAAAGTACGCCGGCGTCTGAACTTCGGCAGCCCATACACCAGCCGTGCTGCTGCCCCCATTGTCCGCGTCACAAAACAACAGGCATGGACAAACAGGCCTATGAACAGGAAACCCAGAATGTACCGGATGTACAGAAGTCCGGATGTTCCAAGGGGATGTGAGGGTCCCTGTAAGGTACAGTCGTTTGAATCTCGACACGATATCGTTCATATTGGTAAGGTAATGTGTATTTCGGATGTTACGCGTGGAGTCGGTTTGACCCATCGTATAGGTAAGCGTTTTTGTGTCAAGTCAGTTTATGTTTTAGGTAAGATATGGATGGACGAGAACATCAAGACCAAGAACCATACGAATTCGGTGATGTTTTTCCTTGTTCGTGATCGACGACCGACAGATAAACCACAAGATTTTGGTGAAGTATTTAATATGTTTGATAACGAGCCCAGTACGGCGACCGTGAAGAACATGCATAGGGATCGGTACCAGGTGTTGAGGAAATGGCATGCAACCGTTACTGGTGGACAATATGCGAGTAAGGAACAGGCGTTGGTTAAGAAATTTGTTAGGGTTAACAATTATGTTGTTTACAACCAGCAGGAGGCAGGAAAATATGAGAATCATACGGAGAATGCGTTGATGCTTTATATGGCTTGTACCCATGCTAGCAACCCAGTTTATGCTACGCTGAAGATTAGGATATATTTTTATGACTCTGTAACGAATTGA
		</sequence>
		<sequence>
			<taxon idref="BYVV-INRai05GU112074"/>
			ATGTCGAAGCGAGCTGCCGATATCGTCATTTCTACGCCCGCGTCGAAAGTACGCCGGCGTCTGAACTTCGGCAGCCCATACACCAGCCGTGCTGCTGCCCCCATTGTCCGCGTCACAAAACAACAGGCATGGACAAACAGGCCTATGAACAGGAAACCCAGAATGTACCGGATGTACAGAAGTCCGGATGTTCCAAGGGGATGTGAGGGTCCCTGTAAGGTACAGTCGTTTGAATCTCGACACGATATCGTTCATATTGGTAAGGTAATGTGTATTTCGGATGTTACGCGTGGAGTCGGTTTGACCCATCGTATAGGTAAGCGTTTTTGTGTCAAGTCAGTTTATGTTTTAGGTAAGATATGGATGGACGAGAACATCAAGACCAAGAACCATACGAATTCGGTGATGTTTTTCCTTGTTCGTGATCGACGACCGACAGATAAACCACAAGATTTTGGTGAAGTATTTAATATGTTTGATAACGAGCCCAGTACGGCGACCGTGAAGAACATGCATAGGGATCGGTACCAGGTGTTGAGGAAATGGCATGCAACCGTTACTGGTGGACAATATGCGAGTAAGGAACAGGCGTTGGTTAAGAAATTTGTTAGGGTTAACAATTATGTTGTTTACAACCAGCAGGAGGCAGGAAAATATGAGAATCATACGGAGAATGCGTTGATGCTTTATATGGCTTGTACCCATGCTAGCAACCCAGTTTATGCTACGCTGAAGATTAGGATATATTTTTATGACTCTGTAACGAATTGA
		</sequence>
		<sequence>
			<taxon idref="CLCuAaV-INHar05GU112004"/>
			ATGTCGAAGCGAGCTGCCGATATCGTCATTTCTACGCCCGCGTCGAAAGTACGCCGGCGTCTGAACTTCGGCAGCGCATACACCAGCCGTGCTGCTGCCCCCATTGTCCGCGTTACAAAACAACAGGCATGGTCAAACAGGCCTATGAACAGGAAACCCAGAATGTACCGGATGTACAGAAGTCCGGATGTTCCAAGGGGATGTGAGGGTCCCTGTAAGGTACAGTCGTTTGAATCTCGACACGATGTCGTTCATATTGGTAAGGTAATGTGTATTTCGGATGTTACGCGTGGAGTCGGTTTGACCCATCGTATAGGTAAGCGTTTTTGTGTCAAGTCAGTTTATGTTTTAGGTAAGATATGGACGGACGAGAACATCAAGACCAAGAACCATACGAATTCGGTGATGTTTTTCCTTGTTCGTGATCGACGACCGACAGATAAACCACAAGATTTTGGTGAAGTATTTAATATGTTTGATAACGAGCCCAGTACGGCGACCGTTAAGAACATGCATAGGGATCGGTACCAGGTGTTGAGTAAATGGCATGCAACCGTTACTGGTGGACAATATGCGAGTAAGGAACAGGCGTTGGTTAAGAAGTTTGTTAGGGTTAACAATTATGTTGTTTACAACCAGCAGGAGGCAGGAAAATACGAGAATCACACGGAGAATGCGTTGATGCTTTATATGGCTTGTACCCATGCTAGCAACCCAGTTTATGCTACGCTTAAGATTCGGATATATTTTTATGACTCTGTAACGAATTGA
		</sequence>
		<sequence>
			<taxon idref="CLCuAaV-INKar05GU112081"/>
			ATGTCGAAGCGAGCTGCAGATATCGTCATTTCTACGCCCGAATCGAAAGTACGCCGGCGTCTGAACTTCGGCAGCCCATACACCAGCCGTGCTGCTGCCCCCATTGTCCGCGTCACAAAACAACAGGCATGGACAAACAGGCCTATGAACAGGAAACCCAGAATGTACCGGATGTACAGAAGTCCGGATGTTCCAAGGGGATGTGAGGGTCCCTGTAAGGTACAGTCGTTTGAATCTCGACACGATGTCGTTCATATTGGTAAGGTAATGTGTATTTCGGATGTTACGCGTGGAGTCGGTTTGACCCATCGTATAGGTAAGCGTTTTTGTGTCAAGTCAGTTTATGTTTTAGGTAAGATCTGGATGGACGAGAACATCAAGTCCAAGAACCATACGAATTCGGTGATGTTTTTCCTTGTTCGTGATCGACGACCGGTAGATAAACCACAAGATTTTGGTGAAGTATTTAATATGTTTGATAACGAGCCCAGTACGGCGACCGTGAAGAACATGCATAGGGATCGGTACCAGGTGTTGAGGAAATGGCATGCAACCGTTACTGGTGGACAATATGCGAGTAAGGAGCAGGCTTTGGTCAAGAAGTTTGTTAGGGTTAATAACTACGTTGTTTACAACCAGCAGGAAGCAGGAAAATACGAGAATCACACCGAGAATGCATTGATGCTTTACATGGCTTGTACTCATGCTAGCAACCCAGTGTATGCTACGCTTAAGATTCGTATTTATTTTTATGACTCTGTAACGAACTAA
		</sequence>
		<sequence>
			<taxon idref="CLCuAaV-PKK802a96AJ002455"/>
			ATGTCGAAGCGAGCTGCCGATATCGTCATTTCTACGCCCGCGTCGAAAGTACGCCGGCGTCTGAACTTCGGCAGCCCATACACCAGCCGTGCTGCTGCCCCCATTGTCCGCGTCACAAAACAACAGGCATGGACAAACAGGCCTATGAACAGGAAACCCAGAATGTACCGGATGTACAGAAGTCCGGATGTTCCAAGGGGATGTGAGGGTCCCTGTAAGGTACAGTCGTTTGAATCTCGACACGATGTCGTTCATATTGGTAAGGTAATGTGTATTTCGGATGTTACGCGTGGAGTCGGTTTGACCCATCGTATAGGTAAGCGTTTTTGTGTCAAGTCAGTTTATGTTTTAGGTAAGATATGGATGGACGAGAACATCAAGACCAAGAACCATACGAATTCGGTGATGTTTTTCCTTGTTCGTGATCGACGACCGGTAGATAAACCACAAGATTTTGGTGAAGTATTTAATATGTTTGATAACGAGCCCAGTACGGCGACCGTGAAGAACATGCATAGGGATCGGTACCAGGTGTTGAGGAAATGGCATGCAACCGTTACTGGTGGTCAATATGCGAGTAAGGAGCAGGCATTGGTCAAGAAGTTTGTTAGGGTTAACAACTACGTTGTTTACAACCAGCAGGAAGCAGGAAAATACGAGAATCACACCGAGAATGCATTGATGCTTTATATGGCTTGTACCCATGCTAGTAACCCAGTTTATGCTACGCTTAAGATTAGAATATATTTTTATGACTCTGTAACGAACTAA
		</sequence>
		<sequence>
			<taxon idref="CLCuAaV-PKK804a96AJ002452"/>
			ATGTCGAAGCGAGCTGCCGATATCGTCATTTCTACGCCCGCGTCGAAAGTACGCCGGCGTCTGAACTTCGGCAGCCCATACACCAGCCGTGCTGCTGCCCCCATTGTCCGCGTCACAAAACAACAGGCATGGACAAACAGGCCTATGAACAGGAAACCCAGAATGTACCGGATGTACAGAAGTCCGGATGTTCCAAGGGGATGTGAGGGTCCCTGTAAGGTACAGTCGTTTGAATCTCGACACGATGTCGTTCATATTGGTAAGGTAATGTGTATTTCGGATGTTACGCGTGGAGTCGGTTTGACCCATCGTATAGGTAAGCGTTTTTGTGTCAAGTCAGTTTATGTTTTAGGTAAGATATGGATGGACGAGAACATCAAGACCAAGAACCATACGAATTCGGTGATGTTTTTCCTTGTTCGTGATCGACGACCGGTAGATAAACCACAAGATTTTGGTGAAGTATTTAATATGTTTGATAACGAGCCCAGCACGGCGACCGTGAAGAACATGCATAGGGATTGGTACCAGGTGTTGAGGAAATGGCATGCAACCGTTACTGGTGGTCAATATGCGAGTAAGGAGCAGGCATTGGTCAAGAAGTTTGTTAGGGTTAACAACTACGTTGTTTACAACCAGCAGGAAGCAGGAAAATACGAGAATCACACCGAGAATGCATTGATGCTTTATATGGCTTGTACCCATGCTAGTAACCCAGTTTATGCTACGCTTAAGATTAGAATATATTTTTATGACTCTGTAACGAACTAA
		</sequence>
	</alignment>

	<!-- The unique patterns for codon position 1                                -->

	<!-- The unique patterns from 1 to end every 3                               -->
	<!-- npatterns=43                                                            -->
	<patterns id="CP1.patterns" from="1" every="3" strip="false">
		<alignment idref="alignment"/>
	</patterns>

	<!-- The unique patterns for codon position 2                                -->

	<!-- The unique patterns from 2 to end every 3                               -->
	<!-- npatterns=40                                                            -->
	<patterns id="CP2.patterns" from="2" every="3" strip="false">
		<alignment idref="alignment"/>
	</patterns>

	<!-- The unique patterns for codon position 3                                -->

	<!-- The unique patterns from 3 to end every 3                               -->
	<!-- npatterns=139                                                           -->
	<patterns id="CP3.patterns" from="3" every="3" strip="false">
		<alignment idref="alignment"/>
	</patterns>

	<!-- A prior assumption that the population size has remained constant       -->
	<!-- throughout the time spanned by the genealogy.                           -->
	<constantSize id="constant" units="years">
		<populationSize>
			<parameter id="constant.popSize" value="150.0" lower="0.0"/>
		</populationSize>
	</constantSize>

	<!-- Generate a random starting tree under the coalescent process            -->
	<coalescentTree id="startingTree">
		<taxa idref="taxa"/>
		<constantSize idref="constant"/>
	</coalescentTree>

	<!-- Generate a tree model                                                   -->
	<treeModel id="treeModel">
		<coalescentTree idref="startingTree"/>
		<rootHeight>
			<parameter id="treeModel.rootHeight"/>
		</rootHeight>
		<nodeHeights internalNodes="true">
			<parameter id="treeModel.internalNodeHeights"/>
		</nodeHeights>
		<nodeHeights internalNodes="true" rootNode="true">
			<parameter id="treeModel.allInternalNodeHeights"/>
		</nodeHeights>
	</treeModel>

	<!-- Generate a coalescent likelihood                                        -->
	<coalescentLikelihood id="coalescent">
		<model>
			<constantSize idref="constant"/>
		</model>
		<populationTree>
			<treeModel idref="treeModel"/>
		</populationTree>
	</coalescentLikelihood>

	<!-- The uncorrelated relaxed clock (Drummond, Ho, Phillips & Rambaut (2006) PLoS Biology 4, e88 )-->
	<discretizedBranchRates id="branchRates">
		<treeModel idref="treeModel"/>
		<distribution>
			<logNormalDistributionModel meanInRealSpace="true">
				<mean>
					<parameter id="ucld.mean" value="1.0" lower="0.0"/>
				</mean>
				<stdev>
					<parameter id="ucld.stdev" value="0.3333333333333333" lower="0.0"/>
				</stdev>
			</logNormalDistributionModel>
		</distribution>
		<rateCategories>
			<parameter id="branchRates.categories"/>
		</rateCategories>
	</discretizedBranchRates>
	<rateStatistic id="meanRate" name="meanRate" mode="mean" internal="true" external="true">
		<treeModel idref="treeModel"/>
		<discretizedBranchRates idref="branchRates"/>
	</rateStatistic>
	<rateStatistic id="coefficientOfVariation" name="coefficientOfVariation" mode="coefficientOfVariation" internal="true" external="true">
		<treeModel idref="treeModel"/>
		<discretizedBranchRates idref="branchRates"/>
	</rateStatistic>
	<rateCovarianceStatistic id="covariance" name="covariance">
		<treeModel idref="treeModel"/>
		<discretizedBranchRates idref="branchRates"/>
	</rateCovarianceStatistic>

	<!-- The general time reversible (GTR) substitution model                    -->
	<gtrModel id="CP1.gtr">
		<frequencies>
			<frequencyModel dataType="nucleotide">
				<patterns idref="CP1.patterns"/>
				<frequencies>
					<parameter id="CP1.frequencies" dimension="4"/>
				</frequencies>
			</frequencyModel>
		</frequencies>
		<rateAC>
			<parameter id="CP1.ac" value="1.0" lower="0.0"/>
		</rateAC>
		<rateAG>
			<parameter id="CP1.ag" value="1.0" lower="0.0"/>
		</rateAG>
		<rateAT>
			<parameter id="CP1.at" value="1.0" lower="0.0"/>
		</rateAT>
		<rateCG>
			<parameter id="CP1.cg" value="1.0" lower="0.0"/>
		</rateCG>
		<rateGT>
			<parameter id="CP1.gt" value="1.0" lower="0.0"/>
		</rateGT>
	</gtrModel>

	<!-- The general time reversible (GTR) substitution model                    -->
	<gtrModel id="CP2.gtr">
		<frequencies>
			<frequencyModel dataType="nucleotide">
				<patterns idref="CP2.patterns"/>
				<frequencies>
					<parameter id="CP2.frequencies" dimension="4"/>
				</frequencies>
			</frequencyModel>
		</frequencies>
		<rateAC>
			<parameter id="CP2.ac" value="1.0" lower="0.0"/>
		</rateAC>
		<rateAG>
			<parameter id="CP2.ag" value="1.0" lower="0.0"/>
		</rateAG>
		<rateAT>
			<parameter id="CP2.at" value="1.0" lower="0.0"/>
		</rateAT>
		<rateCG>
			<parameter id="CP2.cg" value="1.0" lower="0.0"/>
		</rateCG>
		<rateGT>
			<parameter id="CP2.gt" value="1.0" lower="0.0"/>
		</rateGT>
	</gtrModel>

	<!-- The general time reversible (GTR) substitution model                    -->
	<gtrModel id="CP3.gtr">
		<frequencies>
			<frequencyModel dataType="nucleotide">
				<patterns idref="CP3.patterns"/>
				<frequencies>
					<parameter id="CP3.frequencies" dimension="4"/>
				</frequencies>
			</frequencyModel>
		</frequencies>
		<rateAC>
			<parameter id="CP3.ac" value="1.0" lower="0.0"/>
		</rateAC>
		<rateAG>
			<parameter id="CP3.ag" value="1.0" lower="0.0"/>
		</rateAG>
		<rateAT>
			<parameter id="CP3.at" value="1.0" lower="0.0"/>
		</rateAT>
		<rateCG>
			<parameter id="CP3.cg" value="1.0" lower="0.0"/>
		</rateCG>
		<rateGT>
			<parameter id="CP3.gt" value="1.0" lower="0.0"/>
		</rateGT>
	</gtrModel>

	<!-- site model                                                              -->
	<siteModel id="CP1.siteModel">
		<substitutionModel>
			<gtrModel idref="CP1.gtr"/>
		</substitutionModel>
		<relativeRate>
			<parameter id="CP1.mu" value="1.0" lower="0.0"/>
		</relativeRate>
		<gammaShape gammaCategories="4">
			<parameter id="CP1.alpha" value="0.5" lower="0.0"/>
		</gammaShape>
	</siteModel>

	<!-- site model                                                              -->
	<siteModel id="CP2.siteModel">
		<substitutionModel>
			<gtrModel idref="CP2.gtr"/>
		</substitutionModel>
		<relativeRate>
			<parameter id="CP2.mu" value="1.0" lower="0.0"/>
		</relativeRate>
		<gammaShape gammaCategories="4">
			<parameter id="CP2.alpha" value="0.5" lower="0.0"/>
		</gammaShape>
	</siteModel>

	<!-- site model                                                              -->
	<siteModel id="CP3.siteModel">
		<substitutionModel>
			<gtrModel idref="CP3.gtr"/>
		</substitutionModel>
		<relativeRate>
			<parameter id="CP3.mu" value="1.0" lower="0.0"/>
		</relativeRate>
		<gammaShape gammaCategories="4">
			<parameter id="CP3.alpha" value="0.5" lower="0.0"/>
		</gammaShape>
	</siteModel>

	<compoundParameter id="allMus">
		<parameter idref="CP1.mu"/>
		<parameter idref="CP2.mu"/>
		<parameter idref="CP3.mu"/>
	</compoundParameter>

	<!-- Likelihood for tree given sequence data                                 -->
	<treeLikelihood id="CP1.treeLikelihood" useAmbiguities="false" stateTagName="CP1.states">
		<patterns idref="CP1.patterns"/>
		<treeModel idref="treeModel"/>
		<siteModel idref="CP1.siteModel"/>
		<discretizedBranchRates idref="branchRates"/>
	</treeLikelihood>

	<!-- Likelihood for tree given sequence data                                 -->
	<treeLikelihood id="CP2.treeLikelihood" useAmbiguities="false" stateTagName="CP2.states">
		<patterns idref="CP2.patterns"/>
		<treeModel idref="treeModel"/>
		<siteModel idref="CP2.siteModel"/>
		<discretizedBranchRates idref="branchRates"/>
	</treeLikelihood>

	<!-- Likelihood for tree given sequence data                                 -->
	<treeLikelihood id="CP3.treeLikelihood" useAmbiguities="false" stateTagName="CP3.states">
		<patterns idref="CP3.patterns"/>
		<treeModel idref="treeModel"/>
		<siteModel idref="CP3.siteModel"/>
		<discretizedBranchRates idref="branchRates"/>
	</treeLikelihood>

	<!-- Define operators                                                        -->
	<operators id="operators">
		<scaleOperator scaleFactor="0.75" weight="0.1">
			<parameter idref="CP1.ac"/>
		</scaleOperator>
		<scaleOperator scaleFactor="0.75" weight="0.1">
			<parameter idref="CP1.ag"/>
		</scaleOperator>
		<scaleOperator scaleFactor="0.75" weight="0.1">
			<parameter idref="CP1.at"/>
		</scaleOperator>
		<scaleOperator scaleFactor="0.75" weight="0.1">
			<parameter idref="CP1.cg"/>
		</scaleOperator>
		<scaleOperator scaleFactor="0.75" weight="0.1">
			<parameter idref="CP1.gt"/>
		</scaleOperator>
		<scaleOperator scaleFactor="0.75" weight="0.1">
			<parameter idref="CP2.ac"/>
		</scaleOperator>
		<scaleOperator scaleFactor="0.75" weight="0.1">
			<parameter idref="CP2.ag"/>
		</scaleOperator>
		<scaleOperator scaleFactor="0.75" weight="0.1">
			<parameter idref="CP2.at"/>
		</scaleOperator>
		<scaleOperator scaleFactor="0.75" weight="0.1">
			<parameter idref="CP2.cg"/>
		</scaleOperator>
		<scaleOperator scaleFactor="0.75" weight="0.1">
			<parameter idref="CP2.gt"/>
		</scaleOperator>
		<scaleOperator scaleFactor="0.75" weight="0.1">
			<parameter idref="CP3.ac"/>
		</scaleOperator>
		<scaleOperator scaleFactor="0.75" weight="0.1">
			<parameter idref="CP3.ag"/>
		</scaleOperator>
		<scaleOperator scaleFactor="0.75" weight="0.1">
			<parameter idref="CP3.at"/>
		</scaleOperator>
		<scaleOperator scaleFactor="0.75" weight="0.1">
			<parameter idref="CP3.cg"/>
		</scaleOperator>
		<scaleOperator scaleFactor="0.75" weight="0.1">
			<parameter idref="CP3.gt"/>
		</scaleOperator>
		<scaleOperator scaleFactor="0.75" weight="0.1">
			<parameter idref="CP1.alpha"/>
		</scaleOperator>
		<scaleOperator scaleFactor="0.75" weight="0.1">
			<parameter idref="CP2.alpha"/>
		</scaleOperator>
		<scaleOperator scaleFactor="0.75" weight="0.1">
			<parameter idref="CP3.alpha"/>
		</scaleOperator>
		<deltaExchange delta="0.75" parameterWeights="257 257 257" weight="3">
			<parameter idref="allMus"/>
		</deltaExchange>
		<scaleOperator scaleFactor="0.75" weight="3">
			<parameter idref="ucld.mean"/>
		</scaleOperator>
		<scaleOperator scaleFactor="0.75" weight="3">
			<parameter idref="ucld.stdev"/>
		</scaleOperator>
		<subtreeSlide size="15.0" gaussian="true" weight="15">
			<treeModel idref="treeModel"/>
		</subtreeSlide>
		<narrowExchange weight="15">
			<treeModel idref="treeModel"/>
		</narrowExchange>
		<wideExchange weight="3">
			<treeModel idref="treeModel"/>
		</wideExchange>
		<wilsonBalding weight="3">
			<treeModel idref="treeModel"/>
		</wilsonBalding>
		<scaleOperator scaleFactor="0.75" weight="3">
			<parameter idref="treeModel.rootHeight"/>
		</scaleOperator>
		<uniformOperator weight="30">
			<parameter idref="treeModel.internalNodeHeights"/>
		</uniformOperator>
		<scaleOperator scaleFactor="0.75" weight="3">
			<parameter idref="constant.popSize"/>
		</scaleOperator>
		<upDownOperator scaleFactor="0.75" weight="3">
			<up>
				<parameter idref="ucld.mean"/>
			</up>
			<down>
				<parameter idref="treeModel.allInternalNodeHeights"/>
			</down>
		</upDownOperator>
		<swapOperator size="1" weight="10" autoOptimize="false">
			<parameter idref="branchRates.categories"/>
		</swapOperator>
		<uniformIntegerOperator weight="10">
			<parameter idref="branchRates.categories"/>
		</uniformIntegerOperator>
	</operators>

	<!-- Define MCMC                                                             -->
	<mcmc id="mcmc" chainLength="500000000" autoOptimize="true" operatorAnalysis="BYVMV-CP.ops">
		<posterior id="posterior">
			<prior id="prior">
				<gammaPrior shape="0.05" scale="10.0" offset="0.0">
					<parameter idref="CP1.ac"/>
				</gammaPrior>
				<gammaPrior shape="0.05" scale="20.0" offset="0.0">
					<parameter idref="CP1.ag"/>
				</gammaPrior>
				<gammaPrior shape="0.05" scale="10.0" offset="0.0">
					<parameter idref="CP1.at"/>
				</gammaPrior>
				<gammaPrior shape="0.05" scale="10.0" offset="0.0">
					<parameter idref="CP1.cg"/>
				</gammaPrior>
				<gammaPrior shape="0.05" scale="10.0" offset="0.0">
					<parameter idref="CP1.gt"/>
				</gammaPrior>
				<gammaPrior shape="0.05" scale="10.0" offset="0.0">
					<parameter idref="CP2.ac"/>
				</gammaPrior>
				<gammaPrior shape="0.05" scale="20.0" offset="0.0">
					<parameter idref="CP2.ag"/>
				</gammaPrior>
				<gammaPrior shape="0.05" scale="10.0" offset="0.0">
					<parameter idref="CP2.at"/>
				</gammaPrior>
				<gammaPrior shape="0.05" scale="10.0" offset="0.0">
					<parameter idref="CP2.cg"/>
				</gammaPrior>
				<gammaPrior shape="0.05" scale="10.0" offset="0.0">
					<parameter idref="CP2.gt"/>
				</gammaPrior>
				<gammaPrior shape="0.05" scale="10.0" offset="0.0">
					<parameter idref="CP3.ac"/>
				</gammaPrior>
				<gammaPrior shape="0.05" scale="20.0" offset="0.0">
					<parameter idref="CP3.ag"/>
				</gammaPrior>
				<gammaPrior shape="0.05" scale="10.0" offset="0.0">
					<parameter idref="CP3.at"/>
				</gammaPrior>
				<gammaPrior shape="0.05" scale="10.0" offset="0.0">
					<parameter idref="CP3.cg"/>
				</gammaPrior>
				<gammaPrior shape="0.05" scale="10.0" offset="0.0">
					<parameter idref="CP3.gt"/>
				</gammaPrior>

				<!-- Improper uniform prior: CP1.mu                                          -->

				<!-- Improper uniform prior: CP2.mu                                          -->

				<!-- Improper uniform prior: CP3.mu                                          -->
				<exponentialPrior mean="0.5" offset="0.0">
					<parameter idref="CP1.alpha"/>
				</exponentialPrior>
				<exponentialPrior mean="0.5" offset="0.0">
					<parameter idref="CP2.alpha"/>
				</exponentialPrior>
				<exponentialPrior mean="0.5" offset="0.0">
					<parameter idref="CP3.alpha"/>
				</exponentialPrior>
				<exponentialPrior mean="0.3333333333333333" offset="0.0">
					<parameter idref="ucld.stdev"/>
				</exponentialPrior>
				<uniformPrior lower="0.0" upper="1.0E100">
					<parameter idref="ucld.mean"/>
				</uniformPrior>
				<oneOnXPrior>
					<parameter idref="constant.popSize"/>
				</oneOnXPrior>
				<coalescentLikelihood idref="coalescent"/>
			</prior>
			<likelihood id="likelihood">
				<treeLikelihood idref="CP1.treeLikelihood"/>
				<treeLikelihood idref="CP2.treeLikelihood"/>
				<treeLikelihood idref="CP3.treeLikelihood"/>
			</likelihood>
		</posterior>
		<operators idref="operators"/>

		<!-- write log to screen                                                     -->
		<log id="screenLog" logEvery="10000">
			<column label="Posterior" dp="4" width="12">
				<posterior idref="posterior"/>
			</column>
			<column label="Prior" dp="4" width="12">
				<prior idref="prior"/>
			</column>
			<column label="Likelihood" dp="4" width="12">
				<likelihood idref="likelihood"/>
			</column>
			<column label="rootHeight" sf="6" width="12">
				<parameter idref="treeModel.rootHeight"/>
			</column>
			<column label="ucld.mean" sf="6" width="12">
				<parameter idref="ucld.mean"/>
			</column>
		</log>

		<!-- write log to file                                                       -->
		<log id="fileLog" logEvery="10000" fileName="BYVMV-CP.log" overwrite="false">
			<posterior idref="posterior"/>
			<prior idref="prior"/>
			<likelihood idref="likelihood"/>
			<parameter idref="treeModel.rootHeight"/>
			<parameter idref="constant.popSize"/>
			<parameter idref="CP1.ac"/>
			<parameter idref="CP1.ag"/>
			<parameter idref="CP1.at"/>
			<parameter idref="CP1.cg"/>
			<parameter idref="CP1.gt"/>
			<parameter idref="CP2.ac"/>
			<parameter idref="CP2.ag"/>
			<parameter idref="CP2.at"/>
			<parameter idref="CP2.cg"/>
			<parameter idref="CP2.gt"/>
			<parameter idref="CP3.ac"/>
			<parameter idref="CP3.ag"/>
			<parameter idref="CP3.at"/>
			<parameter idref="CP3.cg"/>
			<parameter idref="CP3.gt"/>
			<parameter idref="CP1.alpha"/>
			<parameter idref="CP2.alpha"/>
			<parameter idref="CP3.alpha"/>
			<compoundParameter idref="allMus"/>
			<parameter idref="ucld.mean"/>
			<parameter idref="ucld.stdev"/>
			<rateStatistic idref="meanRate"/>
			<rateStatistic idref="coefficientOfVariation"/>
			<rateCovarianceStatistic idref="covariance"/>
			<treeLikelihood idref="CP1.treeLikelihood"/>
			<treeLikelihood idref="CP2.treeLikelihood"/>
			<treeLikelihood idref="CP3.treeLikelihood"/>
			<coalescentLikelihood idref="coalescent"/>
		</log>

		<!-- write tree log to file                                                  -->
		<logTree id="treeFileLog" logEvery="10000" nexusFormat="true" fileName="BYVMV-CP.trees" sortTranslationTable="true">
			<treeModel idref="treeModel"/>
			<trait name="rate" tag="rate">
				<discretizedBranchRates idref="branchRates"/>
			</trait>
			<posterior idref="posterior"/>
		</logTree>
	</mcmc>
	<report>
		<property name="timer">
			<mcmc idref="mcmc"/>
		</property>
	</report>
</beast>
