# Supplementary material for: Diversity, Mutation and Recombination Analysis of Cotton Leaf Curl Geminiviruses
Source: PLoS One. 2016 Mar 10;11(3):e0151161. doi: 10.1371/journal.pone.0151161 (PMC4872795; doi:10.1371/journal.pone.0151161)
Supplement: S3 File — (XML) [file pone.0151161.s003.xml]

<?xml version="1.0" standalone="yes"?>

<!-- Generated by BEAUTi v1.7.4                                              -->
<!--       by Alexei J. Drummond, Andrew Rambaut and Marc A. Suchard         -->
<!--       Department of Computer Science, University of Auckland and        -->
<!--       Institute of Evolutionary Biology, University of Edinburgh        -->
<!--       David Geffen School of Medicine, University of California, Los Angeles-->
<!--       http://beast.bio.ed.ac.uk/                                        -->
<beast>

	<!-- The list of taxa to be analysed (can also include dates/ages).          -->
	<!-- ntax=44                                                                 -->
	<taxa id="taxa">
		<taxon id="CLCuKoV-INAbo09JF502354">
			<date value="2009.0" direction="forwards" units="years"/>
		</taxon>
		<taxon id="CLCuKoV-INBat10JF510458">
			<date value="2010.0" direction="forwards" units="years"/>
		</taxon>
		<taxon id="CLCuKoV-INBih09HM461862">
			<date value="2009.0" direction="forwards" units="years"/>
		</taxon>
		<taxon id="CLCuKoV-INBih09HM461863">
			<date value="2009.0" direction="forwards" units="years"/>
		</taxon>
		<taxon id="CLCuKoV-INDab10JF510460">
			<date value="2010.0" direction="forwards" units="years"/>
		</taxon>
		<taxon id="CLCuKoV-INHar10JF502372">
			<date value="2010.0" direction="forwards" units="years"/>
		</taxon>
		<taxon id="CLCuKoV-INNde13KM070821">
			<date value="2013.0" direction="forwards" units="years"/>
		</taxon>
		<taxon id="CLCuKoV-INPun07FN645929">
			<date value="2007.0" direction="forwards" units="years"/>
		</taxon>
		<taxon id="CLCuKoV-INPun07FN645932">
			<date value="2007.0" direction="forwards" units="years"/>
		</taxon>
		<taxon id="CLCuKoV-INSriG09JF416947">
			<date value="2009.0" direction="forwards" units="years"/>
		</taxon>
		<taxon id="CLCuKoV-INSriG09JF502356">
			<date value="2009.0" direction="forwards" units="years"/>
		</taxon>
		<taxon id="CLCuKoV-INSriG10JF502367">
			<date value="2010.0" direction="forwards" units="years"/>
		</taxon>
		<taxon id="CLCuKoV-INSriG10JF502368">
			<date value="2010.0" direction="forwards" units="years"/>
		</taxon>
		<taxon id="CLCuKoV-INSriG10JN678805">
			<date value="2010.0" direction="forwards" units="years"/>
		</taxon>
		<taxon id="CLCuKoV-PKAri04AM774303">
			<date value="2004.0" direction="forwards" units="years"/>
		</taxon>
		<taxon id="CLCuKoV-PKBahN09FR750318">
			<date value="2009.0" direction="forwards" units="years"/>
		</taxon>
		<taxon id="CLCuKoV-PKBahN09FR837932">
			<date value="2009.0" direction="forwards" units="years"/>
		</taxon>
		<taxon id="CLCuKoV-PKBahN09FR837934">
			<date value="2009.0" direction="forwards" units="years"/>
		</taxon>
		<taxon id="CLCuKoV-PKBahP09FR750324">
			<date value="2009.0" direction="forwards" units="years"/>
		</taxon>
		<taxon id="CLCuKoV-PKBahP09FR837933">
			<date value="2009.0" direction="forwards" units="years"/>
		</taxon>
		<taxon id="CLCuKoV-PKBha11HF549183">
			<date value="2011.0" direction="forwards" units="years"/>
		</taxon>
		<taxon id="CLCuKoV-PKDgk04AM774298">
			<date value="2004.0" direction="forwards" units="years"/>
		</taxon>
		<taxon id="CLCuKoV-PKFai05AM774305">
			<date value="2005.0" direction="forwards" units="years"/>
		</taxon>
		<taxon id="CLCuKoV-PKFai10HF549180">
			<date value="2010.0" direction="forwards" units="years"/>
		</taxon>
		<taxon id="CLCuKoV-PKKha04AM774295">
			<date value="2004.0" direction="forwards" units="years"/>
		</taxon>
		<taxon id="CLCuKoV-PKLay04AM774301">
			<date value="2004.0" direction="forwards" units="years"/>
		</taxon>
		<taxon id="CLCuKoV-PKLay11HF549182">
			<date value="2011.0" direction="forwards" units="years"/>
		</taxon>
		<taxon id="CLCuKoV-PKLod04AM774300">
			<date value="2004.0" direction="forwards" units="years"/>
		</taxon>
		<taxon id="CLCuKoV-PKMuzG05AM774302">
			<date value="2005.0" direction="forwards" units="years"/>
		</taxon>
		<taxon id="CLCuKoV-PKRyk09FR750321">
			<date value="2009.0" direction="forwards" units="years"/>
		</taxon>
		<taxon id="CLCuKoV-PKVeh04AM774294">
			<date value="2004.0" direction="forwards" units="years"/>
		</taxon>
		<taxon id="CLCuKoV-PKVeh05AM774304">
			<date value="2005.0" direction="forwards" units="years"/>
		</taxon>
		<taxon id="CLCuKoV-PKVeh06AM774299">
			<date value="2006.0" direction="forwards" units="years"/>
		</taxon>
		<taxon id="CLCuKoV-INSriB10HQ257374">
			<date value="2010.0" direction="forwards" units="years"/>
		</taxon>
		<taxon id="CLCuKoV-PKFai02AJ496286">
			<date value="2002.0" direction="forwards" units="years"/>
		</taxon>
		<taxon id="CLCuKoV-PKFai96AJ002448">
			<date value="1996.0" direction="forwards" units="years"/>
		</taxon>
		<taxon id="CLCuKoV-PKFai96AJ002449">
			<date value="1996.0" direction="forwards" units="years"/>
		</taxon>
		<taxon id="CLCuKoV-PKMul08HM468427">
			<date value="2008.0" direction="forwards" units="years"/>
		</taxon>
		<taxon id="CLCuKoV-PKSak05FN552006">
			<date value="2005.0" direction="forwards" units="years"/>
		</taxon>
		<taxon id="CLCuKoV-PKSha04FN552004">
			<date value="2004.0" direction="forwards" units="years"/>
		</taxon>
		<taxon id="CLCuKoV-PKSha04FN552005">
			<date value="2004.0" direction="forwards" units="years"/>
		</taxon>
		<taxon id="CLCuKoV-PKSin05FN552001">
			<date value="2005.0" direction="forwards" units="years"/>
		</taxon>
		<taxon id="CLCuKoV-PKTan05FN552002">
			<date value="2005.0" direction="forwards" units="years"/>
		</taxon>
		<taxon id="CLCuKoV-PKTan05FN552003">
			<date value="2005.0" direction="forwards" units="years"/>
		</taxon>
	</taxa>

	<!-- The sequence alignment (each sequence refers to a taxon above).         -->
	<!-- ntax=44 nchar=771                                                       -->
	<alignment id="alignment" dataType="nucleotide">
		<sequence>
			<taxon idref="CLCuKoV-INAbo09JF502354"/>
			ATGTCGAAGCGACCAGCAGATATAATCATTTCCCCCCCGCTTTCGAAGGTACGCCGTCGTCTCAACCTCGACAGCCCATATGTGAGCCGTGCTGCTGCCCCCATTGTCCGCGTCACCAAAAGAAAAGCATGGGTCAACAGGCCCATGAAAGAAAAGCCCAGGATGTACAGGATGTACAGAAGTCCAGATGTTCGTAGAGGATGTGAAGGACCATGTAAGGTCCAGTCGTTTGAATTCGCGCATGATATTCAGCATATAGGTAGAGTAATGTGTGTTAGTGATGTTACTCGGGGTACTGGGCTGACCCATAGAGTTGGTAAGAGATTTTGTGTTAAGTCTGGTTATGTGTTGGGTAAGATCTGGATGGATGAGAACATTAAGACGAAGAATCACACGAATAGTGTGATGTTTTTCTTGGTTAGAGATCGTAGACCTGTTGATAAACCTCAAGATTTTGGAGAGGTATTTAATATGTTTGATAATGAGCCCAGTACCGGCGCTGTGAAGAATGTTCATCGTGATAGGTATCAAGTTCTGCGCAAATGGTATGCAACTGTCACCGGTGGACAATACGCTTCAAAGGAACAAGCTCTCGTGAAGAAATTTATTAGAGTTAATAATTATGTTGTGTATAACCAGCAGGAAGCTGGCAAGTATGAGAATCATTCTGAGAATGCTTTAATGTTGTATATGGCGTGTACTCACGCCTCTAACCCAGTGTATGCTACCTTGAAGATACGGATCTACTTCTATGATTCCGTGACAAATTAA
		</sequence>
		<sequence>
			<taxon idref="CLCuKoV-INBat10JF510458"/>
			ATGTCGAAGCGACCAGCAGATATAATCATTTCCACGCCCGCTTCGAAGGTACGCCGCCGTCTCAACTTCGACAGCCCATATGTGAGCCGTGCTGCTGCCCCCATTGTCCGCGTCACCAAAGCAAAAGCGTGGGCGAACGGGCCCATGAACAGAAAGCCCAGGATGTACAGGATGTACAGAAGTCCAGATGTTCCTAGAGGATGTGAAGGTCCATGTAAGGTTCAGTCGTTTGAGTCCAGACTTGATATTCAACATATAGGAAAAGTAATGTGTGTTAGTGATGTTACTCGTGGTACTGGGCTGACCCATAGAGTTGGTAAGAGATTTTGTGTTAAGTCTGTTTATGTGTTGGGAAAGATCTGGATGGATGAGAACATTAAGACGAAGAATCACACGAATAGTGTGATGTTTTTCTTGGTTAGAGATCGTAGACCTGTTGATAAACCTCAAGATTTTGGAGAGGTATTTAATATGTTTGATTATGAGCCCAGTAGGGGGACTATGAAGAATTTTCATCGTGAGAGGTATAGGTTGCTGCGTAAAGGGTATGGAACTGTCAGGGGTGGGGTATACGCGTCAAGGGAACAAGTTCTCGTGAAGAAATTTATTAGAGTTAATAATTGTGTTGTGTATAGCCAGCGGGAAGCTGGCAAGTATGAGAATCAGGGTGAGAATGCTTTAATGTTGTATAGGGCGTGTACTCAGGCCTTTAACCCAGTGTATGCTACCTTGAAGATACGGATCTTCTTTAAGGATTGGGTGCCAAATTAA
		</sequence>
		<sequence>
			<taxon idref="CLCuKoV-INBih09HM461862"/>
			ATGTCGAAGCGACCAGCAGATATAATCATTTCCACGCCCGCTTCGAAGGTACGCCGCCGTCTCAACTTCGACAGCCCATATGTGAGCCGTGCTGCTGCCCCCATTGTCCGCGTCACCAAAGCAAAATCATGGGCGAACAGGCCCATGAACAGAAAGCCCAGGATGTACAGGATGTACAGAAGTCCAGATGTTCCTAGAGGATGTGAAGGTCCATGTAAGGTTCAGTCGTTTGAGTCCAGACATGATATTCAGCATATAGGTAAAGTAATGTGTGTTAGTGATGTTACTCGTGGTACTGGGCTGACCCATAGAGTTGGTAAGAGATTTTGTGTTAAGTCTGTTTATGTGTTGGGTAAGATCTGGATGGATGAGAACATTAAGACGAAGAATCACACGAATAGTGTGATGTTTTTCTTGGTTAGAGATCGTAGACCTGTTGATAAACCTCAAGATTTTGGAGAGGTATTTAATATGTTTGATAATGAGCCCAGTACGGCGACTGTGAAGAATGTTCATCGTGATAGGTATCAAGTTCTGCGCAAATGGTATGCAACTGTCACCGGTGGACAATACGCTTCAAAGGAACAAGCTCTCGTGAAGAAATTTATTAGAGTTAATAATTATGTTGTGTATAACCAGCAGGAAGCTGGCAAGTATGAGAATCATTCTGAGAATGCTTTAATGTTGTATATGGCGTGTACTCACGCCTCTAACCCAGTGTATGCTACCTTGAAGATACGGATCTACTTCTATGATTCCGTGACAAATTAA
		</sequence>
		<sequence>
			<taxon idref="CLCuKoV-INBih09HM461863"/>
			ATGTCGAAGCGACCAGCAGATATAATCATTTCCACGCCCGCTTCGAAGGTACGCCGCCGTCTCAACTTCGACAGCCCATATGTGAGCCGTGCTGCTGCCCCCATTGTCCGCGTCACCAAAGCAAAATCATGGGCGAACAGGCCCATGAACAGAAAGCCCAGGATGTACAGGATGTACAGAAGTCCAGATGTTCCTAGAGGATGTGAAGGTCCATGTAAGGTTCAGTCGTTTGAGTCCAGACATGATATTCAGCATATAGGTAAAGTAATGTGTGTTAGTGATGTTACTCGTGGTACTGGGCTGACCCATAGAGTTGGTAAGAGATTTTGTGTTAAGTCTGTTTATGTGTTGGGTAAGATCTGGATGGATGAGAACATTAAGACGAAGAATCACACGAATAGTGTGATGTTTTTCTTGGTTAGAGATCGTAGACCTGTTGATAAACCTCAAGATTTTGGAGAGGTATTTAATATGTTTGATAATGAGCCCAGTACGGCGACTGTGAAGAATGTTCATCGTGATAGGTATCAAGTTCTGCGCAAATGGTATGCAACTGTCACCGGTGGACAATACGCTTCAAAGGAACAAGCTCTCGTGAAGAAATTTATTAGAGTTAATAATTATGTTGTGTATAACCAGCAGGAAGCTGGCAAGTATGAGAATCATTCTGAGAATGCTTTAATGTTGTATATGGCGTGTACTCACGCCTCTAACCCAGTGTATGCTACCTTGAAGATACGGATCTACTTCTATGATTCCGTGACAAATTAA
		</sequence>
		<sequence>
			<taxon idref="CLCuKoV-INDab10JF510460"/>
			ATGTCGAAGCGACCAGCAGATATAATCATTTCCACGCCCGCTTCGAAGGTACGCCGCCGTCTCAACTTCGACAGCCCATATGTGAGCCGTGCTGCTGCCCCCATTGTCCGCGTCACCAAAGCAAAAGCATGGGCGAACAGGCCCATGAACAGAAAGCCCAGGATGTACAGGATGTACAGAAGTCCAGATGTTCCTAGAGGATGTGAAGGTCCATGTAAGGTTCAGTCGTTTGAGTCCAGACATGATATTCAGCATATAGGTAAAGTAATGTGTGTTAGTGATGTTACTCGTGGTACTGGGCTGACCCATAGAGTTGGTAAGAGATTTTGTGTTAAGTCTGTTTATGTGTTGGGTAAGATCTGGATGGATGAGAACATTAAGACGAAGAATCACACGAATAGTGTGATGTTTTTCTTGGTTAGAGATCGTAGACCTGTTGATAAACCTCAAGATTTTGGAGAGGTATTTAATATGTTTGATAATGAGCCCAGTACGGCGACTGTGAAGAATGTTCATCGTGATAGGTATCAAGTTCTGCGCAAATGGTATGCAACTGTCACCGGTGGACAATACGCTTCAAAGGAACAAGCTCTCGTGAAGAAATTTATTAGAGTTAATAATTATGTTGTGTATAACCAGCAGGAAGCTGGCAAGTATGAGAATCATTCTGAGAATGCTTTAATGTTGTATATGGCGTGTACTCACGCCTCTAACCCAGTGTATGCTACCTTGAAGATACGGATCTACTTCTATGATTCCGTGACAAATTAA
		</sequence>
		<sequence>
			<taxon idref="CLCuKoV-INHar10JF502372"/>
			ATGTCGAAGCGACCAGCAGATATAATCATTTCCACGCCCGCTTCGAAGGTACGCCGCCGTCTCAACTTCGACAGCCCATATGTGAGCCGTGCTGCTGCCCCCATTGTCCGCGTCACCAAAGCAAAAGCATGGGCGAACAGGCCCATGAACAGAAAGCCCAGGATGTACAGGATGTACAGAAGTCCAGATGTTCCTAGAGGATGTGAAGGTCCATGTAAGGTTCAGTCGTTTGAGTCCAGACATGATATTCAGCATATAGGTAAAGTAATGTGTGTTAGTGATGTTACTCGTGGTACTGGGCTGACCCATAGAGTTGGTAAGAGATTTTGTGTTAAGTCTGTTTATGTGTTGGGTAAGATCTGGATGGATGAGAACATTAAGACGAAGAATCACACGAATAGTGTGATGTTTTTCTTGGTTAGAGATCGTAGACCTGTTGATAAACCTCAAGATTTTGGAGAGGTATTTAATATGTTTGATAATGAGCCCAGTACGGCGACTGTAAAGAATGTTCATCGTGATAGGTATCAAGTTCTGCGCAAATGGTATGCAACTGTCACCGGTGGACAATACGCTTCAAAGGAACAAGCTCTCGTGAAGAAATTTATTAGAGTTAATAATTATGTTGTGTATAACCAGCAGGAAGCTGGCAAGTATGAGAATCATTCTGAGAATGCTTTAATGTTGTATATGGCGTGTACTCACGCCTCTAACCCAGTGTATGCTACCTTGAAGATACGGATCTACTTCTATGATTCCGTGACAAATTAA
		</sequence>
		<sequence>
			<taxon idref="CLCuKoV-INNde13KM070821"/>
			ATGTCGAAGCGACCAGCAGATATAATCATTTCCACGCCCGCTTCGAAGGTACGCCGCCGTCTCAACTTCGACAGCCCATATGTGAGCCGTGCTGCTGCCCCCATTGTCCGCGTCACCAAAGCAAAAGCATGGGCGAACAGGCCCATGAACAGAAAGCCCAGGATGTACAGGATGTACAGAAGTCCAGATGTTCCTAGAGGATGTGAAGGTCCATGTAAGGTTCAGTCGTTTGAGTCCAGACATGATATTCAGCATATAGGTAAAGTAATGTGTGTTAGTGATGTTACTCGTGGTACTGGGCTGACCCATAGAGTTGGTAAGAGATTTTGTGTTAAGTCTGTTTATGTGTTGGGTAAGATCTGGATGGATGAGAACATTAAGACGAAGAATCACACGAATAGTGTGATGTTTTTCTTGGTTAGAGATCGTAGACCTGTTGATAAACCTCAAGATTTTGGAGAGGTATTTAATATGTTTGATAATGAGCCCAGTACGGCGACTGTGAAGAATGTTCATCGTGATAGGTATCAAGTTCTGCGCAAATGGTATGCAACTGTCACCGGTGGACAATACGCTTCAAAGGAACAAGCTCTCGTGAAGAAATTTATTAGAGTTAATAATTATGTTGTGTATAACCAGCAGGAAGCTGGCAAGTATGAGAATCATTCTGAGAATGCTTTAATGTTGTATATGGCGTGTACTCACGCCTCTAACCCAGTGTATGCTACCTTGAAGATACGGATCTACTTCTATGATTCCGTGACAAATTAA
		</sequence>
		<sequence>
			<taxon idref="CLCuKoV-INPun07FN645929"/>
			ATGTCGAAGCGACCAGCAGATATAATCATTTCCACGCCCGCTTCGAAGGTACGCCGCCGTCTCAACTTCGACAGCCCATATGTGAGCCGTGCTGCTGCCCCCATTGTCCGCGTCACCAAAGCAAAAGCATGGGCGAACAGGCCCATGAACAGAAAGCCCAGGATGTACAGGATGTACAGAAGTCCAGATGTTCCTAGAGGATGTGAAGGTCCATGTAAGGTTCAGTCGTTTGAGTCCAGACATGATATTCAGCATATAGGTAAAGTAATGTGTGTTAGTGATGTTACTCGTGGTACTGGGCTGACCCATAGAGTTGGTAAGAGATTTTGTGTTAAGTCTGTTTATGTGTTGGGTAAGATCTGGATGGATGAGAACATTAAGACGAAGAATCACACGAATAGTGTGATGTTTTTCTTGGTTAGAGATCGTAGACCTGTTGATAAACCTCAAGATTTTGGAGAGGTATTTAATATGTTTGATAATGAGCCCAGTACGGCGACTGTGAAGAATGTTCATCGTGATAGGTATCAAGTTCTGCGCAAATGGTATGCAACTGTCACCGGTGGACAATACGCTTCAAAGGAACAAGCTCTCGTGAAGAAATTTATTAGAGTTAATAATTATGTTGTGTATAACCAGCAGGAAGCTGGCAAGTATGAGAATCATTCTGAGAATGCTTTAATGTTGTATATGGCGTGTACTCACGCCTCTAACCCAGTGTATGCTACCTTGAAGATACGGATCTACTTCTATGATTCCGTGACAAATTAA
		</sequence>
		<sequence>
			<taxon idref="CLCuKoV-INPun07FN645932"/>
			ATGTCGAAGCGACCAGCAGATATAATCATTTCCACGCCCGCTTCGAAGGTACGCCGCCGTCTCAACTTCGACAGCCCATATGTGAGCCGTGCTGCTGCCCCCATTGTCCGCGTCACCAAAGCAAAAGCATGGGCGAACAGGCCCATGAACAGAAAGCCCAGGATGTACAGGATGTACAGAAGTCCAGATGTTCCTAGAGGATGTGAAGGTCCATGTAAGGTTCAGTCGTTTGAGTCCAGACATGATATTCAGCATATAGGTAAAGTAATGTGTGTTAGTGATGTTACTCGTGGTACTGGGCTGACCCATAGAGTTGGTAAGAGATTTTGTGTTAAGTCTGTTTATGTGTTGGGTAAGATCTGGATGGATGAGAACATTAAGACGAAGAATCACACGAATAGTGTGATGTTTTTCTTGGTTAGAGATCGTAGACCTGTTGATAAACCTCAAGATTTTGGAGAGGTATTTAATATGTTTGATAATGAGCCCAGTACGGCGACTGTGAAGAATGTTCATCGTGATAGGTATCAAGTTCTGCGCAAATGGTATGCAACTGTCACCGGTGGACAATACGCTTCAAAGGAACAAGCTCTCGTGAAGAAATTTATTAGAGTTAATAATTATGTTGTGTATAACCAGCAGGAAGCTGGCAAGTATGAGAATCATTCTGAGAATGCTTTAATGTTGTATATGGCGTGTACTCACGCCTCTAACCCAGTGTATGCTACCTTGAAGATACGGATCTACTTCTATGATTCCGTGACAAATTAA
		</sequence>
		<sequence>
			<taxon idref="CLCuKoV-INSriG09JF416947"/>
			ATGTCGAAGCGACCAGCAGATATAATCATTTCCACGCCCGCTTCGAAGGTACGCCGTCGTCTCAACTTCGACAGCCCATATGTGAGCCGTGCTGCTGCCCCCATTGTCCGCGTCACCAAAGCAAAAGCATGGGCGAACAGGCCCATGAACAGAAAGCCCAGGATGTACAGGATGTACAGAAGTCCAGATGTTCCTAGAGGATGTGAAGGTCCATGTAAGGTTCAGTCGTTTGAGTCCAGACATGATATTCAGCATATAGGTAAAGTAATGTGTGTTAGTGATGTTACTCGTGGTACTGGGCTGACCCATAGAGTTGGTAAGAGATTTTGTGTTAAGTCTGTTTATGTGTTGGGTAAGATCTGGATGGATGAGAACATTAAGACGAAGAATCACACGAATAGTGTGATGTTTTTCTTGGTTAGAGATCGTAGACCTGTTGATAAACCTCAAGATTTTGGAGAGGTATTTAATATGTTTGATAATGAGCCCAGTACGGCGACTGTGAAGAATGTTCATCGTGATAGGTATCAAGTTCTGCGCAAATGGTATGCAACTGTCACCGGTGGACAATACGCTTCAAAGGAACAAGCTCTCGTGAAGAAATTTATTAGAGTTAATAATTATGTTGTGTATAACCAGCAGGAAGCTGGCAAGTATGAGAATCATTCTGAGAATGCTTTAATGTTGTATATGGCGTGTACTCACGCCTCTAACCCAGTGTATGCTACCTTGAAGATACGGATCTACTTCTATGATTCCGTGACAAATTAA
		</sequence>
		<sequence>
			<taxon idref="CLCuKoV-INSriG09JF502356"/>
			ATGTCGAAGCGACCAGCAGATATAATCATTTCCACGCCCGCTTCGAAGGTACGCCGTCGTCTCAACTTCGACAGCCCATATGTGAGCCGTGCTGCTGCCCCCATTGTCCGCGTCACCAAAGCAAAAGCATGGGCGAACAGGCCCATGAACAGAAAGCCCAGGATGTACAGGATGTACAGAAGTCCAGACGTTCCTAGGGGATGTGGAAGTCCATGTAAGGTTCAGTCGTTTGAGTCCAGACATAATATTCAGCATATAGGTAAAGTAATTTGTGTTAGTGATGTTACTCGTGGTACTGGGCTGACCCATAGAGTTGGTAAGAGGTTTTGTGGTAAGTCTGTTTATGTGTTGGGTAAGATTCGGATGGATGGGAACATTAAGACGGAAAATCACACGAATAGTGTGATGTTTTTCTTGGTTAGAGATCGTAGACCTGTTGATAAACCTCAAGATTTTGAGAAGGTATTTAATATGTTTGATAATGAGCCCAGTACGGCGACTGTGAAGAATGTTCATCGTGATAGGTATCAAGTTCTGCGCAAATGGTATGCAACTGTCACCGGTGGACAATACGCTTCAAAGGAACAAGCTCTCGTGAAGAAATTTATTAGAGTTAATAATTATGTTGTGTATAACCAGCAGGAAGCTGGCAAGTATGAGAATCATTCTGAGAATGCTTTAATGTTGTATATGGCGTGTACTCACGCCTCTAACCCAGTGTATGCTACCTTGAAGATACGGATCTACTTCTATGATTCCGTGACAAATTAA
		</sequence>
		<sequence>
			<taxon idref="CLCuKoV-INSriG10JF502367"/>
			ATGTCGAAGCGACCAGCATATATATTCATTTCCACGCCCGCTTCGAAGGTACGCCTCCCTCTCAACTTCTACAGCCCATATGTGAGCCGTGCTGCTGCCCCCATTGTCCGCGTCACCAAAGCAAATGCATGGGCGAACAGGCCCATGAACAGAAAGCCCAGGATGTACAGGATGTACAGAACTCCAGATGTTCCTAGAGGATGTGAAGGTCCATGTATGGTTCAGTCGTTTGAGTCCAGACATGATATTCAGCTTATAGGTAAAGTAATGTGTGTTAGTGATGTTACTCGTGGTACTGGCCTGACCCATAGAGTTGGAAAGAAATTTTGTGTTAAGTCTGTTTATGTCTTGGGTAAGATCTGGATGGATGAGAACATTAAGACGAAGAATCACACGAATAGTGTTATGTTTTTCTTGGTAAGAGATCATAAACCTGTTGATTATTCTCAAGATTTTGGACAGGCATTTAATATGTTTGTTAATGAGCCCAGTATGGCGATTGTGAAAAATTGTCATCGTGTTAGGTATCAAGTTCTGCGCAAATGGTATGCAACTGTCACCGGTGGACAATACGCTTCAAAGGAACAAGCTCTCGTGAAGAAATTTATTAGAGTTAATAATTATGTTGTGTATAACCAGCAGGAAGCTGGCAAGTATGAGAATCATTCTGAGAATGCTTTAATGTTGTATATGGCGTGTACTCACGCCTCTAACCCAGTGTATGCTACCTTGAAGATACGGATCTACTTCTATGATTCCGTGACAAATTAA
		</sequence>
		<sequence>
			<taxon idref="CLCuKoV-INSriG10JF502368"/>
			ATGTCGAAGCGACCAGCATATATATTCATTTCCACGCCCGCTTCGAAGGTACGCCTCCCTCTCAACTTCTACAGCCCATATGTGAGCCGTGCTGCTGCCCCCATTGTCCGCGTCACCAAAGCAAATGCATGGGCGAACAGGCCCATGAACAGAAAGCCCAGGATGTACAGGATGTACAGAACTCCAGATGTTCCTAGAGGATGTGAAGGTCCATGTATGGTTCAGTCGTTTGAGTCCAGACATGATATTCAGCTTATAGGTAAAGTAATGTGTGTTAGTGATGTTACTCGTGGTACTGGCCTGACCCATAGAGTTGGAAAGAAATTTTGTGTTAAGTCTGTTTATGTCTTGGGTAAGATCTGGATGGATGAGAACATTAAGACGAAGAATCACACGAATAGTGTTATGTTTTTCTTGGTAAGAGATCATAAACCTGTTGATTATTCTCAAGATTTTGGACAGGCATTTAATATGTTTGTTAATGAGCCCAGTATGGCGATTGTGAAAAATGTTCATCGTGTTAGGTATCAAGTTCTGCGCAAATGGTATGCAACTGTCACCGGTGGACAATACGCTTCAAAGGAACAAGCTCTCGTGAAGAAATTTATTAGAGTTAATAATTATGTTGTGTATAACCAGCAGGAAGCTGGCAAGTATGAGAATCATTCTGAGAATGCTTTAATGTTGTATATGGCGTGTACTCACGCCTCTAACCCAGTGTATGCTACCTTGAAGATACGGATCTACTTCTATGATTCCGTGACAAATTAA
		</sequence>
		<sequence>
			<taxon idref="CLCuKoV-INSriG10JN678805"/>
			ATGTCGAAGCGACCAGCAGATATAATCATTTCCACGCCCGCTTCGAAGGTACGCCGCCGTCTCAACTTCGACAGCCCATATGTGAGCCGTGCTGCTGCCCCCATTGTCCGCGTCACCAAAGCAAAAGCATGGGCGAACAGGCCCATGAACAGAAAGCCCAGGATGTACAGGATGTACAGAAGTCCAGATGTTCCTAGAGGATGTGAAGGTCCATGTAAGGTTCAGTCGTTTGAGTCCAGACATGATATTCAGCATATAGGTAAAGTAATGTGTGTTAGTGATGTTACTCGTGGTACTGGGCTGACCCATAGAGTTGGTAAGAGATTTTGTGTTAAGTCTGTTTATGTGTTGGGTAAGATCTGGATGGATGAGAACATTAAGACGAAGAATCACACGAATAGTGTGATGTTTTTCTTGGTTAGAGATCGTAGACCTGTTGATAAACCTCAAGATTTTGGAGAGGTATTTAATATGTTTGATAATGAGCCCAGTACGGCGACTGTGAAGAATGTTCATCGTGATAGGTATCAAGTTCTGCGCAAATGGTATGCAACTGTCACCGGTGGACAATACGCTTCAAAGGAACAAGCTCTCGTGAAGAAATTTATTAGAGTTAATAATTATGTTGTGTATAACCAGCAGGAAGCTGGCAAGTATGAGAATCATTCTGAGAATGCTTTAATGTTGTATATGGCGTGTACTCACGCCTCTAACCCAGTGTATGCTACCTTGAAGATACGGATCTACTTCTATGATTCCGTGACAAATTAA
		</sequence>
		<sequence>
			<taxon idref="CLCuKoV-PKAri04AM774303"/>
			ATGTCGAAGCGACCAGCAGATATAATCATTTCCACGCCCGCTTCGAAGGTACGCCGCCGTCTCAACTTCGACAGCCCATATGTGAGCCGTGCTGCTGCCCCCATTGTCCGCGTCACCAAAGCAAAAGCATGGGCGAACAGGCCCATGAACAGAAAGCCCAGGATGTACAGGATGTACAGAAGTCCAGATGTTCCTAGAGGATGTGAAGGTCCATGTAAGGTTCAGTCGTTTGAGTCCAGACATGATATTCAGCATATAGGTAAAGTAATGTGTGTTAGTGATGTTACTCGTGGTACTGGGCTGACCCATAGAGTTGGTAAGAGATTTTGTGTTAAGTCTGTTTATGTGTTGGGTAAGATCTGGATGGATGAGAACATTAAGACGAAGAATCACACGAATAGTGTGATGTTTTTCTTGGTTAGAGATCGTAGACCTGTTGATAAACCTCAAGATTTTGGAGAGGTATTTAATATGTTTGATAATGAGCCCAGTACGGCGACTGTAAAGAATGTTCATCGTGATAGGTATCAAGTTCTGCGCAAATGGTATGCAACTGTCACCGGTGGACAATACGCTTCAAAGGAACAAGCTCTCGTGAAGAAATTTATTAGAGTTAATAATTATGTTGTGTATAACCAGCAGGAAGCTGGCAAGTATGAGAATCATTCTGAGAATGCTTTAATGTTGTATATGGCGTGTACTCACGCCTCTAACCCAGTGTATGCTACCTTGAAGATACGGATCTACTTCTATGATTCCGTGACAAATTAA
		</sequence>
		<sequence>
			<taxon idref="CLCuKoV-PKBahN09FR750318"/>
			ATGTCGAAGCGACCAGCAGATATAATCATTTCCACGCCCGCTTCGAAGGTACGCCGCCGTCTCAACTTCGACAGCCCATATGTGAGCCGTGCTGCTGCCCCCATTGTCCGCGTCACCAAAGCAAAAGCATGGGCGAACAGGCCCATGAACAGAAAGCCCAGGATGTACAGGATGTACAGAAGTCCAGATGTTCCTAGAGGATGTGAAGGTCCATGTAAGGTTCAGTCGTTTGAGTCCAGACATGATATTCAGCATATAGGTAAAGTAATGTGTGTTAGTGATGTTACTCGTGGTACTGGGCTGACCCATAGAGTTGGTAAGAGATTTTGTGTTAAGTCTGTTTATGTGTTGGGTAAGATCTGGATGGATGAGAACATTAAGACGAAGAATCACACGAATAGTGTGATGTTTTTCTTGGTTAGAGATCGTAGACCTGTTGATAAACCTCAAGATTTTGGAGAGGTATTTAATATGTTTGATAATGAGCCCAGTACGGCGACTGTGAAGAATGTTCATCGTGATAGGTATCAAGTTCTGCGCAAATGGTATGCAACTGTCACCGGTGGACAATACGCTTCAAAGGAACAAGCTCTCGTGAAGAAATTTATTAGAGTTAATAATTATGTTGTGTATAACCAGCAGGAAGCTGGCAAGTATGAGAATCATTCTGAGAATGCTTTAATGTTGTATATGGCGTGTACTCACGCCTCTAACCCAGTGTATGCTACCTTGAAGATACGGATCTACTTCTATGATTCCGTGACAAATTAA
		</sequence>
		<sequence>
			<taxon idref="CLCuKoV-PKBahN09FR837932"/>
			ATGTCGAAGCGACCAGCAGATATAATCATTTCCACGCCCGCTTCGAAGGTACGCCGCCGTCTCAACTTCGACAGCCCATATGTGAGCCGTGCTGCTGCCCCCATTGTCCGCGTCACCAAAGCAAAAGCATGGGCGAACAGGCCCATGAACAGAAAGCCCAGGATGTACAGGATGTACAGAAGTCCAGATGTTCCTAGAGGATGTGAAGGTCCATGTAAGGTTCAGTCGTTTGAGTCCAGACATGATATTCAGCATATAGGTAAAGTAATGTGTGTTAGTGATGTTACTCGTGGTACTGGGCTGACCCATAGAGTTGGTAAGAGATTTTGTGTTAAGTCTGTTTATGTGTTGGGTAAGATCTGGATGGATGAGAACATTAAGACGAAGAATCACACGAATAGTGTGATGTTTTTCTTGGTTAGAGATCGTAGACCTGTTGATAAACCTCAAGATTTTGGAGAGGTATTTAATATGTTTGATAATGAGCCCAGTACGGCGACTGTGAAGAATGTTCATCGTGATAGGTATCAAGTTCTGCGCAAATGGTATGCAACTGTCACCGGTGGACAATACGCTTCAAAGGAACAAGCTCTCGTGAAGAAATTTATTAGAGTTAATAATTATGTTGTGTATAACCAGCAGGAAGCTGGCAAGTATGAGAATCATTCTGAGAATGCTTTAATGTTGTATATGGCGTGTACTCACGCCTCTAACCCAGTGTATGCTACCTTGAAGATACGGATCTACTTCTATGATTCCGTGACAAATTAA
		</sequence>
		<sequence>
			<taxon idref="CLCuKoV-PKBahN09FR837934"/>
			ATGTCGAAGCGACCAGCAGATATAATCATTTCCACGCCCGCTTCGAAGGTACGCCGCCGTCTCAACTTCGACAGCCCATATGTGAGCCGTGCTGCTGCCCCCATTGTCCGCGTCACCAAAGCAAAAGCATGGGCGAACAGGCCCATGAACAGAAAGCCCAGGATGTACAGGATGTACAGAAGTCCAGATGTTCCTAGAGGATGTGAAGGTCCATGTAAGGTTCAGTCGTTTGAGTCCAGACATGATATTCAGCATATAGGTAAAGTAATGTGTGTTAGTGATGTTACTCGTGGTACTGGGCTGACCCATAGAGTTGGTAAGAGATTTTGTGTTAAGTCTGTTTATGTGTTGGGTAAGATCTGGATGGATGAGAACATTAAGACGAAGAATCACACGAATAGTGTGATGTTTTTCTTGGTTAGAGATCGTAGACCTGTTGATAAACCTCAAGATTTTGGAGAGGTATTTAATATGTTTGATAATGAGCCCAGTACGGCGACTGTGAAGAATGTTCATCGTGATAGGTATCAAGTTCTGCGCAAATGGTATGCAACTGTCACCGGTGGACAATACGCTTCAAAGGAACAAGCTCTCGTGAAGAAATTTATTAGAGTTAATAATTATGTTGTGTATAACCAGCAGGAAGCTGGCAAGTATGAGAATCATTCTGAGAATGCTTTAATGTTGTATATGGCGTGTACTCACGCCTCTAACCCAGTGTATGCTACCTTGAAGATACGGATCTACTTCTATGATTCCGTGACAAATTAA
		</sequence>
		<sequence>
			<taxon idref="CLCuKoV-PKBahP09FR750324"/>
			ATGTCGAAGCGACCAGCAGATATAATCATTTCCACGCCCGCTTCGAAGGTACGCCGCCGTCTCAACTTCGACAGCCCATATGTGAGCCGTGCTGCTGCCCCCATTGTCCGCGTCACCAAAGCAAAAGCATGGGCGAACAGGCCCATGAACAGAAAGCCCAGGATGTACAGGATGTACAGAAGTCCAGATGTTCCTAGAGGATGTGAAGGTCCATGTAAGGTTCAGTCGTTTGAGTCCAGACATGATATTCAGCATATAGGTAAAGTAATGTGTGTTAGTGATGTTACTCGTGGTACTGGGCTGACCCATAGAGTTGGTAAGAGATTTTGTGTTAAGTCTGTTTATGTGTTGGGTAAGATCTGGATGGATGAGAACATTAAGACGAAGAATCACACGAATAGTGTGATGTTTTTCTTGGTTAGAGATCGTAGACCTGTTGATAAACCTCAAGATTTTGGAGAGGTATTTAATATGTTTGATAATGAGCCCAGTACGGCGACTGTGAAGAATGTTCATCGTGATAGATATCAAGTTCTGCGCAAATGGTATGCAACTGTCACCGGTGGACAATACGCTTCAAAGGAACAAGCTCTCGTGAAGAAATTTATTAGAGTTAATAATTATGTTGTGTATAACCAGCAGGAAGCTGGCAAGTATGAGAATCATTCTGAGAATGCTTTAATGTTGTATATGGCGTGTACTCACGCCTCTAACCCAGTGTATGCTACCTTGAAGATACGGATCTACTTCTATGATTCCGTGACAAATTAA
		</sequence>
		<sequence>
			<taxon idref="CLCuKoV-PKBahP09FR837933"/>
			ATGTCGAAGCGACCAGTAGATATAATCATTTCCACGCCCGCTTCGAAGGTACGCCGCCGTCTCAACTTCGACAGCCCATATGTGAGCCGTGCTGCTGCCCCCATTGTCCGCGTCACCAAAGCAAAAGCATGGGCGAACAGGCCCATGAACAGAAAGCCCAGGATGTACAGGATGTACAGAAGTCCAGATGTTCCTAGAGGATGTGAAGGTCCATGTAAGGTTCAGTCGTTTGAGTCCAGACATGATATTCAGCATATAGGTAAAGTAATGTGTGTTAGTGATGTTACTCGTGGTACTGGGCTGACCCATAGAGTTGGTAAGAGATTTTGTGTTAAGTCTGTTTATGTGTTGGGTAAGATCTGGATGGATGAGAACATTAAGACGAAGAATCACACGAATAGTGTGATGTTTTTCTTGGTTAGAGATCGTAGACCTGTTGATAAACCTCAAGATTTTGGAGAGGTATTTAATATGTTTGATAATGAGCCCAGTACGGCGACTGTGAAGAATGTTCATCGTGATAGGTATCAAGTTCTGCGCAAATGGTATGCAACTGTCACCGGTGGACAATACGCTTCAAAGGAACAAGCTCTCGTGAAGAAATTTATTAGAGTTAATAATTATGTTGTGTATAACCAGCAGGAAGCTGGCAAGTATGAGAATCATTCTGAGAATGCTTTAATGTTGTATATGGCGTGTACTCACGCCTCTAACCCAGTGTATGCTACCTTGAAGATACGGATCTACTTCTATGATTCCGTGACAAATTAA
		</sequence>
		<sequence>
			<taxon idref="CLCuKoV-PKBha11HF549183"/>
			ATGTCGAAGCGACCAGCAGATATAATCATTTCCACGCCCGCTTCGAAGGTACGCCGCCGTCTCAACTTCGACAGCCCATATGTGAGCCGTGCTGCTGCCCCCATTGTCCGCGTCACCAAAGCAAAAGCATGGGCGAACAGGCCCATGAACAGAAAGCCCAGGATGTACAGGATGTACAGAAGTCCAGATGTTCCTAGAGGATGTGAAGGTCCATGTAAGGTTCAGTCGTTTGAGTCCAGACATGATATTCAGCATATAGGTAAAGTAATGTGTGTTAGTGATGTTACTCGTGGTACTGGGCTGACCCATAGAGTTGGTAAGAGATTTTGTGTTAAGTCTGTTTATGTGTTGGGTAAGATCTGGATGGATGAGAACATTAAGACGAAGAATCACACGAATAGTGTGATGTTTTTCTTGGTTAGAGATCGTAGACCTGTTGATAAACCTCAAGATTTTGGAGAGGTATTTAATATGTTTGATAATGAGCCCAGTACGGCGACTGTGAAGAATGTTCATCGTGATAGGTATCAAGTTCTGCGCAAATGGTATGCAACTGTCACCGGTGGACAATACGCTTCAAAGGAACAAGCTCTCGTGAAGAAATTTATTAGAGTTAATAATTATGTTGTGTATAACCAGCAGGAAGCTGGCAAGTATGAGAATCATTCTGAGAATGCTTTAATGTTGTATATGGCGTGTACTCACGCCTCTAACCCAGTGTATGCTACCTTGAAGATACGGATCTACTTCTATGATTCCGTGACAAATTAA
		</sequence>
		<sequence>
			<taxon idref="CLCuKoV-PKDgk04AM774298"/>
			ATGTCGAAGCGACCAGCAGATATAATCATTTCCACGCCCGCTTCGAAGGTACGCCGCCGTCTCAACTTCGACAGCCCATATGTGAGCCGTGCTGCTGCCCCCATTGTCCGCGTCACCAAAGCAAAAGCATGGGCGAACAGGCCCATGAACAGAAAGCCCAGGATGTACAGGATGTACAGAAGTCCAGATGTTCCTAGAGGATGTGAAGGTCCATGTAAGGTTCAGTCGTTTGAGTCCAGACATGATATTCAGCATATAGGTAAAGTAATGTGTGTTAGTGATGTTACTCGTGGTACTGGGCTGACCCATAGAGTTGGTAAGAGATTTTGTGTTAAGTCTGTTTATGTGTTGGGTAAGATCTGGATGGATGAGAACATTAAGACGAAGAATCACACGAATAGTGTGATGTTTTTCTTGGTTAGAGATCGTAGACCTGTTGATAAACCTCAAGATTTTGGAGAGGTATTTAATATGTTTGATAATGAGCCCAGTACGGCGACTGTGAAGAATGTCCATCGTGATAGGTATCAAGTTCTGCGCAAATGGTATGCAACTGTCACCGGTGGACAATACGCTTCAAAGGAACAAGCTCTCGTGAAGAAATTTATTAGAGTTAATAATTATGTTGTGTATAACCAGCAGGAAGCTGGCAAGTATGAGAATCATTCTGAGAATGCTTTAATGTTGTATATGGCGTGTACTCACGCCTCTAACCCAGTGTATGCTACCTTGAAGATACGGATCTACTTCTATGATTCCGTGACAAATTAA
		</sequence>
		<sequence>
			<taxon idref="CLCuKoV-PKFai05AM774305"/>
			ATGTCGAAGCGACCAGCAGATATAATCATTTCCACGCCCGCTTCGAAGGTACGCCGCCGTCTCAACTTCGACAGCCCATATGTGAGCCGTGCTGCTGCCCCCATTGTCCGCGTCACCAAAGCAAAAGCATGGGCGAACAGGCCCATGAACAGAAAGCCCAGGATGTACAGGATGTACAGAAGTCCAGATGTTCCTAGAGGATGTGAAGGTCCATGTAAGGTTCAGTCGTTTGAGTCCAGACATGATATTCAGCATATAGGTAAAGTAATGTGTGTTAGTGATGTTACTCGTGGTACTGGGCTGACCCATAGAGTTGGTAAGAGATTTTGTGTTAAGTCTGTTTATGTGTTGGGTAAGATCTGGATGGATGAGAACATTAAGACGAAGAATCACACGAATAGTGTGATGTTTTTCTTGGTTAGAGATCGTAGACCTGTTGATAAACCTCAAGATTTTGGAGAGGTATTTAATATGTTTGATAATGAGCCCAGTACGGCGACTGTGAAGAATGTTCATCGTGATAGGTATCAAGTTCTGCGCAAATGGTATGCAACTGTCACCGGTGGACAATACGCTTCAAAGGAACAAGCTCTCGTGAAGAAATTTATTAGAGTTAATAATTATGTTGTGTATAACCAGCAGGAAGCTGGCAAGTATGAGAATCATTCTGAGAATGCTTTAATGTTGTATATGGCGTGTACTCACGCCTCTAACCCAGTGTATGCTACCTTGAAGATACGGATCTACTTCTATGATTCCGTGACAAATTAA
		</sequence>
		<sequence>
			<taxon idref="CLCuKoV-PKFai10HF549180"/>
			ATGTCGAAGCGACCAGCAGATATAATCATTTCCACGCCCGCTTCGAAGGTACGCCGCCGTCTCAACTTCGACAGCCCATATGTGAGCCGTGCTGCTGCCCCCATTGTCCGCGTCACCAAAGCAAAAGCATGGGCGAACAGGCCCATGAACAGAAAGCCCAGGATGTACAGGATGTACAGAAGTCCAGATGTTCCTAGAGGATGTGAAGGTCCATGTAAGGTTCAGTCGTTTGAGTCCAGACATGATATTCAGCATATAGGTAAAGTAATGTGGGTTAGTGATGTTACTCGTGGTACTGGGCTGACCCATAGAGTTGGTAAGAGATTTTGTGTTAAGTCTGTTTATGTGTTGGGTAAGATCTGGATGGATGAGAACATTAAGACGAAGAATCACACGAATAGTGTGATGTTTTTCTTGGTTAGAGATCGTAGACCTGTTGATAAACCTCAAGATTTTGGAGAGGTATTTAATATGTTTGATAATGAGCCCAGTACGGCGACTGTGAAGAATGTTCATCGTGATAGGTATCAAGTTCTGCGCAAATGGTATGCAACTGTCACCGGTGGACAATACGCTTCAAAGGAACAAGCTCTCGTGAAGAAATTTATTAGAGTTAATAATTATGTTGTGTATAACCAGCAGGAAGCTGGCAAGTATGAGAATCATTCTGAGAATGCTTTAATGTTGTATATGGCGTGTACTCACGCCTCTAACCCAGTGTATGCTACCTTGAAGATACGGATCTACTTCTATGATTCCGTGACAAATTAA
		</sequence>
		<sequence>
			<taxon idref="CLCuKoV-PKKha04AM774295"/>
			ATGTCGAAGCGACCAGCAGATATAATCATTTCCACGCCCGCTTCGAAGGTACGCCGCCGTCTCAACTTCGACAGCCCATATGTGAGCCGTGCTGCTGCCCCCATTGTCCGCGTCACCAAAGCAAAAGCATGGGCGAACAGGCCCATGAACAGAAAGCCCAGGATGTACAGGATGTACAGAAGTCCAGATGTTCCTAGAGGATGTGAAGGTCCATGTAAGGTTCAGTCGTTTGAGTCCAGACATGATATTCAGCATATAGGTAAAGTAATGTGTGTTAGTGATGTTACTCATGGTACTGGGCTGACTCATAGAGTTGGTAAGAGATTTTGTGTTAAGTCTGTTTATGTGTTGGGTAAGATCTGGATGGATGAGAACATTAAGACGAAGAATCACACGAATAGTGTGATGTTTTTCTTGGTTAGAGATCGTAGACCTGTTGATAAACCTCAAGATTTTGGAGAGGTATTTAATATGTTTGATAATGAGCCCAGTACGGCGACTGTGAAGAATGTTCATCGTGATAGGTATCAAGTTCTGCGCAAATGGTATGCAACTGTCACCGGTGGACAATACGCTTCAAAGGAACAAGCTCTCGTGAAGAAATTTATTAGAGTTAATAATTATGTTGTGTATAACCAGCAGGAAGCTGGCAAGTATGAGAATCATTCTGAGAATGCTTTAATGTTGTATATGGCGTGTACTCACGCCTCTAACCCAGTGTATGCTACCTTGAAGATACGGATCTACTTCTATGATTCCGTGACAAATTAA
		</sequence>
		<sequence>
			<taxon idref="CLCuKoV-PKLay04AM774301"/>
			ATGTCGAAGCGACCAGCAGATATAATCATTTCCACGCCCGCTTCGAAGGTACGCCGCCGTCTCAACTTCGACAGCCCATATGTGAGCCGTGCTGCTGCCCCCATTGTCCGCGTCACCAAAGCAAAAGCATGGGCGAACAGGCCCATGAACAGAAAGCCCAGGATGTACAGGATGTACAGAAGTCCAGATGTTCCTAGAGGATGTGAAGGTCCATGTAAGGTTCAGTCGTTTGAGTCCAGACATGATATTCAGCATATAGGTAAAGTAATGTGTGTTAGTGATGTTACTCGTGGTACTGGGCTGACCCATAGAGTTGGTAAGAGATTTTGTGTTAAGTCTGTTTATGTGTTGGGTAAGATCTGGATGGATGAGAACATTAAGACGAAGAATCACACGAATAGTGTGATGTTTTTCTTGGTTAGAGATCGTAGACCTGTTGATAAACCTCAAGATTTTGGAGAGGTATTTAATATGTTTGATAATGAGCCCAGTACGGCGACTGTGAAGAATGTTCATCGTGATAGGTATCAAGTTCTGCGCAAATGGTATGCAACTGTCACCGGTGGACAATACGCTTCAAAGGAACAAGCTCTCGTGAAGAAATTTATTAGAGTTAATAATTATGTTGTGTATAACCAGCAGGAAGCTGGCAAGTATGAGAATCATTCTGAGAATGCTTTAATGTTGTATATGGCGTGTACTCACGCCTCTAACCCAGTGTATGCTACCTTGAAGATACGGATCTACTTCTATGATTCCGTGACAAATTAA
		</sequence>
		<sequence>
			<taxon idref="CLCuKoV-PKLay11HF549182"/>
			ATGTCGAAGCGACCAGCAGATATAATCATTTCCACGCCCGCTTCGAAGGTACGCCGCCGTCTCAACTTCGACAGCCCATATGTGAGCCGTGCTGCTGCCCCCATTGTCCGCGTCACCAAAGCAAAAGCATGGGCGAACAGGCCCATGAACAGAAAGCCCAGGATGTACAGGATGTACAGAAGTCCAGATGTTCCTAGAGGATGTGAAGGCCCATGTAAGGTTCAGTCCTTTGAGTCCAGACATGATATTCAGCATATAGGTAAAGTCATGTGTGTCAGTGATGTTACTCGTGGAACTGGGCTGACCCATAGAGTGGGTAAGAGATTTTGTGTCAAGTCTGTGTATGTGTTGGGTAAGATCTGGATGGATGAGAACATTAAGACCAAGAATCACACGAATAGTGTGATGTTTTTTTTAGTTAGAGACCGTAGACCAGTTGATAAACCTCAGGATTTTGGAGAGGTGTTTAATATGTTTGATAATGAGCCCAGTACGGCGACTGTGAAGAATGTTCATCGTGATAGGTATCAGGTTCTGCGCAAATGGTATGCAACTGTCACCGGTGGACAATACGCTTCAAAGGAACAAGCGCTTGTGAAGAAGTTTATTAGGGTTAATAATTATGTTGTTTACAATCAACAGGAAGCAGGAAAATACGAGAATCATACGGAAAATGCGTTAATGCTTTATATGGCTTGTACCCACGCTAGCAACCCTGTTTATGCTACGTTGAAGATTAGGATATATTTTTATGACTCTGTAACGAATTGA
		</sequence>
		<sequence>
			<taxon idref="CLCuKoV-PKLod04AM774300"/>
			ATGTCGAAGCGACCAGCAGATATAATCATTTCCACGCCCGCTTCGAAGGTACGCCGCCGTCTCAACTTCGACAGCCCATATGTGAGCCGTGCTGCTGCCCCCATTGTCCGCGTCACCAAAGCAAAAGCATGGGCGAACAGGCCCATGAACAGAAAGCCCAGGATGTACAGGATGTACAGAAGTCCAGATGTTCCTAGAGGATGTGAAGGTCCATGTAAGGTTCAGTCGTTTGAGTCCAGACATGATATTCAGCATATAGGTAAAGTAATGTGTGTTAGTGATGTTACTCGTGGTACTGGGCTGACCCATAGAGTTGGTAAGAGATTTTGTGTTAAGTCTGTTTATGTGTTGGGTAAGATCTGGATGGATGAGAACATTAAGACGAAGAATCACACGAATAGTGTGATGTTTTTCTTGGTTAGAGATCGTAGACCTGTTGATAAACCTCAAGATTTTGGAGAGGTATTTAATATGTTTGATAATGAGCCCAGTACGGCGACTGTGAAGAATGTTCATCGTGATAGGTATCAAGTTCTGCGCAAATGGTATGCAACTGTCACCGGTGGACAATACGCTTCAAAGGAACAAGCTCTCGTGAAGAAATTTATTAGAGTTAATAATTATGTTGTGTATAACCAGCAGGAAGCTGGCAAGTATGAGAATCATTCTGAGAATGCTTTAATGTTGTATATGGCGTGTACTCACGCCTCTAACCCAGTGTATGCTACCTTGAAGATACGGATCTACTTCTATGATTCCGTGACAAATTAA
		</sequence>
		<sequence>
			<taxon idref="CLCuKoV-PKMuzG05AM774302"/>
			ATGTCGAAGCGACCAGCAGATATAATCATTTCCACGCCCGCTTCGAAGGTACGCCGCCGTCTCAACTTCGACAGCCCATATGTGAGCCGTGCTGCTGCCCCCATTGTCCGCGTCACCAAAGCAAAAGCATGGGCGAACAGGCCCATGAACAGAAAGCCCAGGATGTACAGGATGTACAGAAGTCCAGATGTTCCTAGAGGATGTGAAGGTCCATGTAAGGTTCAGTCGTTTGAGTCCAGACATGATATTCAGCATATAGGTAAAGTAATGTGTGTTAGTGATGTTACTCGTGGTACTGGGCTGACCCATAGAGTTGGTAAGAGATTTTGTGTTAAGTCTGTTTATGTGTTGGGTAAGATCTGGATGGATGAGAACATTAAGACGAAGAATCACACGAATAGTGTGATGTTTTTCTTGGTTAGAGATCGTAGACCTGTTGATAAACCTCAAGATTTTGGAGAGGTATTTAATATGTTTGATAATGAGCCCAGTACGGCGACTGTGAAGAATGTTCATCGTGATAGGTATCAAGTTCTGCGCAAATGGTATGCAACTGTCACCGGTGGACAATACGCTTCAAAGGAACAAGCTCTCGTGAAGAAATTTATTAGAGTTAATAATTATGTTGTGTATAACCAGCAGGAAGCTGGCAAGTATGAGAATCATTCTGAGAATGCTTTAATGTTGTATATGGCGTGTACTCACGCCTCTAACCCAGTGTATGCTACCTTGAAGATACGGATCTACTTCTATGATTCCGTGACAAATTAA
		</sequence>
		<sequence>
			<taxon idref="CLCuKoV-PKRyk09FR750321"/>
			ATGTCGAAGCGACCAGCAGATATAATCATTTCCACGCCCGCTTCGAAGGTACGCCGTCGTCTCAACTTCGACAGCCCATATGTGAGCCGTGCTGCTGCCCCCATTGTCCGCGTCACCAAAGCAAAAGCATGGGCGAACAGGCCCATGAACAGAAAGCCCAGGATGTACAGGATGTACAGAAGTCCAGATGTTCCTAGAGGATGTGAAGGTCCATGTAAGGTTCAGTCGTTTGAGTCCAGACATGATATTCAGCATATAGGTAAAGTAATGTGTGTTAGTGATGTTACTCGTGGTACTGGGCTGACCCATAGAGTTGGTAAGAGATTTTGTGTTAAGTCTGTTTATGTGTTGGGTAAGATCTGGATGGATGAGAACATTAAGACGAAGAATCACACGAATAGTGTGATGTTTTTCTTGGTTAGAGATCGTAGACCTGTTGATAAACCTCAAGATTTTGGAGAGGTATTTAATATGTTTGATAATGAGCCCAGTACGGCGACTGTGAAGAATGTTCATCGTGATAGGTATCAAGTTCTGCGCAAATGGTATGCAACTGTCACCGGTGGACAATACGCTTCAAAGGAACAAGCTCTCGTGAAGAAATTTATTAGAGTTAATAATTATGTTGTGTATAACCAGCAGGAAGCTGGCAAGTATGAGAATCATTCTGAGAATGCTTTAATGTTGTATATGGCGTGTACTCACGCCTCTAACCCAGTGTATGCTACCTTGAAGATACGGATCTACTTCTATGATTCCGTGACAAATTAA
		</sequence>
		<sequence>
			<taxon idref="CLCuKoV-PKVeh04AM774294"/>
			ATGTCGAAGCGACCAGCAGATATAATCATTTCCACGCCCGCTTCGAAGGTACGCCGCCGTCTCAACTTCGACAGCCCATATGTGAGCCGTGCTGCTGCCCCCATTGTCCGCGTCACCAAAGCAAAAGCATGGGCGAACAGGCCCATGAACAGAAAGCCCAGGATGTACAGGATGTACAGAAGTCCAGATGTTCCTAGAGGATGTGAAGGTCCATGTAAGGTTCAGTCGTTTGAGTCCAGACATGATATTCAGCATATAGGTAAAGTAATGTGTGTTAGTGATGTTACTCGTGGTACTGGGCTGACCCATAGAGTTGGTAAGAGATTTTGTGTTAAGTCTGTTTATGTGTTGGGTAAGATCTGGATGGATGAGAACATTAAGACGAAGAATCACACGAATAGTGTGATGTTTTTCTTGGTTAGAGATCGTAGACCTGTTGATAAACCTCAAGATTTTGGAGAGGTATTTAATATGTTTGATAATGAGCCCAGCACGGCGACTGTGAAGAATGTTCATCGTGATAGGTATCAAGTTCTGCGCAAATGGTATGCAACTGTCACCGGTGGACAATACGCTTCAAAGGAACAAGCTCTCGTGAAGAAATTTATTAAGGTTAATAATTATGTTGTGTATAACCAGCAGGAAGCTGGCAAGTATGAGAATCATTCTGAGAATGCTTTAATGTTGTATATGGCGTGTACTCACGCCTCTAACCCAGTGTATGCTACCTTGAAGATACGGATCTACTTCTATGATTCCGTGACAAATTAA
		</sequence>
		<sequence>
			<taxon idref="CLCuKoV-PKVeh05AM774304"/>
			ATGTCGAAGCGACCAGCAGATATAATCATTTCCACGCCCGCTTCGAAGGTACGCCGCCGTCTCAACTTCGACAGCCCATATGTGAGCCGTGCTGCTGCCCCCATTGTCCGCGTCACCAAAGCAAAAGCATGGGCGAACAGGCCCATGAACAGAAAGCCCAGGATGTACAGGATGTACAGAAGTCCAGATGTTCCTAGAGGATGTGAAGGTCCATGTAAGGTTCAGTCGTTTGAGTCCAGACATGATATTCAGCATATAGGTAAAGTAATGTGTGTTAGTGATGTTACTCGTGGTACTGGGCTGACCCATAGAGTTGGTAAGAGATTTTGTGTTAAGTCTGTTTATGTGTTGGGTAAGATCTGGATGGATGAGAACATTAAGACGAAGAATCACACGAATAGTGTGATGTTTTTCTTGGTTAGAGATCGTAGACCTGTTGATAAACCTCAAGATTTTGGAGAGGTATTTAATATGTTTGATAATGAGCCCAGTACGGCGACTGTGAAGAATGTTCATCGTGATAGGTATCAAGTTCTGCGCAAATGGTATGCAACTGTCACCGGTGGACAATACGCTTCAAAGGAACAAGCTCTCGTGAAGAAATTTATTAGAGTTAATAATTATGTTGTGTATAACCAGCAGGAAGCTGGCAAGTATGAGAATCATTCTGAGAATGCTTTAATGTTGTATATGGCGTGTACTCACGCCTCTAACCCAGTGTATGCTACCTTGAAGATACGGATCTACTTCTATGATTCCGTGACAAATTAA
		</sequence>
		<sequence>
			<taxon idref="CLCuKoV-PKVeh06AM774299"/>
			ATGTCGAAGCGACCAGCAGATATAATCATTTCCACGCCCGCTTCGAAGGTACGCCGCCGTCTCAACTTCGACAGCCCATATGTGAGCCGTGCTGCTGCCCCCATTGTCCGCGTCACCAAAGCAAAAGCATGGGCGAACAGGCCCATGAACAGAAAGCCCAGGATGTACAGGATGTACAGAAGTCCAGATGTTCCTAGAGGATGTGAAGGTCCATGTAAGGTTCAGTCGTTTGAGTCCAGACATGATATTCAGCATATAGGTAAAGTAATGTGTGTTAGTGATGTTACTCGTGGTACTGGGCTGACCCATAGAGTTGGTAAGAGATTTTGTGTTAAGTCTGTTTATGTGTTGGGTAAGATCTGGATGGATGAGAACATTAAGACGAAGAATCACACGAATAGTGTGATGTTTTTCTTGGTTAGAGATCGTAGACCTGTTGATAAACCTCAAGATTTTGGAGAGGTATTTAATATGTTTGATAATGAGCCCAGTACGGCGACTGTGAAGAATGTTCATCGTGATAGGTATCAAGTTCTGCGCAAATGGTATGCAACTGTCACCGGTGGACAATACGCTTCAAAGGAACAAGCTCTCGTGAAGAAATTTATTAGAGTTAATAATTATGTTGTGTATAACCAGCAGGAAGCTGGCAAGTATGAGAATCATTCTGAGAATGCTTTAATGTTGTATATGGCGTGTACTCACGCCTCTAACCCAGTGTATGCTACCTTGAAGATACGGATCTACTTCTATGATTCCGTGACAAATTAA
		</sequence>
		<sequence>
			<taxon idref="CLCuKoV-INSriB10HQ257374"/>
			ATGTCGAAGCGACCAGCAGATATAATCATTTCCACGCCCGCTTCGAAGGTACGCCGCCGTCTCAACTTCGACAGCCCATATGTGAGCCGTGCTGCTGCCCCCATTGTCCGCGTCACCAAAGCAAAATCATGGGCGAACAGGCCCATGAACAGAAAGCCCAGGATGTACAGGATGTACAGAAGTCCAGATGTTCCTAGAGGATGTGAAGGTCCATGTAAGGTTCAGTCGTTTGAGTCCAGACATGATATTCAGCATATAGGTAAAGTAATGTGTGTTAGTGATGTTACTCGTGGTACTGGGCTGACCCATAGAGTTGGTAAAAGATTTTGTGTTAAGTCTGTTTATGTGTTGGGTAAGATCTGGATGGATGAGAACATTAAGACGAAGAATCACACGAATAGTGTGATGTTTTTCTTGGTTAGAGATCGTAGACCTGTTGATAAACCTCAAGATTTTGGAGAGGTATTTAATATGTTTGATAATGAGCCCAGTACGGCGACTGTGAAGAATGTTCATCGTGATAGGTATCAAGTTCTGCGCAAATGGTATGCAACTGTCACCGGTGGACAATACGCTTCAAAGGAACAAGCTCTCGTGAAGAAATTTATTAGAGTTAATAATTATGTTGTGTATAACCAGCAGGAAGCTGGCAAGTATGAGAATCATTCTGAGAATGCTTTAATGTTGTATATGGCGTGTACTCACGCCTCTAACCCAGTGTATGCTACCTTGAAGATACGGATCTACTTCTATGATTCCGTGACAAATTAA
		</sequence>
		<sequence>
			<taxon idref="CLCuKoV-PKFai02AJ496286"/>
			ATGTCGAAGCGACCAGCAGATATAATCATTTCCACGCCCGCTTCGAAGGTACGCCGCCGTCTCAACTTCGACAGCCCATATGTGAGCCGTGCTGCTGCCCCCATTGTCCGCGTCACCAAAGCAAAAGCATGGGCGAACAGGCCCATGAACAGAAAGCCCAGGATGTACAGGATGTACAGAAGTCCAGATGTTCCTAGAGGATGTGAAGGTCCATGTAAGGTTCAGTCGTTTGAGTCCAGACATGATATTCAGCATATAGGTAAAGTAATGTGTGTTAGTGATGTTACTCGTGGTACTGGGCTGACCCATAGAGTTGGTAAGAGATTTTGTGTTAAGTCTGTTTATGTGTTGGGTAAGATCTGGATGGATGAGAACATTAAGACGAAGAATCACACGAATAGTGTGATGTTTTTCTTGGTTAGAGATCGTAGACCTGTTGATAAACCTCAAGATTTTGGAGAGGTATTTAATATGTTTGATAATGAGCCCAGTACGGCGACTGTGAAGAATGTTCATCGTGATAGGTATCAAGTTCTGCGCAAATGGTATGCAACTGTCACCGGTGGACAATACGCTTCAAAGGAACAAGCTCTCGTGAAGAAATTTATTAGAGTTAATAATTATGTTGTGTATAACCAGCAGGAAGCTGGCAAGTATGAGAATCATTCTGAGAATGCTTTAATGTTGTATATGGCGTGTACTCACGCCTCTAACCCAGTGTATGCTACCTTGAAGATACGGATCTACTTCTATGATTCCGTGACAAATTAA
		</sequence>
		<sequence>
			<taxon idref="CLCuKoV-PKFai96AJ002448"/>
			ATGTCGAAGCGACCAGCAGATATAATCATTTCCACGCCCGCTTCGAAGGTACGCCGCCGTCTCAACTTCGACAGCCCATATGTGAGCCGTGCTGCTGCCCCCATTGTCCGCGTCACCAAAGCAAAAGCATGGGCGAACAGGCCCATGAACAGAAAGCCCAGGATGTACAGGATGTACAGAAGTCCAGATGTTCCTAGAGGATGTGAAGGTCCATGTAAGGTTCAGTCGTTTGAGTCCAGACATGATATTCAGCATATAGGTAAAGTAATGTGTGTTAGTGATGTTACTCGTGGTACTGGGCTGACCCATAGAGTTGGTAAGAGATTTTGTGTTAAGTCTGTTTATGTGTTGGGTAAGATCTGGATGGATGAGAACATTAAGACGAAGAATCACACGAATAGTGTGATGTTTTTCTTGGTTAGAGATCGTAGACCTGTTGATAAACCTCAAGATTTTGGAGAGGTATTTAATATGTTTGATAATGAGCCCAGTACGGCGACTGTGAAGAATGTTCATCGTGATAGGTATCAAGTTCTGCGCAAATGGTATGCAACTGTCACCGGTGGACAATACGCTTCAAAGGAACAAGCTCTCGTGAAGAAATTTATTAGAGTTAATAATTATGTTGTGTATAACCAGCAGGAAGCTGGCAAGTATGAGAATCATTCTGAGAATGCTTTAATGTTGTATATGGCGTGTACTCACGCCTCTAACCCAGTGTATGCTACCTTGAAGATACGGATCTACTTCTATGATTCCGTGACAAATTAA
		</sequence>
		<sequence>
			<taxon idref="CLCuKoV-PKFai96AJ002449"/>
			ATGTCGAAGCGACCAGCAGATATAATCATTTCCACGCCCGCTTCGAAGGTACGCCGCCGTCTCAACTTCGACAGCCCATATGTGAGCCGTGCTGCTGCCCCCATTGTCCGCGTCACCAAAGCAAAAGCATGGGCGAACAGGCCCATGAACAGAAAGCCCAGGATGTACAGGATGTACAGAAGTCCAGATGTTCCTAGAGGATGTGAAGGTCCATGTAAGGTTCAGTCGTTTGAGTCCAGACATGATATTCAGCATATAGGTAAAGTAATGTGTGTTAGTGATGTTACTCGTGGTACTGGGCTGACCCATAGAGTTGGTAAGAGATTTTGTGTTAAGTCTGTTTATGTGTTGGGTAAGATCTGGATGGATGAGAACATTAAGACGAAGAATCACACGAATAGTGTGATGTTTTTCTTGGTTAGAGATCGTAGACCTGTTGATAAACCTCAAGATTTTGGAGAGGTATTTAATATGTTTGATAATGAGCCCAGTACGGCGACTGTGAAGAATGTTCATCGTGATAGGTATCAAGTTCTGCGCAAATGGTATGCAACTGTCACCGGTGGACAATACGCTTCAAAGGAACAAGCTCTCGTGAAGAAATTTATTAGAGTTAATAATTATGTTGTGTATAACCAGCAGGAAGCTGGCAAGTATGAGAATCATTCTGAGAATGCTTTAATGTTGTATATGGCGTGTACTCACGCCTCTAACCCAGTGTATGCTACCTTGAAGATACGGATCTACTTCTATGATTCCGTGACAAATTAA
		</sequence>
		<sequence>
			<taxon idref="CLCuKoV-PKMul08HM468427"/>
			ATGTCGAAGCGACCAGCAGATATAATCATTTCCACGCCCGCTTCGAAGGTACGCCGCCGTCTGAACTTCGACAGCCCATACGCGTGCCGTGCTGCTGCCCCCATTGTCCGCGTCACCAAAGCAAAAGCATGGGCGAACAGGCCCATGAACAGAAAGCCCAGGATGTACAGGATGTACAGAAGTCCAGATGTTCCTAGAGGATGTGAAGGTCCATGTAAGGTTCAGTCGTTTGAGTCCAGACATGATATTCAGCATATAGGTAAAGTAATGTGTGTTAGTGATGTTACTCGTGGTACTGGGCTGACCCATAGAGTTGGTAAGAGATTTTGTGTTAAGTCTGTTTATGTGTTGGGTAAGATCTGGATGGATGAGAACATTAAGACGAAGAATCACACGAATAGTGTGATGTTTTTCTTGGTTAGAGATCGTAGACCTGTTGATAGACCTCAAGATTTTGGAGAGGTATTTAATATGTTTGATAATGAGCCCAGTACGGCGACTGTGAAGAATGTTCATCGTGATAGGTATCAAGTTCTGCGCAAATGGTATGCAACTGTCACCGGTGGACAATACGCTTCAAAGGAACAAGCTCTCGTGAAGAAATTTATTAGAGTTAATAATTATGTTGTGTATAACCAGCATGAAGCTGGCAAGTATGAGAATCATTCTGAGAATGCTTTAATGTTGTACATGGCGTGTACTCACGCCTCTAACCCAGTGTATGCTACCTTGAAGATACGGATCTACTTCTATGATTCCGTGACAAATTAA
		</sequence>
		<sequence>
			<taxon idref="CLCuKoV-PKSak05FN552006"/>
			ATGTCGAAGCGACCAGCAGATATAATCATTTCTACGCCCGCTTCGAAGGTACGCCGCCGTCTCAACTTCGACAGCCCATATGTGAGCCGTGCTGCTGCCCCCATTGTCCGCGTCACCAAAGCAAAAGCATGGGCGAACAGGCCCATGAACAGAAAGCCCAGGATGTACAGGATGTACAGAAGTCCAGATGTTCCTAGAGGATGTGAAGGTCCATGTAAGGTTCAGTCGTTTGAGTCCAGACATGATATTCAGCATATAGGTAAAGTAATGTGTGTTAGTGATGTTACTCGTGGTACTGGGCTGACCCATAGAGTTGGTAAGAGATTTTGTGTTAAGTCTGTTTATGTGTTGGGTAAGATCTGGATGGATGAGAACATTAAGACGAAGAATCACACGAATAGTGTGATGTTTTCCTTGGTTAGAGATCGTAGACCTGTTGATAAACCTCAAGATTTTGGAGAGGTATTTAATATGTTTGATAATGAGCCCAGTACGGCGACTGTGAAGAATGTTCATCGTGATAGGTATCAAGTTCTGCGCAAATGGTATGCAACTGTCACCGGTGGACAATACGCTTCAAAGGAACAAGCTCTCGTGAAGAAATTTATTAGAGTTAATAATTATGTTGTGTATAACCAGCAGGAAGCTGGCAAGTATGAGAATCATTCTGAGAATGCTTTAATGTTGTATATGGCGTGTACTCACGCCTCTAACCCAGTGTATGCTACCTTGAAGATACGGATCTACTTCTATGATTCCGTGACAAATTAA
		</sequence>
		<sequence>
			<taxon idref="CLCuKoV-PKSha04FN552004"/>
			ATGTCGAAGCGACCAGCAGATATAATCATTTCCACGCCCGCTTCGAAGGTACGCCGCCGTCTCAACTTCGACAGCCCATACGCGTGCCGTGTTGCTGCCCCCATTGTCCGCGTCACCAAAGCAAAAGCATGGGCGAACAGGCCCATGAACAGAAAGCCCAGGATGTACAGGATGTACAGAAGTCCAGATGTTCCTAGAGGATGTGAAGGTCCATGTAAGGTTCAGTCGTTTGAGTCCAGACATGATATTCAGCATATAGGTAAAGTAACGTGTGTTAGTGAAGTTACTCGTGGTACTGGGCTGACCCATAGAGTTGGTAAGAGATTTTGTGTTAAGTCTGTTTATGTGTTGGGTAAGATCTGGATGGATGAGAACATTAAGACGAAGAATCACACGAATAGTGTGATGTTTTTTTTGGTTAGAGATCGTAGACCTGTTGATAAACCTCAAGATTTTGGAGAGGTATTTAATATGTTTGATAATGAGCCCAGTACGGCGACTGTGAAGAATGTTCATCGTGATAGGTATCAAGTTCTGCGCAAATGGTATGCAACTGTCACCGGTGGACAATACGCTTCAAGGGAACAAGCTCTCGTGAAAAAATTTATTAGAGTTAATAATTATGTTGTGTATAACCAGCAGGAAGCTGGCAAGTATGAGAATCATTCTGAGAATGCTTTAATGTTGTATATGGCGTGTACTCACGCCTCTAACCCAGTGTATGCTACATTGAAGATACGGATCTACTTCTATGATTCCGTGACAAATTAA
		</sequence>
		<sequence>
			<taxon idref="CLCuKoV-PKSha04FN552005"/>
			ATGTCGAAGCGACCAGCAGATATAATCATTTCCACGCCCGCTTCGAAGGTACGCCGCCGTCTCAACTTCGGCAGCCCATACGCGTGCCGTGCTGCTGCCCCCATTGTCCGCGTCACCAAAGCAAAAGCATGGGCGAACAGGCCCATGAACAGAAAGCCCAGGATGTATAGGATGTACAGAAGTCCAGATGTTCCTAGAGGATGTGAAGGTCCATGTAAGGTTCAGTCGTTTGAGTCCAGACATGATATTCAGCATATAGGTAAAGTAATGTGTATTAGTGATGTTACTCGTGGTACTGGGCTGACCCATAGAGTTGGTAAGAGATTTTGTGTTAAGTCTGTTTATGTGTTGGGTAAGATCTGGATGGATGAGAACATTAAGACGAAGAATCACACGAATAGTGTGATGTTTTTTTTGGTTAGAGATCGTAGACCTGTTGATAAACCTCAAGATTTTGGAGAGGTATTTAATATGTTTGATAATGAGCCCAGTACGGCGACTGTGAAGAATGTTCATCGTGATAGGTATCAAGTTCTGCGCAAATGGTATGCAACTGTCACCGGTGGACAATACGCTTCAAAGGAACAAGCTCTCGTGAAAAAATTTATTAGAGTTAATAATTATGTTGTGTATAACCAGCAGGAAGCTGGCAAGTATGAGAATCATTCTGAGAATGCTTTAATGTTGTATATGGCGTGTACTCACGCCTCTAACCCAGTGTATGCTACCTTGAAGATACGGATCTACTTCTATGATTCCGTGACAAATTAA
		</sequence>
		<sequence>
			<taxon idref="CLCuKoV-PKSin05FN552001"/>
			ATGTCGAAGCGACCAGCAGATATAATCATTTCCACGCCCGCTTCGAAGGTACGCCGCCGTCTCAACTTCGACAGCCCATATGTGAGCCGTGCTGCTGCCCCCATTGTCCGCGTCACCAAAGCAAAAGCATGGGCGAACAGGCCCATGAACAGAAAGCCCAGGATGTACAGGATGTACAGAAGTCCAGATGTTCCTAGAGGATGTGAAGGTCTATGTAAGGTTCAGTCGTTTGAGTCCAGACATGATATTCAGCATATAGGTAAAGTAATGTGTGTTAGTGATGTTACTCGTGGTACTGGGCTGACCCATAGAGTTGGTAAGAGATTTTGTGTTAAGTCTGTTTATGTGTTGGGTAAGATCTGGATGGATGAGAACATTAAGACGAAGAATCACACGAATAGTGTGATGTTTTTTTTGGTTAGAGATCGTAGACCTGTTGATAAACCTCAAGATTTTGGAGAGGTATTTAATATGTTTGATAATGAGCCCAGTACGGCGACTGTGAAGAATGTTCATCGTGATAGGTATCAAGTTCTGCGCAAATGGTATGCAACTGTCACCGGTGGACAATACGCTTCAAAGGAACAAGCTCTCGTGAAAAAATTTATTAGAGTTAATAATTATGTTGCGTATAACCAGCAGGAAGCTGGCAAGTATGAGAATCATTCTGAGAATGCTTTAATGTTGTATATGGCGTGTACTCACGCCTCTAACCCAGTGTATGCTACCTTGAAGATACGGATCTACTTCTATGATTCCGTGACAAATTAA
		</sequence>
		<sequence>
			<taxon idref="CLCuKoV-PKTan05FN552002"/>
			ATGTCGAAGCGACCAGCAGATATAATCATTTCCACGCCCGCTTCGAAGGTACGCCGCCGTCTCAACTTCGACAGCCCATATGTGAGCCGTGCTGCTGCCCCCATTGTCCGCGTCACCAAAGCAAAAGCATGGGCGAACAGGCCCATGAACAGAAAGCCCAGGATTTACAGGATGTACAGAAGTCCAGATGTTCCTAGAGGATGTGAAGGTCCATGTAAGGTTCAGTCGTTTGAGTCCAGACATGATATTCAGCATATAGGTAAAGTAATGTGTGTTAGTGATGTTACTCGTGGTACTGGGCTGACCCATAGAGTTGGTAAGAGATTTTGTGTTAAGTCTGTTTATGTGTTGGGTAAGATCTGGATGGATGAGAACATTAAGACGAAGAATCACACGAATAGTGTGATGTTTTTTTTGGTTAGAGATCGTAGACCTGTTGATAAACCTCAAGATTTTGGAGAGGTATTTAATATGTTTGATAATGAGCCCAGTACGGCGACTGTGAAGAATGTTCATCGTGATAGGTATCAAGTTTTGCGCAAATGGTATGCAACTGTCACCGGTGGACAATACGCTTCAAAGGAACAAGCTCTCGTGAAAAAATTTATTAGAGTTAATAATTATGTTGTGTATAACCAGCAGGAAGCTGGCAAGTATGAGAATCATTCTGAGAATGCTTTGATGTTGTATATGGCGTGTACTCACGCCTCTAACCCAGTGTATGCTACCTTGAAGATACGGATCTACTTCTATGATTCCGTGACAAATTAA
		</sequence>
		<sequence>
			<taxon idref="CLCuKoV-PKTan05FN552003"/>
			ATGTCGAAGCGACCAGCAGATATAATCATTTCCACGCCCGCTTCGAAGGTACGCCGCCGTCTCAACTTCGACAGCCCATATGTGAGCCGTGCTGCTGCCCCCATTGTCCGCGTCACCAAAGCAAAAGCATGGGCGAACAGGCCCATGAACAGAAAGCCCAGGATTTACAGGATGTACAGAAGTCCAGATGTTCCTAGAGGATGTGAAGGTCCATGTAAGGTTCAGTCGTTTGAGTCCAGACATGATATTCAGCATATAGGTAAAGTAATGTGTGTTAGTGATGTTACTCGTGGTACTGGGCTGACCCATAGAGTTGGTAAGAGATTTTGTGTTAAGTCTGTTTATGTGTTGGGTAAGATCTGGATGGATGAGAACATTAAGACGAAGAATCACACGAATAGTGTGATGTTTTTTTTGGTTAGAGATCGTAGACCTGTTGATAAACCTCAAGATTTTGGAGAGGTATTTAATATGTTTGATAATGAGCCCAGTACGGCGACTGTGAAGAATGTTCATCGTGATAGGTATCAAGTTCTGCGCAAATGGTATGCAACTGCCACCGGTGGACAATACGCTTCAAAGGAACAAGCTCTCGTGAAAAAATTTATTAGAGTTAATAATTATGTTGTGTATAACCAGCAGGAAGCTGGCAAGTATGAGAATCATTCTGAGAATGCTTTAATGTTGTATATGGCGTGTACTCACGCCTCTAACCCAGTGTATGCTACCTTGAAGATACGGATCTACTTCTATGATTCCGTGACAAATTAA
		</sequence>
	</alignment>

	<!-- The unique patterns for codon position 1                                -->

	<!-- The unique patterns from 1 to end every 3                               -->
	<!-- npatterns=34                                                            -->
	<patterns id="CP1.patterns" from="1" every="3" strip="false">
		<alignment idref="alignment"/>
	</patterns>

	<!-- The unique patterns for codon position 2                                -->

	<!-- The unique patterns from 2 to end every 3                               -->
	<!-- npatterns=42                                                            -->
	<patterns id="CP2.patterns" from="2" every="3" strip="false">
		<alignment idref="alignment"/>
	</patterns>

	<!-- The unique patterns for codon position 3                                -->

	<!-- The unique patterns from 3 to end every 3                               -->
	<!-- npatterns=63                                                            -->
	<patterns id="CP3.patterns" from="3" every="3" strip="false">
		<alignment idref="alignment"/>
	</patterns>

	<!-- A prior assumption that the population size has remained constant       -->
	<!-- throughout the time spanned by the genealogy.                           -->
	<constantSize id="constant" units="years">
		<populationSize>
			<parameter id="constant.popSize" value="170.0" lower="0.0"/>
		</populationSize>
	</constantSize>

	<!-- Construct a rough-and-ready UPGMA tree as an starting tree              -->
	<upgmaTree id="startingTree">
		<distanceMatrix correction="JC">
			<patterns>

				<!-- To generate UPGMA starting tree, only use the 1st aligment, which may be 1 of many aligments using this tree.-->
				<alignment idref="alignment"/>
			</patterns>
		</distanceMatrix>
	</upgmaTree>

	<!-- Generate a tree model                                                   -->
	<treeModel id="treeModel">
		<upgmaTree idref="startingTree"/>
		<rootHeight>
			<parameter id="treeModel.rootHeight"/>
		</rootHeight>
		<nodeHeights internalNodes="true">
			<parameter id="treeModel.internalNodeHeights"/>
		</nodeHeights>
		<nodeHeights internalNodes="true" rootNode="true">
			<parameter id="treeModel.allInternalNodeHeights"/>
		</nodeHeights>
	</treeModel>

	<!-- Generate a coalescent likelihood                                        -->
	<coalescentLikelihood id="coalescent">
		<model>
			<constantSize idref="constant"/>
		</model>
		<populationTree>
			<treeModel idref="treeModel"/>
		</populationTree>
	</coalescentLikelihood>

	<!-- The uncorrelated relaxed clock (Drummond, Ho, Phillips & Rambaut (2006) PLoS Biology 4, e88 )-->
	<discretizedBranchRates id="branchRates">
		<treeModel idref="treeModel"/>
		<distribution>
			<logNormalDistributionModel meanInRealSpace="true">
				<mean>
					<parameter id="ucld.mean" value="1.0" lower="0.0"/>
				</mean>
				<stdev>
					<parameter id="ucld.stdev" value="0.3333333333333333" lower="0.0"/>
				</stdev>
			</logNormalDistributionModel>
		</distribution>
		<rateCategories>
			<parameter id="branchRates.categories"/>
		</rateCategories>
	</discretizedBranchRates>
	<rateStatistic id="meanRate" name="meanRate" mode="mean" internal="true" external="true">
		<treeModel idref="treeModel"/>
		<discretizedBranchRates idref="branchRates"/>
	</rateStatistic>
	<rateStatistic id="coefficientOfVariation" name="coefficientOfVariation" mode="coefficientOfVariation" internal="true" external="true">
		<treeModel idref="treeModel"/>
		<discretizedBranchRates idref="branchRates"/>
	</rateStatistic>
	<rateCovarianceStatistic id="covariance" name="covariance">
		<treeModel idref="treeModel"/>
		<discretizedBranchRates idref="branchRates"/>
	</rateCovarianceStatistic>

	<!-- The general time reversible (GTR) substitution model                    -->
	<gtrModel id="CP1.gtr">
		<frequencies>
			<frequencyModel dataType="nucleotide">
				<patterns idref="CP1.patterns"/>
				<frequencies>
					<parameter id="CP1.frequencies" dimension="4"/>
				</frequencies>
			</frequencyModel>
		</frequencies>
		<rateAC>
			<parameter id="CP1.ac" value="1.0" lower="0.0"/>
		</rateAC>
		<rateAG>
			<parameter id="CP1.ag" value="1.0" lower="0.0"/>
		</rateAG>
		<rateAT>
			<parameter id="CP1.at" value="1.0" lower="0.0"/>
		</rateAT>
		<rateCG>
			<parameter id="CP1.cg" value="1.0" lower="0.0"/>
		</rateCG>
		<rateGT>
			<parameter id="CP1.gt" value="1.0" lower="0.0"/>
		</rateGT>
	</gtrModel>

	<!-- The general time reversible (GTR) substitution model                    -->
	<gtrModel id="CP2.gtr">
		<frequencies>
			<frequencyModel dataType="nucleotide">
				<patterns idref="CP2.patterns"/>
				<frequencies>
					<parameter id="CP2.frequencies" dimension="4"/>
				</frequencies>
			</frequencyModel>
		</frequencies>
		<rateAC>
			<parameter id="CP2.ac" value="1.0" lower="0.0"/>
		</rateAC>
		<rateAG>
			<parameter id="CP2.ag" value="1.0" lower="0.0"/>
		</rateAG>
		<rateAT>
			<parameter id="CP2.at" value="1.0" lower="0.0"/>
		</rateAT>
		<rateCG>
			<parameter id="CP2.cg" value="1.0" lower="0.0"/>
		</rateCG>
		<rateGT>
			<parameter id="CP2.gt" value="1.0" lower="0.0"/>
		</rateGT>
	</gtrModel>

	<!-- The general time reversible (GTR) substitution model                    -->
	<gtrModel id="CP3.gtr">
		<frequencies>
			<frequencyModel dataType="nucleotide">
				<patterns idref="CP3.patterns"/>
				<frequencies>
					<parameter id="CP3.frequencies" dimension="4"/>
				</frequencies>
			</frequencyModel>
		</frequencies>
		<rateAC>
			<parameter id="CP3.ac" value="1.0" lower="0.0"/>
		</rateAC>
		<rateAG>
			<parameter id="CP3.ag" value="1.0" lower="0.0"/>
		</rateAG>
		<rateAT>
			<parameter id="CP3.at" value="1.0" lower="0.0"/>
		</rateAT>
		<rateCG>
			<parameter id="CP3.cg" value="1.0" lower="0.0"/>
		</rateCG>
		<rateGT>
			<parameter id="CP3.gt" value="1.0" lower="0.0"/>
		</rateGT>
	</gtrModel>

	<!-- site model                                                              -->
	<siteModel id="CP1.siteModel">
		<substitutionModel>
			<gtrModel idref="CP1.gtr"/>
		</substitutionModel>
		<relativeRate>
			<parameter id="CP1.mu" value="1.0" lower="0.0"/>
		</relativeRate>
		<gammaShape gammaCategories="4">
			<parameter id="CP1.alpha" value="0.5" lower="0.0"/>
		</gammaShape>
	</siteModel>

	<!-- site model                                                              -->
	<siteModel id="CP2.siteModel">
		<substitutionModel>
			<gtrModel idref="CP2.gtr"/>
		</substitutionModel>
		<relativeRate>
			<parameter id="CP2.mu" value="1.0" lower="0.0"/>
		</relativeRate>
		<gammaShape gammaCategories="4">
			<parameter id="CP2.alpha" value="0.5" lower="0.0"/>
		</gammaShape>
	</siteModel>

	<!-- site model                                                              -->
	<siteModel id="CP3.siteModel">
		<substitutionModel>
			<gtrModel idref="CP3.gtr"/>
		</substitutionModel>
		<relativeRate>
			<parameter id="CP3.mu" value="1.0" lower="0.0"/>
		</relativeRate>
		<gammaShape gammaCategories="4">
			<parameter id="CP3.alpha" value="0.5" lower="0.0"/>
		</gammaShape>
	</siteModel>

	<compoundParameter id="allMus">
		<parameter idref="CP1.mu"/>
		<parameter idref="CP2.mu"/>
		<parameter idref="CP3.mu"/>
	</compoundParameter>

	<!-- Likelihood for tree given sequence data                                 -->
	<treeLikelihood id="CP1.treeLikelihood" useAmbiguities="false" stateTagName="CP1.states">
		<patterns idref="CP1.patterns"/>
		<treeModel idref="treeModel"/>
		<siteModel idref="CP1.siteModel"/>
		<discretizedBranchRates idref="branchRates"/>
	</treeLikelihood>

	<!-- Likelihood for tree given sequence data                                 -->
	<treeLikelihood id="CP2.treeLikelihood" useAmbiguities="false" stateTagName="CP2.states">
		<patterns idref="CP2.patterns"/>
		<treeModel idref="treeModel"/>
		<siteModel idref="CP2.siteModel"/>
		<discretizedBranchRates idref="branchRates"/>
	</treeLikelihood>

	<!-- Likelihood for tree given sequence data                                 -->
	<treeLikelihood id="CP3.treeLikelihood" useAmbiguities="false" stateTagName="CP3.states">
		<patterns idref="CP3.patterns"/>
		<treeModel idref="treeModel"/>
		<siteModel idref="CP3.siteModel"/>
		<discretizedBranchRates idref="branchRates"/>
	</treeLikelihood>

	<!-- Define operators                                                        -->
	<operators id="operators">
		<scaleOperator scaleFactor="0.75" weight="0.1">
			<parameter idref="CP1.ac"/>
		</scaleOperator>
		<scaleOperator scaleFactor="0.75" weight="0.1">
			<parameter idref="CP1.ag"/>
		</scaleOperator>
		<scaleOperator scaleFactor="0.75" weight="0.1">
			<parameter idref="CP1.at"/>
		</scaleOperator>
		<scaleOperator scaleFactor="0.75" weight="0.1">
			<parameter idref="CP1.cg"/>
		</scaleOperator>
		<scaleOperator scaleFactor="0.75" weight="0.1">
			<parameter idref="CP1.gt"/>
		</scaleOperator>
		<scaleOperator scaleFactor="0.75" weight="0.1">
			<parameter idref="CP2.ac"/>
		</scaleOperator>
		<scaleOperator scaleFactor="0.75" weight="0.1">
			<parameter idref="CP2.ag"/>
		</scaleOperator>
		<scaleOperator scaleFactor="0.75" weight="0.1">
			<parameter idref="CP2.at"/>
		</scaleOperator>
		<scaleOperator scaleFactor="0.75" weight="0.1">
			<parameter idref="CP2.cg"/>
		</scaleOperator>
		<scaleOperator scaleFactor="0.75" weight="0.1">
			<parameter idref="CP2.gt"/>
		</scaleOperator>
		<scaleOperator scaleFactor="0.75" weight="0.1">
			<parameter idref="CP3.ac"/>
		</scaleOperator>
		<scaleOperator scaleFactor="0.75" weight="0.1">
			<parameter idref="CP3.ag"/>
		</scaleOperator>
		<scaleOperator scaleFactor="0.75" weight="0.1">
			<parameter idref="CP3.at"/>
		</scaleOperator>
		<scaleOperator scaleFactor="0.75" weight="0.1">
			<parameter idref="CP3.cg"/>
		</scaleOperator>
		<scaleOperator scaleFactor="0.75" weight="0.1">
			<parameter idref="CP3.gt"/>
		</scaleOperator>
		<scaleOperator scaleFactor="0.75" weight="0.1">
			<parameter idref="CP1.alpha"/>
		</scaleOperator>
		<scaleOperator scaleFactor="0.75" weight="0.1">
			<parameter idref="CP2.alpha"/>
		</scaleOperator>
		<scaleOperator scaleFactor="0.75" weight="0.1">
			<parameter idref="CP3.alpha"/>
		</scaleOperator>
		<deltaExchange delta="0.75" parameterWeights="257 257 257" weight="3">
			<parameter idref="allMus"/>
		</deltaExchange>
		<scaleOperator scaleFactor="0.75" weight="3">
			<parameter idref="ucld.mean"/>
		</scaleOperator>
		<scaleOperator scaleFactor="0.75" weight="3">
			<parameter idref="ucld.stdev"/>
		</scaleOperator>
		<subtreeSlide size="17.0" gaussian="true" weight="15">
			<treeModel idref="treeModel"/>
		</subtreeSlide>
		<narrowExchange weight="15">
			<treeModel idref="treeModel"/>
		</narrowExchange>
		<wideExchange weight="3">
			<treeModel idref="treeModel"/>
		</wideExchange>
		<wilsonBalding weight="3">
			<treeModel idref="treeModel"/>
		</wilsonBalding>
		<scaleOperator scaleFactor="0.75" weight="3">
			<parameter idref="treeModel.rootHeight"/>
		</scaleOperator>
		<uniformOperator weight="30">
			<parameter idref="treeModel.internalNodeHeights"/>
		</uniformOperator>
		<scaleOperator scaleFactor="0.75" weight="3">
			<parameter idref="constant.popSize"/>
		</scaleOperator>
		<upDownOperator scaleFactor="0.75" weight="3">
			<up>
				<parameter idref="ucld.mean"/>
			</up>
			<down>
				<parameter idref="treeModel.allInternalNodeHeights"/>
			</down>
		</upDownOperator>
		<swapOperator size="1" weight="10" autoOptimize="false">
			<parameter idref="branchRates.categories"/>
		</swapOperator>
		<uniformIntegerOperator weight="10">
			<parameter idref="branchRates.categories"/>
		</uniformIntegerOperator>
	</operators>

	<!-- Define MCMC                                                             -->
	<mcmc id="mcmc" chainLength="300000000" autoOptimize="true" operatorAnalysis="AV1-CLCuKoV.ops">
		<posterior id="posterior">
			<prior id="prior">
				<gammaPrior shape="0.05" scale="10.0" offset="0.0">
					<parameter idref="CP1.ac"/>
				</gammaPrior>
				<gammaPrior shape="0.05" scale="20.0" offset="0.0">
					<parameter idref="CP1.ag"/>
				</gammaPrior>
				<gammaPrior shape="0.05" scale="10.0" offset="0.0">
					<parameter idref="CP1.at"/>
				</gammaPrior>
				<gammaPrior shape="0.05" scale="10.0" offset="0.0">
					<parameter idref="CP1.cg"/>
				</gammaPrior>
				<gammaPrior shape="0.05" scale="10.0" offset="0.0">
					<parameter idref="CP1.gt"/>
				</gammaPrior>
				<gammaPrior shape="0.05" scale="10.0" offset="0.0">
					<parameter idref="CP2.ac"/>
				</gammaPrior>
				<gammaPrior shape="0.05" scale="20.0" offset="0.0">
					<parameter idref="CP2.ag"/>
				</gammaPrior>
				<gammaPrior shape="0.05" scale="10.0" offset="0.0">
					<parameter idref="CP2.at"/>
				</gammaPrior>
				<gammaPrior shape="0.05" scale="10.0" offset="0.0">
					<parameter idref="CP2.cg"/>
				</gammaPrior>
				<gammaPrior shape="0.05" scale="10.0" offset="0.0">
					<parameter idref="CP2.gt"/>
				</gammaPrior>
				<gammaPrior shape="0.05" scale="10.0" offset="0.0">
					<parameter idref="CP3.ac"/>
				</gammaPrior>
				<gammaPrior shape="0.05" scale="20.0" offset="0.0">
					<parameter idref="CP3.ag"/>
				</gammaPrior>
				<gammaPrior shape="0.05" scale="10.0" offset="0.0">
					<parameter idref="CP3.at"/>
				</gammaPrior>
				<gammaPrior shape="0.05" scale="10.0" offset="0.0">
					<parameter idref="CP3.cg"/>
				</gammaPrior>
				<gammaPrior shape="0.05" scale="10.0" offset="0.0">
					<parameter idref="CP3.gt"/>
				</gammaPrior>

				<!-- Improper uniform prior: CP1.mu                                          -->

				<!-- Improper uniform prior: CP2.mu                                          -->

				<!-- Improper uniform prior: CP3.mu                                          -->
				<exponentialPrior mean="0.5" offset="0.0">
					<parameter idref="CP1.alpha"/>
				</exponentialPrior>
				<exponentialPrior mean="0.5" offset="0.0">
					<parameter idref="CP2.alpha"/>
				</exponentialPrior>
				<exponentialPrior mean="0.5" offset="0.0">
					<parameter idref="CP3.alpha"/>
				</exponentialPrior>
				<exponentialPrior mean="0.3333333333333333" offset="0.0">
					<parameter idref="ucld.stdev"/>
				</exponentialPrior>
				<uniformPrior lower="0.0" upper="1.0E100">
					<parameter idref="ucld.mean"/>
				</uniformPrior>
				<oneOnXPrior>
					<parameter idref="constant.popSize"/>
				</oneOnXPrior>
				<coalescentLikelihood idref="coalescent"/>
			</prior>
			<likelihood id="likelihood">
				<treeLikelihood idref="CP1.treeLikelihood"/>
				<treeLikelihood idref="CP2.treeLikelihood"/>
				<treeLikelihood idref="CP3.treeLikelihood"/>
			</likelihood>
		</posterior>
		<operators idref="operators"/>

		<!-- write log to screen                                                     -->
		<log id="screenLog" logEvery="10000">
			<column label="Posterior" dp="4" width="12">
				<posterior idref="posterior"/>
			</column>
			<column label="Prior" dp="4" width="12">
				<prior idref="prior"/>
			</column>
			<column label="Likelihood" dp="4" width="12">
				<likelihood idref="likelihood"/>
			</column>
			<column label="rootHeight" sf="6" width="12">
				<parameter idref="treeModel.rootHeight"/>
			</column>
			<column label="ucld.mean" sf="6" width="12">
				<parameter idref="ucld.mean"/>
			</column>
		</log>

		<!-- write log to file                                                       -->
		<log id="fileLog" logEvery="10000" fileName="AV1-CLCuKoV.log" overwrite="false">
			<posterior idref="posterior"/>
			<prior idref="prior"/>
			<likelihood idref="likelihood"/>
			<parameter idref="treeModel.rootHeight"/>
			<parameter idref="constant.popSize"/>
			<parameter idref="CP1.ac"/>
			<parameter idref="CP1.ag"/>
			<parameter idref="CP1.at"/>
			<parameter idref="CP1.cg"/>
			<parameter idref="CP1.gt"/>
			<parameter idref="CP2.ac"/>
			<parameter idref="CP2.ag"/>
			<parameter idref="CP2.at"/>
			<parameter idref="CP2.cg"/>
			<parameter idref="CP2.gt"/>
			<parameter idref="CP3.ac"/>
			<parameter idref="CP3.ag"/>
			<parameter idref="CP3.at"/>
			<parameter idref="CP3.cg"/>
			<parameter idref="CP3.gt"/>
			<parameter idref="CP1.alpha"/>
			<parameter idref="CP2.alpha"/>
			<parameter idref="CP3.alpha"/>
			<compoundParameter idref="allMus"/>
			<parameter idref="ucld.mean"/>
			<parameter idref="ucld.stdev"/>
			<rateStatistic idref="meanRate"/>
			<rateStatistic idref="coefficientOfVariation"/>
			<rateCovarianceStatistic idref="covariance"/>
			<treeLikelihood idref="CP1.treeLikelihood"/>
			<treeLikelihood idref="CP2.treeLikelihood"/>
			<treeLikelihood idref="CP3.treeLikelihood"/>
			<coalescentLikelihood idref="coalescent"/>
		</log>

		<!-- write tree log to file                                                  -->
		<logTree id="treeFileLog" logEvery="10000" nexusFormat="true" fileName="AV1-CLCuKoV.trees" sortTranslationTable="true">
			<treeModel idref="treeModel"/>
			<trait name="rate" tag="rate">
				<discretizedBranchRates idref="branchRates"/>
			</trait>
			<posterior idref="posterior"/>
		</logTree>
	</mcmc>
	<report>
		<property name="timer">
			<mcmc idref="mcmc"/>
		</property>
	</report>
</beast>
