# Supplementary material for: Diversity, Mutation and Recombination Analysis of Cotton Leaf Curl Geminiviruses
Source: PLoS One. 2016 Mar 10;11(3):e0151161. doi: 10.1371/journal.pone.0151161 (PMC4872795; doi:10.1371/journal.pone.0151161)
Supplement: S4 File — (XML) [file pone.0151161.s004.xml]

<?xml version="1.0" standalone="yes"?>

<!-- Generated by BEAUTi v1.7.4                                              -->
<!--       by Alexei J. Drummond, Andrew Rambaut and Marc A. Suchard         -->
<!--       Department of Computer Science, University of Auckland and        -->
<!--       Institute of Evolutionary Biology, University of Edinburgh        -->
<!--       David Geffen School of Medicine, University of California, Los Angeles-->
<!--       http://beast.bio.ed.ac.uk/                                        -->
<beast>

	<!-- The list of taxa to be analysed (can also include dates/ages).          -->
	<!-- ntax=53                                                                 -->
	<taxa id="taxa">
		<taxon id="CLCuMuV-CN:Gua:12KF766951">
			<date value="2012.0" direction="forwards" units="years"/>
		</taxon>
		<taxon id="CLCuMuV-CN:Gua:12JX914662">
			<date value="2012.0" direction="forwards" units="years"/>
		</taxon>
		<taxon id="CLCuMuV-CN:Gua:12JX286660">
			<date value="2012.0" direction="forwards" units="years"/>
		</taxon>
		<taxon id="CLCuMuV-CN:Gua:11JQ963631">
			<date value="2011.0" direction="forwards" units="years"/>
		</taxon>
		<taxon id="CLCuMuV-CN:Gua:11JQ317603">
			<date value="2011.0" direction="forwards" units="years"/>
		</taxon>
		<taxon id="CLCuMuV-CN:Nan:11GQ924756">
			<date value="2011.0" direction="forwards" units="years"/>
		</taxon>
		<taxon id="CLCuMuV-CN:Guang:08GQ503175">
			<date value="2008.0" direction="forwards" units="years"/>
		</taxon>
		<taxon id="CLCuMuV-CN:12KC171654">
			<date value="2011.0" direction="forwards" units="years"/>
		</taxon>
		<taxon id="CLCuMuV-CN:11JX286664">
			<date value="2011.0" direction="forwards" units="years"/>
		</taxon>
		<taxon id="CLCuMuV-CN:11JX286662">
			<date value="2011.0" direction="forwards" units="years"/>
		</taxon>
		<taxon id="CLCuMuV-CN:11JX286658">
			<date value="2011.0" direction="forwards" units="years"/>
		</taxon>
		<taxon id="CLCuMuV-CN:11JQ963627">
			<date value="2011.0" direction="forwards" units="years"/>
		</taxon>
		<taxon id="CLCuMuV-CN:11JQ424826">
			<date value="2011.0" direction="forwards" units="years"/>
		</taxon>
		<taxon id="CLCuMuV-CN:11EF465535">
			<date value="2011.0" direction="forwards" units="years"/>
		</taxon>
		<taxon id="CLCuMuV-CN:Hai:12KF766953">
			<date value="2012.0" direction="forwards" units="years"/>
		</taxon>
		<taxon id="CLCuMuV-CN:Gua:13KF766949">
			<date value="2013.0" direction="forwards" units="years"/>
		</taxon>
		<taxon id="CLCuMuV-CN:12JX286656">
			<date value="2012.0" direction="forwards" units="years"/>
		</taxon>
		<taxon id="CLCuMuV-CN:11JQ943408">
			<date value="2011.0" direction="forwards" units="years"/>
		</taxon>
		<taxon id="CLCuMuV-CN:11JQ963629">
			<date value="2011.0" direction="forwards" units="years"/>
		</taxon>
		<taxon id="CLCuMuV-CN:Gua:13KF766945">
			<date value="2013.0" direction="forwards" units="years"/>
		</taxon>
		<taxon id="CLCuMuV-CN:Gua:12JX861210">
			<date value="2012.0" direction="forwards" units="years"/>
		</taxon>
		<taxon id="CLCuMuV-CN:08FJ770370">
			<date value="2008.0" direction="forwards" units="years"/>
		</taxon>
		<taxon id="CLCuMuV-CN:07JN968573">
			<date value="2007.0" direction="forwards" units="years"/>
		</taxon>
		<taxon id="CLCuMuV-CN:Gua:09GU574208">
			<date value="2009.0" direction="forwards" units="years"/>
		</taxon>
		<taxon id="CLCuMuV-CN:Hai:13KF766955">
			<date value="2013.0" direction="forwards" units="years"/>
		</taxon>
		<taxon id="CLCuMuV-CN:Hai:12KF444948">
			<date value="2012.0" direction="forwards" units="years"/>
		</taxon>
		<taxon id="CLCuMuV-CN:11JQ963625">
			<date value="2011.0" direction="forwards" units="years"/>
		</taxon>
		<taxon id="CLCuMuV-CN:13KF766947">
			<date value="2013.0" direction="forwards" units="years"/>
		</taxon>
		<taxon id="CLCuMuV-PH:Dav:12KF413618">
			<date value="2012.0" direction="forwards" units="years"/>
		</taxon>
		<taxon id="CLCuMuV-PH:Lag:12KF413616">
			<date value="2012.0" direction="forwards" units="years"/>
		</taxon>
		<taxon id="CLCuKoV-PK:Veh:06AM774301">
			<date value="2006.0" direction="forwards" units="years"/>
		</taxon>
		<taxon id="CLCuKoV-PK:Bha:11HF549183">
			<date value="2011.0" direction="forwards" units="years"/>
		</taxon>
		<taxon id="CLCuKoV-IN:SriG:10JF502367">
			<date value="2010.0" direction="forwards" units="years"/>
		</taxon>
		<taxon id="CLCuKoV-PK:Ryk:10FR750321">
			<date value="2010.0" direction="forwards" units="years"/>
		</taxon>
		<taxon id="CLCuKoV-IN:Bih:13HM461863">
			<date value="2013.0" direction="forwards" units="years"/>
		</taxon>
		<taxon id="CLCuKoV-IN:Pun:07FN645932">
			<date value="2007.0" direction="forwards" units="years"/>
		</taxon>
		<taxon id="CLCuKoV-IN:Pun:07FN645929">
			<date value="2007.0" direction="forwards" units="years"/>
		</taxon>
		<taxon id="CLCuKoV-PK:Ryk:04AM774297">
			<date value="2004.0" direction="forwards" units="years"/>
		</taxon>
		<taxon id="CLCuKoV-IN:Bih:10HM461862">
			<date value="2010.0" direction="forwards" units="years"/>
		</taxon>
		<taxon id="CLCuKoV-PK:Muz:04AM774302">
			<date value="2004.0" direction="forwards" units="years"/>
		</taxon>
		<taxon id="CLCuKoV-PK:Lod:04AM774300">
			<date value="2004.0" direction="forwards" units="years"/>
		</taxon>
		<taxon id="CLCuKoV-PK:Muz:06AM774296">
			<date value="2006.0" direction="forwards" units="years"/>
		</taxon>
		<taxon id="CLCuKoV-IN:SriG:10JF502368">
			<date value="2010.0" direction="forwards" units="years"/>
		</taxon>
		<taxon id="CLCuKoV-IN:Luc:10HM461866">
			<date value="2010.0" direction="forwards" units="years"/>
		</taxon>
		<taxon id="CLCuKoV-PK:Veh:04AM421522">
			<date value="2004.0" direction="forwards" units="years"/>
		</taxon>
		<taxon id="CLCuKoV-IN:His:10JF502371">
			<date value="2010.0" direction="forwards" units="years"/>
		</taxon>
		<taxon id="CLCuKoV-PK:Fai:09FR819707">
			<date value="2009.0" direction="forwards" units="years"/>
		</taxon>
		<taxon id="CLCuKoV-PK:BahP:10FR750323">
			<date value="2010.0" direction="forwards" units="years"/>
		</taxon>
		<taxon id="CLCuKoV-PK:Fi:13HG428709">
			<date value="2013.0" direction="forwards" units="years"/>
		</taxon>
		<taxon id="CLCuKoV-IN:SriG:09JF502356">
			<date value="2009.0" direction="forwards" units="years"/>
		</taxon>
		<taxon id="CLCuMuV-PK:Mul:96AJ002447">
			<date value="1996.0" direction="forwards" units="years"/>
		</taxon>
		<taxon id="CLCuMuV-PK:97AJ002458">
			<date value="1997.0" direction="forwards" units="years"/>
		</taxon>
		<taxon id="CLCuMuV-PK:Fai:02AJ496287">
			<date value="2002.0" direction="forwards" units="years"/>
		</taxon>
	</taxa>

	<!-- The sequence alignment (each sequence refers to a taxon above).         -->
	<!-- ntax=53 nchar=1092                                                      -->
	<alignment id="alignment" dataType="nucleotide">
		<sequence>
			<taxon idref="CLCuMuV-CN:Gua:12KF766951"/>
			ATGGCTCCCCCCAAACGTTTTAAAATACAAGCCAAAAATTATTTCCTCACTTATCCACAGTGCTCACTCACTAAAGAGGAAGCACTTTCCCAAATTCAAGCCATCAACACACCCTCGAATAAAAAATACATCAAAGTCTGCAGAGAGTTACACGAAGATGGGAGCCCTCATCTCCATGTGCTCATCCAGTTCGAGGGCAAACTCATCTGCACGAATAACAGATTCTTCGACCTGGTATCCCCAACCAGGTCAGCACATTTCCATCCGAACATTCAGGGAGCTAAATCAAGCTCAGATGTCAAGGACTACATCGACAAGGACGGGGACACTCTCGAGTGGGGAGAGTTTCAGATCGATGGAAGATCAGCAAGAGGAGGACAACAGACAGCCAACGACGCTTACGCCGCAGCGCTTAACGCGGGAAGTAAGTCAGAGGCTCTTAGAGTCATTAAGGAACTAGCTCCTAAAGATTTTGTACTACAATTTCATAATTTAAATGCAAATCTAGACAGGATCTTTCAGGAGCCACCAGCTCCTTATGTTTCTCCTTTTTCTTTTTCTTCGTTCGATCAAGTTCCAGAAGAACTTCAAGTTTGGGCGTTGGATAACGTTGTCGATGCCGCTGCGCGGCCCCTTAGACCTCGGAGTATAGTAATTGAGGGAGATAGTCGTACGGGAAAGACGATGTGGGCTAGGTCATTGGGACCACATAACTATTTGTGCGGACATCTGGACCTGAGTCCCAAAGTATACAGTAACGACGCCTGGTACAACGTCATTGATGACGTCGACCCGCATTTCCTCAAACACTTTAAAGAGTTCATGGGGGCCCAAAGAGACTGGCAGTCCAACACAAAATACGGTAAGCCAGTTCAAATTAAAGGCGGAATACCGACAATCTTCTTGTGCAATCCTGGTCCCAACAGCAGTTATAAGGAATTCCTCAACGAGGAAAAAAACACAGCATTAAAGAATTGGGCCCTAAAAAATGCGATCTTCATCACTCTCGAAGGACCACTGTACTCAGCTTCCAATCAAAGTACAGCACAGGGAAGCGAAGAGACGCAACAGGAGGAGGAGAGTAGATCTTGA
		</sequence>
		<sequence>
			<taxon idref="CLCuMuV-CN:Gua:12JX914662"/>
			ATGGCTCCCCCCAAACGTTTTAAAATACAAGCCAAAAATTATTTCCTCACTTATCCACAGTGCTCACTCACTAAAGAGGAAGCACTTTCCCAAATTCAAGCCATCAACACACCCTCGAATAAAAAATACATCAAAGTCTGCAGAGAGTTACACGAAGATGGGAGCCCTCATCTCCATGTGCTCATCCAGTTCGAGGGCAAACTCATCTGCACGAATAACAGATTCTTCGACCTGGTATCCCCAACCAGGTCAGCACATTTCCATCCGAACATTCAGGGAGCTAAATCAAGCTCAGATGTCAAGGACTACATCGACAAGGACGGGGACACTCTCGAGTGGGGAGAGTTTCAGATCGATGGAAGATCAGCAAGAGGAGGACAACAGACAGCCAACGACGCTTACGCCGCAGCGCTTAACGCGGGAAGTAAGTCAGAGGCTCTTAGAGTCATTAAGGAACTAGCTCCTAAAGATTTTGTACTACAATTTCATAATTTAAATGCAAATCTAGACAGGATCTTTCAGGAGCCACCAGCTCCTTATGTTTCTCCTTTTTCTTTTTCTTCGTTCGATCAAGTTCCAGAAGAACTTCAAGTTTGGGCGTTGGATAACGTTGTCGATGCCGCTGCGCGGCCCCTTAGACCTCGGAGTATAGTAATTGAGGGAGATAGTCGTACGGGAAAGACGATGTGGGCTAGGTCATTGGGACCACATAACTATTTGTGCGGACATCTGGACCTGAGTCCCAAAGTATACAGTAACGACGCCTGGTACAACGTCATTGATGACGTCGACCCGCATTTCCTCAAACACTTTAAAGAGTTCATGGGGGCCCAAAGAGACTGGCAGTCCAACACAAAATACGGTAAGCCAGTTCAAATTAAAGGCGGAATACCGACAATCTTCTTGTGCAATCCTGGTCCCAACAGCAGTTATAAGGAATTCCTCAACGAGGAAAAAAACACAGCATTAAAGAATTGGGCCCTAAAAAATGCGATCTTCATCACTCTCGAAGGACCACTGTACTCAGCTTCCAATCAAAGTACAGCACAGGGAAGCGAAGAGACGCAACAGGAGGAGGAGAGTAGATCTTGA
		</sequence>
		<sequence>
			<taxon idref="CLCuMuV-CN:Gua:12JX286660"/>
			ATGGCTCCCCCCAAACGTTTTAAAATACAAGCCAAAAATTATTTCCTCACTTATCCACAGTGCTCACTCACTAAAGAGGAAGCACTTTCCCAAATTCAAGCCATCAACACACCCTCGAATAAAAAATACATCAAAGTCTGCAGAGAGTTACACGAAGATGGGAGCCCTCATCTCCATGTGCTCATCCAGTTCGAGGGCAAACTCATCTGCACGAATAACAGATTCTTCGACCTGGTATCCCCAACCAGGTCAGCACATTTCCATCCGAACATTCAGGGAGCTAAATCAAGCTCAGATGTCAAGGACTACATCGACAAGGACGGGGACACTCTCGAGTGGGGAGAGTTTCAGATCGATGGAAGATCAGCAAGAGGAGGACAACAGACAGCCAACGACGCTTACGCCGCAGCGCTTAACGCGGGAAGTAAGTCAGAGGCTCTTAGAGTCATTAAGGAACTAGCTCCTAAAGATTTTGTACTACAATTTCATAATTTAAATGCAAATCTAGACAGGATCTTTCAGGAGCCACCAGCTCCTTATGTTTCTCCTTTTTCTTTTTCTTCGTTCGATCAAGTTCCAGAAGAACTTCAAGTTTGGGCGTTGGATAACGTTGTCGATGCCGCTGCGCGGCCCCTTAGACCTCGGAGTATAGTAATTGAGGGAGATAGTCGTACGGGAAAGACGATGTGGGCTAGGTCATTGGGACCACATAACTATTTGTGCGGACATCTGGACCTGAGTCCCAAAGTATACAGTAACGACGCCTGGTACAACGTCATTGATGACGTCGACCCGCATTTCCTCAAACACTTTAAAGAGTTCATGGGGGCCCAAAGAGACTGGCAGTCCAACACAAAATACGGTAAGCCAGTTCAAATTAAAGGCGGAATACCGACAATCTTCTTGTGCAATCCTGGTCCCAACAGCAGTTATAAGGAATTCCTCAACGAGGAAAAAAACACAGCATTAAAGAATTGGGCCCTAAAAAATGCGATCTTCATCACTCTCGAAGGACCACTGTACTCAGCTTCCAATCAAAGTACAGCACAGGGAAGCGAAGAGACGCAACAGGAGGAGGAGAGTAGATCTTGA
		</sequence>
		<sequence>
			<taxon idref="CLCuMuV-CN:Gua:11JQ963631"/>
			ATGGCTCCCCCCAAACGTTTTAAAATACAAGCCAAAAATTATTTCCTCACTTATCCACAGTGCTCACTCACTAAAGAGGAAGCACTTTCCCAAATTCAAGCCATCAACACACCCTCGAATAAAAAATACATCAAAGTCTGCAGAGAGTTACACGAAGATGGGAGCCCTCATCTCCATGTGCTCATCCAGTTCGAGGGCAAACTCATCTGCACGAATAACAGATTCTTCGACCTGGTATCCCCAACCAGGTCAGCACATTTCCATCCGAACATTCAGGGAGCTAAATCAAGCTCAGATGTCAAGGACTACATCGACAAGGACGGGGACACTCTCGAGTGGGGAGAGTTTCAGATCGATGGAAGATCAGCAAGAGGAGGACAACAGACAGCCAACGACGCTTACGCCGCAGCGCTTAACGCGGGAAGTAAGTCAGAGGCTCTTAGAGTCATTAAGGAACTAGCTCCTAAAGATTTTGTACTACAATTTCATAATTTAAATGCAAATCTAGACAGGATCTTTCAGGAGCCACCAGCTCCTTATGTTTCTCCTTTTTCTTTTTCTTCGTTCGATCAAGTTCCAGAAGAACTTCAAGTTTGGGCGTTGGATAACGTTGTCGATGCCGCTGCGCGGCCCCTTAGACCTCGGAGTATAGTAATTGAGGGAGATAGTCGTACGGGAAAGACGATGTGGGCTAGGTCATTGGGACCACATAACTATTTGTGCGGACATCTGGACCTGAGTCCCAAAGTATACAGTAACGACGCCTGGTACAACGTCATTGATGACGTCGACCCGCATTTCCTCAAACACTTTAAAGAGTTCATGGGGGCCCAAAGAGACTGGCAGTCCAACACAAAATACGGTAAGCCAGTTCAAATTAAAGGCGGAATACCGACAATCTTCTTGTGCAATCCTGGTCCCAACAGCAGTTATAAGGAATTCCTCAACGAGGAAAAAAACACAGCATTAAAGAATTGGGCCCTAAAAAATGCGATCTTCATCACTCTCGAAGGACCACTGTACTCAGCTTCCAATCAAAGTACAGCACAGGGAAGCGAAGAGACGCAACAGGAGGAGGAGAGTAGATCTTGA
		</sequence>
		<sequence>
			<taxon idref="CLCuMuV-CN:Gua:11JQ317603"/>
			ATGGCTCCCCCCAAACGTTTTAAAATACAAGCCAAAAATTATTTCCTCACTTATCCACAGTGCTCACTCACTAAAGAGGAAGCACTTTCCCAAATTCAAGCCATCAACACACCCTCGAATAAAAAATACATCAAAGTCTGCAGAGAGTTACACGAAGATGGGAGCCCTCATCTCCATGTGCTCATCCAGTTCGAGGGCAAACTCATCTGCACGAATAACAGATTCTTCGACCTGGTATCCCCAACCAGGTCAGCACATTTCCATCCGAACATTCAGGGAGCTAAATCAAGCTCAGATGTCAAGGACTACATCGACAAGGACGGGGACACTCTCGAGTGGGGAGAGTTTCAGATCGATGGAAGATCAGCAAGAGGAGGACAACAGACAGCCAACGACGCTTACGCCGCAGCGCTTAACGCGGGAAGTAAGTCAGAGGCTCTTAGAGTCATTAAGGAACTAGCTCCTAAAGATTTTGTACTACAATTTCATAATTTAAATGCAAATCTAGACAGGATCTTTCAGGAGCCACCAGCTCCTTATGTTTCTCCTTTTTCTTTTTCTTCGTTCGATCAAGTTCCAGAAGAACTTCAAGTTTGGGCGTTGGATAACGTTGTCGATGCCGCTGCGCGGCCCCTTAGACCTCGGAGTATAGTAATTGAGGGAGATAGTCGTACGGGAAAGACGATGTGGGCTAGGTCATTGGGACCACATAACTATTTGTGCGGACATCTGGACCTGAGTCCCAAAGTATACAGTAACGACGCCTGGTACAACGTCATTGATGACGTCGACCCGCATTTCCTCAAACACTTTAAAGAGTTCATGGGGGCCCAAAGAGACTGGCAGTCCAACACAAAATACGGTAAGCCAGTTCAAATTAAAGGCGGAATACCGACAATCTTCTTGTGCAATCCTGGTCCCAACAGCAGTTATAAGGAATTCCTCAACGAGGAAAAAAACACAGCATTAAAGAATTGGGCCCTAAAAAATGCGATCTTCATCACTCTCGAAGGACCACTGTACTCAGCTTCCAATCAAAGTACAGCACAGGGAAGCGAAGAGACGCAACAGGAGGAGGAGAGTAGATCTTGA
		</sequence>
		<sequence>
			<taxon idref="CLCuMuV-CN:Nan:11GQ924756"/>
			ATGGCTCCCCCCAAACGTTTTAAAATACAAGCCAAAAATTATTTCCTCACTTATCCACAGTGCTCACTCACTAAAGAGGAAGCACTTTCCCAAATTCAAGCCATCAACACACCCTCGAATAAAAAATACATCAAAGTCTGCAGAGAGTTACACGAAGATGGGAGCCCTCATCTCCATGTGCTCATCCAGTTCGAGGGCAAACTCATCTGCACGAATAACAGATTCTTCGACCTGGTATCCCCAACCAGGTCAGCACATTTCCATCCGAACATTCAGGGAGCTAAATCAAGCTCAGATGTCAAGGACTACATCGACAAGGACGGGGACACTCTCGAGTGGGGAGAGTTTCAGATCGATGGAAGATCAGCAAGAGGAGGACAACAGACAGCCAACGACGCTTACGCCGCAGCGCTTAACGCGGGAAGTAAGTCAGAGGCTCTTAGAGTCATTAAGGAACTAGCTCCTAAAGATTTTGTACTACAATTTCATAATTTAAATGCAAATCTAGACAGGATCTTTCAGGAGCCACCAGCTCCTTATGTTTCTCCTTTTTCTTTTTCTTCGTTCGATCAAGTTCCAGAAGAACTTCAAGTTTGGGCGTTGGATAACGTTGTCGATGCCGCTGCGCGGCCCCTTAGACCTCGGAGTATAGTAATTGAGGGAGATAGTCGTACGGGAAAGACGATGTGGGCTAGGTCATTGGGACCACATAACTATTTGTGCGGACATCTGGACCTGAGTCCCAAAGTATACAGTAACGACGCCTGGTACAACGTCATTGATGACGTCGACCCGCATTTCCTCAAACACTTTAAAGAGTTCATGGGGGCCCAAAGAGACTGGCAGTCCAACACAAAATACGGTAAGCCAGTTCAAATTAAAGGCGGAATACCGACAATCTTCTTGTGCAATCCTGGTCCCAACAGCAGTTATAAGGAATTCCTCAACGAGGAAAAAAACACAGCATTAAAGAATTGGGCCCTAAAAAATGCGATCTTCATCACTCTCGAAGGACCACTGTACTCAGCTTCCAATCAAAGTACAGCACAGGGAAGCGAAGAGACGCAACAGGAGGAGGAGAGTAGATCTTGA
		</sequence>
		<sequence>
			<taxon idref="CLCuMuV-CN:Guang:08GQ503175"/>
			ATGGCTCCCCCCAAACGTTTTAAAATACAAGCCAAAAATTATTTCCTCACTTATCCACAGTGCTCACTCACTAAAGAGGAAGCACTTTCCCAAATTCAAGCCATCAACACACCCTCGAATAAAAAATACATCAAAGTCTGCAGAGAGTTACACGAAGATGGGAGCCCTCATCTCCATGTGCTCATCCAGTTCGAGGGCAAACTCATCTGCACGAATAACAGATTCTTCGACCTGGTATCCCCAACCAGGTCAGCACATTTCCATCCGAACATTCAGGGAGCTAAATCAAGCTCAGATGTCAAGGACTACATCGACAAGGACGGGGACACTCTCGAGTGGGGAGAGTTTCAGATCGATGGAAGATCAGCAAGAGGAGGACAACAGACAGCCAACGACGCTTACGCCGCAGCGCTTAACGCGGGAAGTAAGTCAGAGGCTCTTAGAGTCATTAAGGAACTAGCTCCTAAAGATTTTGTACTACAATTTCATAATTTAAATGCAAATCTAGACAGGATCTTTCAGGAGCCACCAGCTCCTTATGTTTCTCCTTTTTCTTTTTCTTCGTTCGATCAAGTTCCAGAAGAACTTCAAGTTTGGGCGTTGGATAACGTTGTCGATGCCGCTGCGCGGCCCCTTAGACCTCGGAGTATAGTAATTGAGGGAGATAGTCGTACGGGAAAGACGATGTGGGCTAGGTCATTGGGACCACATAACTATTTGTGCGGACATCTGGACCTGAGTCCCAAAGTATACAGTAACGACGCCTGGTACAACGTCATTGATGACGTCGACCCGCATTTCCTCAAACACTTTAAAGAGTTCATGGGGGCCCAAAGAGACTGGCAGTCCAACACAAAATACGGTAAGCCAGTTCAAATTAAAGGCGGAATACCGACAATCTTCTTGTGCAATCCTGGTCCCAACAGCAGTTATAAGGAATTCCTCAACGAGGAAAAAAACACAGCATTAAAGAATTGGGCCCTAAAAAATGCGATCTTCATCACTCTCGAAGGACCACTGTACTCAGCTTCCAATCAAAGTACAGCACAGGGAAGCGAAGAGACGCAACAGGAGGAGGAGAGTAGATCTTGA
		</sequence>
		<sequence>
			<taxon idref="CLCuMuV-CN:12KC171654"/>
			ATGGCTCCCCCCAAACGTTTTAAAATACAAGCCAAAAATTATTTCCTCACTTATCCACAGTGCTCACTCACTAAAGAGGAAGCACTTTCCCAAATTCAAGCCATTAACACACCCTCGAATAAAAAATACATCAAAGTCTGCAGAGAGTTACACGAAGATGGGAGCCCTCATCTCCATGTGCTCATCCAGTTCGAGGGCAAACTCATCTGCACGAATAACAGATTCTTCGACCTGGTATCCCCAACCAGGTCAGCACATTTCCATCCGAACATTCAGGGAGCTAAATCAAGCTCAGATGTCAAGGACTACATCGACAAGGACGGGGACACTCTCGAGTGGGGAGAGTTTCAGATCGATGGAAGATCAGCAAGAGGAGGACAACAGACAGCCAACGACGCTTACGCCGCAGCGCTTAACGCGGGAAGTAAGTCAGAGGCTCTTAGAGTCATTAAGGAACTAGCTCCTAAAGATTTTGTACTACAATTTCATAATTTAAATGCAAATCTAGACAGGATCTTTCAGGAGCCACCAGCTCCTTATGTTTCTCCTTTTTCTTTTTCTTCGTTCGATCAAGTTCCAGAAGAACTTCAAGTTTGGGCGTTGGATAACGTTGTCGATGCCGCTGCGCGGCCCCTTAGACCTCGGAGTATAGTAATTGAGGGAGATAGTCGTACGGGAAAGACGATGTGGGCTAGGTCATTGGGACCACATAACTATTTGTGCGGACATCTGGACCTGAGTCCCAAAGTATACAGTAACGACGCCTGGTACAACGTCATTGATGACGTCGACCCGCATTTCCTCAAACACTTTAAAGAGTTCATGGGGGCCCAAAGAGACTGGCAGTCCAACACAAAATACGGTAAGCCAGTTCAAATTAAAGGCGGAATACCGACAATCTTCTTGTGCAATCCTGGTCCCAACAGCAGTTATAAGGAATTCCTCAACGAGGAAAAAAACACAGCATTAAAGAATTGGGCCCTAAAAAATGCGATCTTCATCACTCTCGAAGGACCACTGTACTCAGCTTCCAATCAAAGTACAGCACAGGGAAGCGAAGAGACGCAACAGGAGGAGGAGAGTAGATCTTGA
		</sequence>
		<sequence>
			<taxon idref="CLCuMuV-CN:11JX286664"/>
			ATGGCTCCCCCCAAACGTTTTAAAATACAAGCCAAAAATTATTTCCTCACTTATCCACAGTGCTCACTCACTAAAGAGGAAGCACTTTCCCAAATTCAAGCCATCAACACACCCTCGAATAAAAAATACATCAAAGTCTGCAGAGAGTTACACGAAGATGGGAGCCCTCATCTCCATGTGCTCATCCAGTTCGAGGGCAAACTCATCTGCACGAATAACAGATTCTTCGACCTGGTATCCCCAACCAGGTCAGCACATTTCCATCCGAACATTCAGGGAGCTAAATCAAGCTCAGATGTCAAGGACTACATCGACAAGGACGGGGACACTCTCGAGTGGGGAGAGTTTCAGATCGATGGAAGATCAGCAAGAGGAGGACAACAGACAGCCAACGACGCTTACGCCGCAGCGCTTAACGCGGGAAGTAAGTCAGAGGCTCTTAGAGTCATTAAGGAACTAGCTCCTAAAGATTTTGTACTACAATTTCATAATTTAAATGCAAATCTAGACAGGATCTTTCAGGAGCCACCAGCTCCTTATGTTTCTCCTTTTTCTTTTTCTTCGTTCGATCAAGTTCCAGAAGAACTTCAAGTTTGGGCGTTGGATAACGTTGTCGATGCCGCTGCGCGGCCCCTTAGACCTCGGAGTATAGTAATTGAGGGAGATAGTCGTACGGGAAAGACGATGTGGGCTAGGTCATTGGGACCACATAGCTATTTGTGCGGACATCTGGACCTGAGTCCCAAAGTATACAGTAACGACGCCTGGTACAACGTCATTGATGACGTCGACCCGCATTTCCTCAAACACTTTAAAGAGTTCATGGGGGCCCAAAGAGACTGGCAGTCCAACACAAAATACGGTAAGCCAGTTCAAATTAAAGGCGGAATACCGACAATCTTCTTGTGCAATCCTGGTCCCAACAGCAGTTATAAGGAATTCCTCAACGAGGAAAAAAACACAGCATTAAAGAATTGGGCCCTAAAAAATGCGATCTTCATCACTCTCGAAGGACCACTGTACTCAGCTTCCAATCAAAGTACAGCACAGGGAAGCGAAGAGACGCAACAGGAGGAGGAGAGTAGATCTTGA
		</sequence>
		<sequence>
			<taxon idref="CLCuMuV-CN:11JX286662"/>
			ATGGCTCCCCCCAAACGTTTTAAAATACAAGCCAAAAATTATTTCCTCACTTATCCACAGTGCTCACTCACTAAAGAGGAAGCACTTTCCCAAATTCAAGCCATCAACACACCCTCGAATAAAAAATACATCAAAGTCTGCAGAGAGTTACACGAAGATGGGAGCCCTCATCTCCATGTGCTCATCCAGTTCGAGGGCAAACTCATCTGCACGAATAACAGATTCTTCGACCTGGTATCCCCAACCAGGTCAGCACATTTCCATCCGAACATTCAGGGAGCTAAATCAAGCTCAGATGTCAAGGACTACATCGACAAGGACGGGGACACTCTCGAGTGGGGAGAGTTTCAGATCGATGGAAGATCAGCAAGAGGAGGACAACAGACAGCCAACGACGCTTACGCCGCAGCGCTTAACGCGGGAAGTAAGTCAGAGGCTCTTAGAGTCATTAAGGAACTAGCTCCTAAAGATTTTGTACTACAATTTCATAATTTAAATGCAAATCTAGACAGGATCTTTCAGGAGCCACCAGCTCCTTATGTTTCTCCTTTTTCTTTTTCTTCGTTCGATCAAGTTCCAGAAGAACTTCAAGTTTGGGCGTTGGATAACGTTGTCGATGCCGCTGCGCGGCCCCTTAGACCTCGGAGTATAGTAATTGAGGGAGATAGTCGTACGGGAAAGACGATGTGGGCTAGGTCATTGGGACCACATGACTATTTGTGCGGACATCTGGACCTGAGTCCCAAAGTATACAGTAACGACGCCTGGTACAACGTCATTGATGACGTCGACCCGCATTTCCTCAAACACTTTAAAGAGTTCATGGGGGCCCAAAGAGACTGGCAGTCCAACACAAAATACGGTAAGCCAGTTCAAATTAAAGGCGGAATACCGACAATCTTCTTGTGCAATCCTGGTCCCAACAGCAGTTATAAGGAATTCCTCAACGAGGAAAAAAACACAGCATTAAAGAATTGGGCCCTAAAAAATGCGATCTTCATCACTCTCGAAGGACCACTGTACTCAGCTTCCAATCAAAGTACAGCACAGGGAAGCGAAGAGACGCAACAGGAGGAGGAGAGTAGATCTTGA
		</sequence>
		<sequence>
			<taxon idref="CLCuMuV-CN:11JX286658"/>
			ATGGCTCCCCCCAAACGTTTTAAAATACAAGCCAAAAATTATTTCCTCACTTATCCACAGTGCTCACTCACTAAAGAGGAAGCACTTTCCCAAATTCAAGCCATCAACACACCCTCGAATAAAAAATACATCAAAGTCTGCAGAGAGTTACACGAAGATGGGAGCCCTCATCTCCATGTGCTCATCCAGTTCGAGGGCAAACTCATCTGCACGAATAACAGATTCTTCGACCTGGTATCCCCAACCAGGTCAGCACATTTCCATCCGAACATTCAGGGAGCTAAATCAAGCTCAGATGTCAAGGACTACATCGACAAGGACGGGGACACTCTCGAGTGGGGAGAGTTTCAGATCGATGGAAGATCAGCAAGAGGAGGACAACAGACAGCCAACGACGCTTACGCCGCAGCGCTTAACGCGGGAAGTAAGTCAGAGGCTCTTAGAGTCATTAAGGAACTAGCTCCTAAAGATTTTGTACTACAATTTCATAATTTAAATGCAAATCTAGACAGGATCTTTCAGGAGCCACCAGCTCCTTATGTTTCTCCTTTTTCTTTTTCTTCGTTCGATCAAGTTCCAGAAGAACTTCAAGTTTGGGCGTTGGATAACGTTGTCGATGCCGCTGCGCGGCCCCTTAGACCTCGAAGTATAGTAATTGAGGGAGATAGTCGTACGGGAAAGACGATGTGGGCTAGGTCATTGGGACCACATAACTATTTGTGCGGACATCTGGACCTGAGTCCCAAAGTATACAGTAACGACGCCTGGTACAACGTCATTGATGACGTCGACCCGCATTTCCTCAAACACTTTAAAGAGTTCATGGGGGCCCAAAGAGACTGGCAGTCCAACACAAAATACGGTAAGCCAGTTCAAATTAAAGGCGGAATACCGACAATCTTCTTGTGCAATCCTGGTCCCAACAGCAGTTATAAGGAATTCCTCAACGAGGAAAAAAACACAGCATTAAAGAATTGGGCCCTAAAAAATGCGATCTTCATCACTCTCGAAGGACCACTGTACTCAGCTTCCAATCAAAGTACAGCACAGGGAAGCGAAGAGACGCAACAGGAGGAGGAGAGTAGATCTTGA
		</sequence>
		<sequence>
			<taxon idref="CLCuMuV-CN:11JQ963627"/>
			ATGGCTCCCCCCAAACGTTTTAAAATACAAGCCAAAAATTATTTCCTCACTTATCCACAGTGCTCACTCACTAAAGAGGAAGCACTTTCCCAAATTCAAGCCATCAACACACCCTCGAATAAAAAATACATCAAAGTCTGCAGAGAGTTACACGAAGATGGGAGCCCTCATCTCCATGTGCTCATCCAGTTCGAGGGCAAACTCATCTGCACGAATAACAGATTCTTCGACCTGGTATCCCCAACCAGGTCAGCACATTTCCATCCGAACATTCAGGGAGCTAAATCAAGCTCAGATGTCAAGGACTACATCGACAAGGACGGGGACACTCTCGAGTGGGGAGAGTTTCAGATCGATGGAAGATCAGCAAGAGGAGGACAACAGACAGCCAACGACGCTTACGCCGCAGCGCTTAACGCGGGAAGTAAGTCAGAGGCTCTTAGAGTCATTAAGGAACTAGCTCCTAAAGATTTTGTACTACAATTTCATAATTTAAATGCAAATCTAGACAGGATCTTTCAGGAGCCACCAGCTCCTTATGTTTCTCCTTTTTCTTTTTCTTCGTTCGATCAAGTTCCAGAAGAACTTCAAGTTTGGGCGTTGGATAACGTTGTCGATGCCGCTGCGCGGCCCCTTAGACCTCGGAGTATAGTAATTGAGGGAGATAGTCGTACGGGAAAGACGATGTGGGCTAGGTCATTGGGACCACATAACTATTTGTGCGGACATCTGGACCTGAGTCCCAAAGTATACAGTAACGACGCCTGGTACAACGTCATTGATGACGTCGACCCGCATTTCCTCAAACACTTTAAAGAGTTCATGGGGGCCCAAAGAGACTGGCAGTCCAACACAAAATACGGTAAGCCAGTTCAAATTAAAGGCGGAATACCGACAATCTTCTTGTGCAATCCTGGTCCCAACAGCAGTTATAAGGAATTCCTCAACGAGGAAAAAAACACATCATTAAAGAATTGGGCCCTAAAAAATGCGATCTTCATCACTCTCGAAGGACCACTGTACTCAGCTTCCAATCAAAGTACAGCACAGGGAAGCGAAGAGACGCAACAGGAGGAGGAGAGTAGATCTTGA
		</sequence>
		<sequence>
			<taxon idref="CLCuMuV-CN:11JQ424826"/>
			ATGGCTCCCCCCAAACGTTTTAAAATACAAGCCAAAAATTATTTCCTCACTTATCCACAGTGCTCACTCACTAAAGAGGAAGCACTTTCCCAAATTCAAGCCATCAACACACCCTCGAATAAAAAATACATCAAAGTCTGCAGAGAGTTACACGAAGATGGGAGCCCTCATCTCCATGTGCTCATCCAGTTCGAGGGCAAACTCATCTGCACGAATAACAGATTCTTCGACCTGGTATCCCCAACCAGGTCAGCACATTTCCATCCGAACATTCAGGGAGCTAAATCAAGCTCAGATGTCAAGGACTACATCGACAAGGACGGGGACACTCTCGAGTGGGGAGAGTTTCAGATCGATGGAAGATCAGCAAGAGGAGGACAACAGACAGCCAACGACGCTTACGCCGCAGCGCTTAACGCGGGAAGTAAGTCAGAGGCTCTTAGAGTCATTAAGGAACTAGCTCCTAAAGATTTTGTACTACAATTTCATAATTTAAATGCAAATCTAGACAGGATCTTTCAGGAGCCACCAGCTCCTTATGTTTCTCCTTTTTCTTTTTCTTCGTTCGATCAAGTTCCAGAAGAACTTCAAGTTTGGGCGTTGGATAACGTTGTCGATGCCGCTGCGCGGCCCCTTAGACCTCGAAGTATAGTAATTGAGGGAGATAGTCGTACGGGAAAGACGATGTGGGCTAGGTCATTGGGACCACATAACTATTTGTGCGGACATCTGGACCTGAGTCCCAAAGTATACAGTAACGACGCCTGGTACAACGTCATTGATGACGTCGACCCGCATTTCCTCAAACACTTTAAAGAGTTCATGGGGGCCCAAAGAGACTGGCAGTCCAACACAAAATACGGTAAGCCAGTTCAAATTAAAGGCGGAATACCGACAATCTTCTTGTGCAATCCTGGTCCCAACAGCAGTTATAAGGAATTCCTCAACGAGGAAAAAAACACAGCATTAAAGAATTGGGCCCTAAAAAATGCGATCTTCATCACTCTCGAAGGACCACTGTACTCAGCTTCCAATCAAAGTACAGCACAGGGAAGCGAAGAGACGCAACAGGAGGAGGAGAGTAGATCTTGA
		</sequence>
		<sequence>
			<taxon idref="CLCuMuV-CN:11EF465535"/>
			ATGGCTCCCCCCAAACGTTTTAAAATACAAGCCAAAAATTATTTCCTCACTTATCCACAGTGCTCACTCACTAAAGAGGAAGCACTTTCCCAAATTCAAGCCATCAACACACCCTCGAATAAAAAATACATCAAAGTCTGCAGAGAGTTACACGAAGATGGGAGCCCTCATCTCCATGTGCTCATCCAGTTCGAGGGCAAACTCATCTGCACGAATAACAGATTCTTCGACCTGGTATCCCCAACCAGGTCAGCACATTTCCATCCGAACATTCAGGGAGCTAAATCAAGCTCAGATGTCAAGGACTACATCGACAAGGACGGGGACACTCTCGAGTGGGGAGAGTTTCAGATCGATGGAAGATCAGCAAGAGGAGGACAGCAGACAGCCAACGACGCTTACGCCGCAGCGCTTAACGCGGGAAGTAAGTCAGAGGCTCTTAGAGTCATTAAGGAACTAGCTCCTAAAGATTTTGTACTACAATTTCATAATTTAAATGCAAATCTAGACAGGATCTTTCAGGAGCCACCAGCTCCTTATGTTTCTCCTTTTTCTTTTTCTTCGTTCGATCAAGTTCCAGAAGAACTTCAAGTTTGGGCGTTGGATAACGTTGTCGATGCCGCTGCGCGGCCCCTTAGACCTCGGAGTATAGTAATTGAGGGAGATAGTCGTACGGGAAAGACGATGTGGGCTAGGTCATTGGGACCACATAACTATTTGTGCGGACATCTGGACCTGAGTCCCAAAGTATACAGTAACGACGCCTGGTACAACGTCATTGATGACGTCGACCCGCATTTCCTCAAACACTTTAAAGAGTTCATGGGGGCCCAAAGAGACTGGCAGTCCAACACAAAATACGGTAAGCCAGTTCAAATTAAAGGCGGAATACCGACAATCTTCTTGTGCAATCCTGGTCCCAACAGCAGTTATAAGGAATTCCTCAACGAGGAAAAAAACACAGCATTAAAGAATTGGGCCCTAAAAAATGCGATCTTCATCACTCTCGAAGGACCACTGTACTCAGCTTCCAATCAAAGTACAGCACAGGGAAGCGAAGAGACGCAACAGGAGGAGGAGAGTAGATCTTGA
		</sequence>
		<sequence>
			<taxon idref="CLCuMuV-CN:Hai:12KF766953"/>
			ATGGCTCCCCCCAAACGTTTTAAAATACAAGCCAAAAATTATTTCCTCACTTATCCACAGTGCTCACTCACTAAAGAGGAAGCACTTTCCCAAATTCAAGCCATCAACACACCCTCGAATAAAAAATACATCAAAGTCTGCAGAGAGTTACTCGAAGATGGGAGCCCTCATCTCCATGTGCTCATCCAGTTCGAGGGCAAACTCATCTGCACGAATAACAGATTCTTCGACCTGGTATCCCCAACCAGGTCAGCACATTTCCATCCGAACATTCAGGGAGCTAAATCAAGCTCAGATGTCAAGGACTACATCGACAAGGACGGGGACACTCTCGAGTGGGGAGAGTTTCAGATCGATGGAAGATCAGCAAGAGGAGGACAACAGACAGCCAACGACGCTTACGCCGCAGCGCTTAACGCGAGAAGTAAGTCAGAGGCTCTTAGAGTCATTAAGGAACTAGCTCCTAAAGATTTTGTACTACAATTTCATAATTTAAATGCAAATCTAGACAGGATCTTTCAGGAGCCACCAGCTCCTTATGTTTCTCCTTTTTCTTTTTCTTCGTTCGATCAAGTTCCAGAAGAACTTCAAGTTTGGGCGTTGGATAACGTTGTCGATGCCGCTGCGCGGCCCCTTAGACCTCGGAGTATAGTAATTGAGGGAGATAGTCGTACGGGAAAGACGATGTGGGCTAGGTCATTGGGACCACATAACTATTTGTGCGGACATCTGGACCTGAGTCCCAAAGTATACAGTAACGACGCCTGGTACAACGTCATTGATGACGTCGACCCGCATTTCCTCAAACACTTTAAAGAGTTCATGGGGGCCCAAAGAGACTGGCAGTCCAACACAAAATACGGTAAGCCAGTTCAAATTAAAGGCGGAATACCGACAATCTTCTTGTGCAATCCTGGTCCCAACAGCAGTTATAAGGAATTCCTCAACGAGGAAAAAAACACAGCATTAAAGAATTGGGCCCTAAAAAATGCGATCTTCATCACTCTCGAAGGACCACTGTACTCAGCTTCCAATCAAAGTACAGCACAGGGAAGCGAAGAGACGCAACAGGAGGAGGAGAGTAGATCTTGA
		</sequence>
		<sequence>
			<taxon idref="CLCuMuV-CN:Gua:13KF766949"/>
			ATGGCTCCCCCCAAACGTTTTAAAATACAAGCCAAAAATTATTTCCTCACTTATCCACAGTGCTCACTCACTAAAGAGGAAGCACTTTCCCAAATTCAAGCCATCAACACACCCTCTAATAAAAAATACATCAAAGTCTGCAGAGAGTTACACGAAGATGGGAGCCCTCATCTCCATGTGCTCATCCAGTTCGAGGGCAAACTCATCTGCACGAATAACAGATTCTTCGACCTGGTATCCCCAACCAGGTCAGCACATTTCCATCCGAACATTCAGGGAGCTAAATCAAGCTCAGATGTCAAGGACTACATCGACAAGGACGGGGACACTCTCGAGTGGGGACAGTTTCAGATCGATGGAAGATCAGCAAGAGGAGGACAACAGACAGCCAACGACGCTTACGCCGCAGCGCTTAACGCGGGAAGTAAGTCAGAGGCTCTTAGAGTCATTAAGGAACTAGCTCCTAAAGATTTTGTACTACAATTTCATAATTTAAATGCAAATCTAGACAGGATCTTTCAGGAGCCACCAGCTCCTTATGTTTCTCCTTTTTCTTTTTCTTCGTTCGATCAAGTTCCAGAAGAACTTCAAGTTTGGGCGTTGGATAACGTTGTCGATGCCGCTGCGCGGCCCCTTAGACCTCGGAGTATAGTAATTGAGGGAGATAGTCGTACGGGAAAGACGATGTGGGCTAGGTCATTGGGACCACATAACTATTTGTGCGGACATCTGGACCTGAGTCCCAAAGTATACAGTAACGACGCCTGGTACAACGTCATTGATGACGTCGACCCGCATTTCCTCAAACACTTTAAAGAGTTCATGGGGGCCCAAAGAGACTGGCAGTCCAACACAAAATACGGTAAGCCAGTTCAAATTAAAGGCGGAATACCGACAATCTTCTTGTGCAATCCTGGTCCCAACAGCAGTTATAAGGAATTCCTCAACGAGGAAAAAAACACAGCATTAAAGAATTGGGCCCTAAAAAATGCGATCTTCATCACTCTCGAAGGACCACTGTACTCAGCTTCCAATCAAAGTACAGCACAGGGAAGCGAAGAGACGCAACAGGAGGAGGAGAGTAGATCTTGA
		</sequence>
		<sequence>
			<taxon idref="CLCuMuV-CN:12JX286656"/>
			ATGGCTCCCCCCAAACGTTTTAAAATACAAGCCAAAAATTATTTCCTCACTTATCCACAGTGCTCACTCACTAAAGAGGAAGCACTTTCCCAAATTCAAGCCATCAACACACCCTCGAATAAAAAATACATCAAAGTCTGCAGAGAGTTACACGAAGATGGGAGCCCTCATCTCCATGTGCTCATCCAGTTCGAGGGCAAACTCATCTGCACGAATAACAGATTCTTCGACCTGGTATCCCCAACCAGGTCAGCACATTTCCATCCGAACATTCAGGGAGCTAAATCAAGCTCAGATGTCAAGGACTACATCGACAAGGACGGGGACACTCTCGAGTGGGGAGAGTTTCAGATCGATGGAAGATCAGCAAGAGGAGGACAACAGACAGCCAACGACGCTTACGCCGCAGCGCTTAACGCGGGAAGTAAGTCAGAGGCCCTTAGAGTCATTAAGGAACTAGCTCCTAAAGATTTTGTACTACAATTTCATAATTTAAATGCAAATCTAGACAGGATCTTTCAGGAGCCACCAGCTCCTTATGTTTCTCCTTTTTCTTTTTCTTCGTTCGATCAAGTTCCAGAAGAACTTCAAGTTTGGGCGTTGGATAACGTTGTCGATGCCGCTGCGCGGCCCCTTAGACCTCGAAGTATAGTAATTGAGGGAGATAGTCGTACGGGAAAGACGATGTGGGCTAGGTCATTGGGACCACATAACTATTTGTGCGGACATCTGGACCTGAGTCCCAAAGTATACAGTAACGACGCCTGGTACAACGTCATTGATGACGTCGACCCGCATTTCCTCAAACACTTTAAAGAGTTCATGGGGGCCCAAAGAGACTGGCAGTCCAACACAAAATACGGTAAGCCAGTTCAAATTAAAGGCGGAATACCGACAATCTTCTTGTGCAATCCTGGTCCCAACAGCAGTTATAAGGAATTCCTCAACGAGGAAAAAAACACAGCATTAAAGAATTGGGCCCTAAAAAATGCGATCTTCATCACTCTCGAAGGACCACTGTACTCAGCTTCCAATCAAAGTACAGCACAGGGAAGCGAAGAGACGCAACAGGAGGAGGAGAGTAGATCTTGA
		</sequence>
		<sequence>
			<taxon idref="CLCuMuV-CN:11JQ943408"/>
			ATGGCTCCCCCCAAACGTTTTAAAATACAAGCCAAAAATTATTTCCTCACTTATCCACAGGGCTCACTCACTAAAGAGGAAGCACTTTCCCAAATTCAAGCCATCAACACACCCTCGAATAAAAAATACATCAAAGTCTGCAGAGAGTTACACGAAGATGGGAGCCCTCATCTCCATGTGCTCATCCAGTTCGAGGGCAAACTCATCTGCACGAATGACAGATTCTTCGACCTGGTATCCCCAACCAGGTCAGCACATTTCCATCCGAACATTCAGGGAGCTAAATCAAGCTCAGATGTCAAGGACTACATCGACAAGGACGGGGACACTCTCGAGTGGGGAGAGTTTCAGATCGATGGAAGATCAGCAAGAGGAGGACAACAGACAGCCAACGACGCTTACGCCGCAGCGCTTAACGCGGGAAGTAAGTCAGAGGCTCTTAGAGTCATTAAGGAACTAGCTCCTAAAGATTTTGTACTACAATTTCATAATTTAAATGCAAATCTAGACAGGATCTTTCAGGAGCCACCAGCTCCTTATGTTTCTCCTTTTTCTTTTTCTTCGTTCGATCAAGTTCCAGAAGAACTTCAAGTTTGGGCGTTGGATAACGTTGTCGATGCCGCTGCGCGGCCCCTTAGACCTCGGAGTATAGTAATTGAGGGAGATAGTCGTACGGGAAAGACGATGTGGGCTAGGTCATTGGGACCACATAACTATTTGTGCGGACATCTGGACCTGAGTCCCAAAGTATACAGTAACGACGCCTGGTACAACGTCATTGATGACGTCGACCCGCATTTCCTCAAACACTTTAAAGAGTTCATGGGGGCCCAAAGAGACTGGCAGTCCAACACAAAATACGGTAAGCCAGTTCAAATTAAAGGCGGAATACCGACAATCTTCTTGTGCAATCCTGGTCCCAACAGCAGTTATAAGGAATTCCTCAACGAGGAAAAAAACACAGCATTAAAGAATTGGGCCCTAAAAAATGCGATCTTCATCACTCTCGAAGGACCACTGTACTCAGCTTCCAATCAAAGTACAGCACAGGGAAGCGAAGAGACGCAACAGGAGGAGGAGAGTAGATCTTGA
		</sequence>
		<sequence>
			<taxon idref="CLCuMuV-CN:11JQ963629"/>
			ATGGCTCCCCCCAAACGTTTTAAAATACAAGCCAAAAATTATTTCCTCACTTATCCACAGTGCTCACTCACTAAAGAGGAAGCACTTTCCCAAATTCAAGCCATCAACACACCCTCGAATAAAAAATACATCAAAGTCTGCAGAGAGTTACACGAAGATGGGAGCCCTCATCTCCATGTGCTCATCCAGTTCGAGGGCGAACTCATCTGCACGAATAACAGATTCTTCGACCTGGTATCCCCAACCAGGTCAGCACATTTCCATCCGAACATTCAGGGAGCTAAATCAAGCTCAGATGTCAAGGACTACATCGACAAGGACGGGGACACTCTCGAGTGGGGAGAGTTTCAGATCGATGGAAGATCAGCAAGAGGAGGACAACAGACAGCCAACGACGCTTACGCCGCAGCGCTTAACGCGGGAAGTAAGTCAGAGGCTCTTAGAGTCATTAAGGAACTAGCTCCTAAAGATTTTGTACTACAATTTCATAATTTAAATGCAAATCTAGACAGGATCTTTCAGGAGCCACCAGCTCCTTATGTTTCTCCTTTTTCTTTTTCTTCGTTCGATCAAGTTCCAGAAGAACTTCAAGTTTGGGCGTTGGATAACGTTGTCGATGCCGCTGCGCGGCCCCTTAGACCTCGGAGTATAGTAATTGAGGGAGATAGTCGTACGGGAAAGACGATGTGGGCTAGGTCATTGGGACCACATAACTATTTGTGCGGACATCTGGACCTGAGTCCCAAAGTATACAGTAACGACGCCTGGTACAACGTCATTGATGACGTCGACCCGCATTTCCTCAAACACTTCAAAGAGTTCATGGGGGCCCAAAGAGACTGGCAGTCCAACACAAAATACGGTAAGCCAGTTCAAATTAAAGGCGGAATACCGACAATCTTCTTGTGCAATCCTGGTCCCAACAGCAGTTATAAGGAATTCCTCAACGAGGAAAAAAACACAGCATTAAAGAATTGGGCCCTAAAAAATGCGATCTTCATCACTCTCGAAGGACCACTGTACTCAGCTTCCAATCAAAGTACAGCACAGGGAAGCGAAGAGACGCAACAGGAGGAGGAGAGTAGATCTTGA
		</sequence>
		<sequence>
			<taxon idref="CLCuMuV-CN:Gua:13KF766945"/>
			ATGGCTCCCCCCAAACGTTTTAAAATACAAGCCAAAAATTATTTCCTCACTTATCCACAGTGCTCACTCACTAAAGAGGAAGTACTTTCCCAAATTCAAGCAATCAACACACCCTCGAATAAAAAATACATCAAAGTCTGCAGAGAGTTACACGAAGATGGGAGCCCTCATCTCCATGTGCTCATCCAGTTCGAGGGCAAACTCATCTGCACGAATAACAGATTCTTCGACCTGGTATCCCCAACCAGGTCAGCACATTTCCATCCGAACATTCAGGGAGCTAAATCAAGCTCAGATGTCAAGGACTACATCGACAAGGACGGGGACACTCTCGAGTGGGGAGAGTTTCAGATCGATGGAAGATCAGCAAGAGGAGGACAACAGACAGCCAACGACGCTTACGCCGCAGCGCTTAACGCGGGAAGTAAGTCAGAGGCTCTTAGAGTCATTAAGGAACTAGCTCCTAAAGATTTTGTACTACAATTTCATAATTTAAATGCAAATCTAGACAGGATCTTTCAGGAGCCACCAGCTCCTTATGTTTCTCCTTTTTCTTTTTCTTCGTTCGATCAAGTTCCAGAAGAACTTCAAGTTTGGGCGTTGGATAACGTTGTCGATGCCGCTGCGCGGCCCCTTAGACCTCGGAGTATAGTAATTGAGGGAGATAGTCGTACGGGAAAGACGATGTGGGCTAGGTCATTGGGACCACATAACTATTTGTGCGGACATCTGGACCTGAGTCCCAAAGTATACAGTAACGACGCCTGGTACAACGTCATTGATGACGTCGACCCGCATTTCCTCAAACACTTTAAAGAGTTCATGGGGGCCCAAAGAGACTGGCAGTCCAACACAAAATACGGTAAGCCAGTTCAAATTAAAGGCGGCATACCGACAATCTTCTTGTGCAATCCTGGTCCCAACAGCAGTTATAAGGAATTCCTCAACGAGGAAAAAAACACAGCATTAAAGAATTGGGCCCTAAAAAATGCGATCTTCATCACTCTCGAAGGACCACTGTACTCAGCTTCCAATCAAAGTACAGCACAGGGAAGCGAAGAGACGCAACAGGAGGAGGAGAGTAGATCTTGA
		</sequence>
		<sequence>
			<taxon idref="CLCuMuV-CN:Gua:12JX861210"/>
			ATGGCTCCCCCCAAACGTTTTAAAATACAAGCCAAAAATTATTTCCTCACTTATCCACAGTGCTCACTCACTAAAGAGGAAGTACTTTCCCAAATTCAAGCAATCAACACACCCTCGAATAAAAAATACATCAAAGTCTGCAGAGAGTTACACGAAGATGGGAGCCCTCATCTCCATGTGCTCATCCAGTTCGAGGGCAAACTCATCTGCACGAATAACAGATTCTTCGACCTGGTATCCCCAACCAGGTCAGCACATTTCCATCCGAACATTCAGGGAGCTAAATCAAGCTCAGATGTCAAGGACTACATCGACAAGGACGGGGACACTCTCGAGTGGGGAGAGTTTCAGATCGATGGAAGATCAGCAAGAGGAGGACAACAGACAGCCAACGACGCTTACGCCGCAGCGCTTAACGCGGGAAGTAAGTCAGAGGCTCTTAGAGTCATTAAGGAACTAGCTCCTAAAGATTTTGTACTACAATTTCATAATTTAAATGCAAATCTAGACAGGATCTTTCAGGAGCCACCAGCTCCTTATGTTTCTCCTTTTTCTTTTTCTTCGTTCGATCAAGTTCCAGAAGAACTTCAAGTTTGGGCGTTGGATAACGTTGTCGATGCCGCTGCGCGGCCCCTTAGACCTCGGAGTATAGTAATTGAGGGAGATAGTCGTACGGGAAAGACGATGTGGGCTAGGTCATTGGGACCACATAACTATTTGTGCGGACATCTGGACCTGAGTCCCAAAGTATACAGTAACGACGCCTGGTACAACGTCATTGATGACGTCGACCCGCATTTCCTCAAACACTTTAAAGAGTTCATGGGGGCCCAAAGAGACTGGCAGTCCAACACAAAATACGGTAAGCCAGTTCAAATTAAAGGCGGGATACCGACAATCTTCTTGTGCAATCCTGGTCCCAACAGCAGTTATAAGGAATTCCTCAACGAGGAAAAAAACACAGCATTAAAGAATTGGGCCCTAAAAAATGCGATCTTCATCACTCTCGAAGGACCACTGTACTCAGCTTCCAATCAAAGTACAGCACAGGGAAGCGAAGAGACGCAACAGGAGGAGGAGAGTAGATCTTGA
		</sequence>
		<sequence>
			<taxon idref="CLCuMuV-CN:08FJ770370"/>
			ATGGCTCCCCCCAAACGTTTTAAAATACAAGCCAAAAATTATTTCCTCACTTATCCACAGTGCTCACTCACTAAAGAGGAAGCACTTTCCCAAATTCAAGCCATCAACACACCCTCGAATAAAAAATACATCAAAGTCTGCAGAGAGTTACACGAAGATGGGAGCCCTCATCTCCATGTGCTCATCCAGTTCGAGGGCAAACTCATCTGCACGAATAACAGATTCTTCGACCTGGTATCCCCAACCAGGTCAGCACATTTCCATCCGAACATTCAGGGAGCTAAATCAAGCTCAGATGTCAAGGACTACATCGACAAGGACGGGGACACTCTCGAGTGGGGAGAGTTTCAGATCGATGGAAGATCAGCAAGAGGAGGACAACAGACAGCCAACGACGCTTACGCCGCAGCGCTTAACGCGGGAAGTAAGTCAGAGGCTCTTAGAGTCATTAAGGAACTAGCTCCTAAAGATTTTGTACTACAATTTCATAATTTAAATGCAAATCTAGACAGGATCTTTCAGGAGCCACCAGCTCCTTATGTTTCTCCTTTTTCTTTTTCTTCGTTCGATCAAGTTCCAGAAGAACTTCAAGTTTGGGCGTTGGATAACGTTGTCGATGCCGCTGCGCGGCCCCTTAGACCTCGGAGTATAGTAATTGAGGGAGATAGTCGTACGGGAAAGACGATGTGGGCTAGGTCATTGGGACCACATAACTATTTGTGCGGACATCTGGACCTGAGTCCCAAAGTATACAGTAACGACGCCTGGTACAACGTCATTGATGACGTCGACCCGCATTTCCTCAAACGCTTTAAAGAGTTCATGGGGGCCCAAAGAGACTGGCGGTCCAACACAAAATACGGTAAGCCAGTTCAAATTAAAGGCGGAATACCAACAATCTTCTTGTGCAATCCTGGTCCCAACAGCAGTTATAAGGAATTCCTCAACGAGGAAAAAAACACAGCATTAAAGAATTGGGCCCTAAAAAATGCGATCTTCATCACTCTCGAAGGACCACTGTACTCAGCTTCCAATCAAAGTACAGCACAGGGAAGCGAAGAGACGCAACAGGAGGAGGAGAGTAGATCTTGA
		</sequence>
		<sequence>
			<taxon idref="CLCuMuV-CN:07JN968573"/>
			ATGGCTCCCCCCAAACGTTTTAAAATACAAGCCAAAAATTATTTCCTCACTTATCCACAGTGCTCACTCACTAAAGAGGAAGCACTTTCCCAAATTCAAGCCATCAACACACCCTCGAATAAAAAATACATCAAAGTCTGCAGAGAGTTACACGAAGATGGGAGCCCTCATCTCCATGTGCTCATCCAGTTCGAGGGCAAACTCATCTGCACGAATAACAGATTCTTCGACCTGGTATCCCCAACCAGGTCAGCACATTTCCATCCGAACATTCAGGGAGCTAAATCAAGCTCAGATGTCAAGGACTACATCGACAAGGACGGGGACACTCTCGAGTGGGGAGAGTTTCAGATCGATGGAAGATCAGCAAGAGGAGGACAACAGACAGCCAACGACGCTTACGCCGCAGCGCTTAACGCGGGAAGTAAGTCAGAGGCTCTTAGAGTCATTAAGGAACTAGCTCCTAAAGATTTTGTACTACAATTTCATAATTTAAATGCAAATCTAGACAGGATCTTTCAGGAGCCACCAGCTCCTTATGTTTCTCCTTTTTCTTTTTCTTCGTTCGATCAAGTTCCAGAAGAACTTCAAGTTTGGGCGTTGGATAACGTTGTCGATGCCGCTGCGCGGCCCCTTAGACCTCGGAGTATAGTAATTGAGGGAGATAGTCGTACGGGAAAGACGATGTGGGCTAGGTCATTGGGACCACATAACTATTTGTGCGGACATCTGGACCTGAGTCCCAAAGTATACAGTAACGACGCCTGGCACAACGTCGTTGATGACGTCGACCCGCATTTCCTCAAACACTTTAAAGAGTTCATGGGGGCCCAAAGAGACTGGCAGTCCAACACAAAATACGGTAAGCCAGTTCAAATTAAAGGCGGGATACCGACAATCTTCTTGTGCAATCCTGGTCCCAACAGCAGTTATAAGGAATTCCTCAATGAGGAAAAAAACACAGCATTAAAGAATTGGGCCCTAAAAAATGCGATCTTCATCACTCTCGAAGGACCACTGTACTCAGCTTCCAATCAAAGTACAGCACAGGGAAGCGAAGAGACGCAACAGGAGGAGGAGAGTAGATCTTGA
		</sequence>
		<sequence>
			<taxon idref="CLCuMuV-CN:Gua:09GU574208"/>
			ATGGCTCCCCCCAAACGTTTTAAAATACAAGCCAAAAATTATTTCCTCACTTATCCACATTGCTCACTCACTAAAGAGGAAGCACTTTCCCAAATTCAAGCCATCAACACACCCTCGAATAAAAAATACATCAAAGTCTGCAGAGAGTTACACGAAGATGGGAGCCCTCATCTCCATGTGCTCATCCAGTTCGGGGGCAAACTCATCTGCACGAATAACAGATTCTTCGACCTGGTATCCCCAACCAGGTCAGCACATTTCCATCCGAACATTCAGGGAGCTAAATCAAGCTCAGATGTCAAGGACTACATCGACAAGGACGGGGACACTCTCGAGTGGGGAGAGTTTCAGATCGATGGAAGATCAGCAAGAGGAGGACAACAGACAGCCAACGACGCTTACGCCGCAGTGCTTAACGCGGGAAGTAAGTCAGAGGCTCTTAGAGTCATTAAGGAACTAGCTCCTAAAGATTTTGTACTACAATTTCATAATTTAAATGCAAATCTAGACAGGATCTTTCAGGAGCCACCAGCTCCTTATGTTTCTCCTTTTTCTTTTTCTTCGTTCGATCAAGTTCCAGAAGAACTTCAAGTTTGGGCGTTGGATAACGTTGTCGATGCCGCTGCGCGGCCCCTTAGACCTCGGAGTATAGTAATTGAGGGAGATAGTCGTACGGGAAAGACGATGTGGGCTAGGTCATTGGGACCACATAACTATTTGTGCGGACATCTGGACCTGAGTCCCAAAGTATACAGTAACGACGCCTGGTACAACGTCATTGATGACGTCGACCCGCATTTCCTCAAACACTTTAAAGAGTTCATGGGGGCCCAAAGAGACTGGCAGTCCAACACAAAATACGGTAAGCCAGTTCAAATTAAAGGCGGAATACCGACAATCTTCTTGTGCAATCCTGGTCCCAACAGCAGTTATAAGGAATTCCTCAACGAGGAAAAAAACACAGCATTAAAGAATTGGGCCCTAAAAAATGCGATCTTCATCACTCTCGAAGGACCACTGTACTCAGCTTCCAATCAAAGTACAGCACAGGGAAGCGAAGAGACGCAACAGGAGGAAGAGAGTAGATCTTGA
		</sequence>
		<sequence>
			<taxon idref="CLCuMuV-CN:Hai:13KF766955"/>
			ATGGCTCCCCCCAAACGTTTTAAAATACAAGCCAAAAATTATTTCCTCACTTATCCACAGTGCTCACTCACTAAAGAGGAAGTACTTTCCCAAATTCAAGCAATCAACACACCCTCGAATAAAAAATACATCAAAGTCTGCAGAGAGTTACACGAAGATGGGAGCCCTCATCTCCATGTGCTCATCCAGTTCGAGGGCAAACTCATCTGCACGAATAACAGATTCTTCGACCTGGTATCCCCAACCAGGTCAGCACATTTCCATCCGAACATTCAGGGAGCTAAATCAAGCTCAGATGTCAAGGACTACATCGACAAGGACGGGGACACTCTCGAGTGGGGAGAGTTTCAGATCGATGGAAGATCAGCAAGAGGAGGACAACAGACAGCCAACGACGCTTACGCCGCAGCGCTTAACGCGGGAAGTAAGTCAGAGGCTCTTAGAGTCATTAAGGAACTAGCTCCTAAAGATTTTGTACTACAATTTCATAATTTAAATGCAAATCTAGACAGGATCTTTCAGGAGCCACCAGCTCCTTATGTTTCTCCTTTTTCTTTTTCTTCGTTCGATCAAGTTCCAGAAGAACTCCAAGTTTGGGCGTTGGATAACGTTGTCGATGCCGCTGCGCGGCCCCTTAGACCTCGGAGTATAGTAATTGAGGGAGATAGTCGTACGGGAAAGACGATGTGGGCTAGGTCATTGGGACCACATAACTATTTGTGCGGACATCTGGACCTGAGTCCCAAAGTATACAGTAACGACGCCTGGTACAACGTCATTGATGACGTCGACCCGCATTTCCTCAAACACTTTAAAGAGTTCATGGGGGCCCAAAGAGACTGGCAGTCCAACACAAAATACGGTAAGCCAGTTCAAATTAAAGGCGGGATACCAACAATCTTCTTGTGCAATCCTGGTCCCAACAGCAGTTATAAGGAATTCCTCAACGAGGAAAAAAACACAGCATTAAAGAATTGGGCCCTAAAAAATGCGATCTTCATCACTCTCGAAGGACCACTGTACTCAGCTTCCAATCAAAGTACAGCACAGGGAAGCGAAGAGACGCAACAGGAGGAGGAGAGTAGATCTTGA
		</sequence>
		<sequence>
			<taxon idref="CLCuMuV-CN:Hai:12KF444948"/>
			ATGGCTCCCCCCAAACGTTTTAAAATACAAGCCAAAAATTATTTCCTCACTTATCCACAGTGCTCACTCACTAAAGAGGAAGTACTTTCCCAAATTCAAGCAATCAACACACCCTCGAATAAAAAATACATCAAAGTCTGCAGAGAGTTACACGAAGATGGGAGCCCTCATCTCCATGTGCTCATCCAGTTCGAGGGCAAACTCATCTGCACGAATAACAGATTCTTCGACCTGGTATCCCCAACCGGGTCAGCACATTTCCATCCGAACATTCAGGGAGCTAAATCAAGCTCAGATGTCAAGGACTACATCGACAAGGACGGGGACACTCTCGAGTGGGGAGAGTTTCAGATCGATGGAAGATCAGCAAGAGGAGGACAACAGACAGCCAACGACGCTTACGCCGCAGCGCTTAACGCGGGAAGTAAGTCAGAGGCTCTTAGAGTCATTAAGGAACTAGCTCCTAAAGATTTTGTACTACAATTTCATAATTTAAATGCAAATCTAGACAGGATCTTTCAGGAGCCACCAGCTCCTTATGTTTCTCCTTTTTCTTTTTCTTCGTTCGATCAAGTTCCAGAAGAACTCCAAGTTTGGGCGTTGGATAACGTTGTCGATGCCGCTGCGCGGCCCCTTAGACCTCGGAGTATAGTAATTGAGGGAGATAGTCGTACGGGAAAGACGATGTGGGCTAGGTCATTGGGACCACATAACTATTTGTGCGGACATCTGGACCTGAGTCCCAAAGTATACAGTAACGACGCCTGGTACAACGTCATTGATGACGTCGACCCGCATTTCCTCAAACACTTTAAAGAGTTCATGGGGGCCCAAAGAGACTGGCAGTCCAACACAAAATACGGTAAGCCAGTTCAAATTAAAGGCGGGATACCGACAATCTTCTTGTGCAATCCTGGTCCCAACAGCAGTTATAAGGAATTCCTCAACGAGGAAAAAAACACAGCATTAAAGAATTGGGCCCTAAAAAATGCGATCTTCATCACTCTCGAAGGACCACTGTACTCAGCTTCCAATCAAAGTACAGCACAGGGAAGCGAAGAGACGCAACAGGAGGAGGAGAGTAGATCTTGA
		</sequence>
		<sequence>
			<taxon idref="CLCuMuV-CN:11JQ963625"/>
			ATGGCTCCCCCCAAACGCTTTAAAATACAAGCCAAAAATTATTTCCTCACTTATCCACAGTGCTCACTCACTAAAGAGGAAGCACTTTCCCAAATTCAAGCCATCAACACACCCTCGAATAAAAAATACATCAAAGTCTGCAGAGAGTTACACGAAGATGGGAGCCCTCATCTCCATGTGCTCATCCAGTTCGAGGGCAAACTCATCTGCACGAATAACAGATTCTTCGACCTGGTATCCCCAACCAGGTCAGCACATTTCCATCCGAACATTCAGGGAGCTAAATCAAGCTCAGATGTCAAGGACTACATCGACAAGGACGGGGACACTCTCGAGTGGGGAGAGCTTCAGATCGATGGAAGATCAGCAAGAGGAGGACAACAGACAGCCAACGACGCTTACGCCGCAGCGCTTAACGCGGGAAGTAAGTCAGAGGCTCTTAGAGTCATTAAGGAACTAGCTCCTAAAGATTTTGTACTACAATTTCATAATTTAAATGCAAATCTAGACAGGATCTTTCAGGAGCCACCAGCTCCTTATGTTTCTCCTTTTTCTTTTTCTTCGTTCGATCAAGTTCCAGAAGAACTTCAAGTTTGGGCGTTGGATAACGTTGTCGATGCCGCTGCGCGGCCCCTTAGACCTCGGAGTATAGTAATTGAGGGAGATAGTCGTACGGGAAAGACGATGTGGGCTAGGTCATTGGGACCACATAACTATTTGTGCGGACATCTGGACCTGAGTCCCAAAGTATACAGTAACGACGCCTGGTACAACGTCATTGATGACGTCGACCCGCATTTCCTCAAACACTTTAAAGAGTTCATGGGGGCCCAAAGAGACTGGCAGTCCAACACAAAATACGGTAAGCCAGTTCAAATTAAAGGCGGAATACCGACAATCTTCTTGTGCAATCCTGGTCCCAACAGCAGTTATAAGGAATTCCTCAACGAGGAAAAAAATACATCATTAAAGAATTGGGCCCTAAAAAATGCGATCTTCATCACTCTCGGAGGACCACTGTACTCAGCTTCCAATCAAAGTACAGCACAGGGAAGCGAAGAGACGCAACAGGAGGAGGAGAGTAGATCTTGA
		</sequence>
		<sequence>
			<taxon idref="CLCuMuV-CN:13KF766947"/>
			ATGGCTCCCCCCAAACGTTTTAAAATACAAGCCAAAAATTATTTCCTCACTTATCCACAGTGCTCACTCACTAAAGAGGAAGTACTTTCCCAAATTCAAGCAATCAACACACCCTCGAATAAAAAATACATCAAAGTCTGCAGAGAGTTACACGAAGATGGGAGCCCTCATCTCCATGTGCTCATCCAGTTCGAGGGCAAACTCATCTGCACGAATAACAGATTCTTCGACCGGGTATCCCCAACCAGGTCAGCACATTTCCATCCGAACATTCAGGGAGCTAAATCAAGCTCAGATGTCAAGGACTACATCGACAAGGACGGGGACACTCTCGAGTGGGGAGAGTTTCAGATCGATGGAAGATCAGCAAGAGGAGGACAACAGACAGCCAACGACGCTTACGCCGCAGCGCTTAACGCGGGAAGTAAGTCAGAGGCTCTTAGAGTCATTAAGGAACTAGCTCCTAAAGATTTTGTACTACAATTTCATAATTTAAATGCAAATCTAGACAGGATCTTTCAGGAGCCACCAGCTCCTTATGTTTCTCCTTTTTCTTTTTCTTCGTTCGATCAAGTTCCAGAAGAACTTCAAGTTTGGGCGTTGGATAACGTTGTCGATGCCGCTGCGCGGCCCCTTAGACCTCGGAGTATAATCATTGAGGGAGATAGTCGTACGGGAAAGACGATGTGGGCTAGGTCATTGGGACCACATAACTATTTGTGCGGACATCTGGACCTGAGTCCCAAAGTATACAGTAACGACGCCTGGTACAACGTCATTGATGACGTCGACCCGCATTTCCTCAAACATTTTAAAGAGTTCATGGGGGCCCAAAGAGACTGGCAGTCCAACACAAAATACGGTAAGCCAGTTCAAATTAAAGGCGGGATACCGACAATCTTCTTGTGCAATCCTGGTCCCAACAGCAGTTATAAGGAATTCCTCAACGAGGAAAAAAACACAGCATTAAAGAATTGGGCCCTAAAAAATGCGATCTTCATCACTCTCGAAGGACCACTGTACTCAGCTTCCAATCAAAGTACAGCACAGGGAAGCGAAGAGACGCAACAGGAGGAGGAGAGTAGATCTTGA
		</sequence>
		<sequence>
			<taxon idref="CLCuMuV-PH:Dav:12KF413618"/>
			ATGGCTCCCCCCAAACGTTTTAAAATACAAGCCAAAAATTATTTCCTCACTTATCCACAGTGCTCACTCACTAAAGAGGAAGCACTTTCCCAAATTCAAGCCATCAACACACCCTCGAATAAAAAATACATCAAAGTCTGCAGAGAGTTACACGAAGATGGGAGCCCTCATCTCCATGTGCTCATCCAGTTCGAGGGCAAATTCATCTGCACGAATAACAGATTCTTCGACCTGGTATCCCCAACCAGGTCAGCACATTTCCATCCGAACATTCAGGGAGCTAAATCAAGCTCAGATGTCAAGGACTACATCGACAAGGACGGGGACACTCTCGAGTGGGGAGAGTTTCAGATCGATGGAAGATCAGCAAGAGGAGGACAACAGACAGCCAACGACGCTTACGCCGCAGCGCTTAACGCGGGATGTAAGTCAGAGGCTCTTAGAGTCATTAAGGAACTAGCTCCTAAAGATTTTGTACTACAATTTCATAATTTAAATGCAAATCTAGACAGGATCTTTCAGGAGCCACCAGCTCCTTATGTTTCTCCTTTTTCTTCTTCTTCGTTCGATCAAGTTCCAGAAGAACTTGAAGTTTGGGCGTTGGATAACGTTGTCGATGCCGCTGCGCGGCCCCTTAGACCTCGGAGTATAGTAATTGAGGGAGATAGTCGTACGGGGAAGACGATGTGGGCTAGGTCATTGGGACCACATAACTATTTGTGCGGACATCTGGACCTGAGTCCCAAAGTATACAGTAACGACGCCTGGTACAACGTCATTGATGACGTCGACCCGCTTTTCCTCAAACACTTTAAAGAGTTCATGGGGGCCCAAAGAGACTGGCAGTCCAACACAAAATACGGTAAGCCAGTTCAAATTAAAGGCGGGATACCGACAATCTTCTTGTGCAATCCTGGTCCCAACAGCAGTTATAAGGAATTCCTCAACGAGGAAAAAAACACAGCATTAAAGAATTGGGCCCTAAAAAATGCGATCTTCATCACTCTCGAAGGACCACTGTACTCAGCTTCCAATCAAAGTACAGCACAGGGAAGCGAAGAGACGCAACAGGAGGAGGAGAGTAGATCTTGA
		</sequence>
		<sequence>
			<taxon idref="CLCuMuV-PH:Lag:12KF413616"/>
			ATGGCTCCCCCCAAACGTTTTAAAATACAAGCCAAAAATTATTTCCTCACTTATCCACAGTGCTCACTCACTAAAGAGGAACTACTTTCCCAAATTCAAGCCATCAACACACCCTCGAATAAAAAATACATCAAAGTCTGCAGAGAGTTACACGAAGATGGGAGCCCTCATCTCCATGTGCTCATCCAGTTCGAGGGCAAATTCATCTGCACGAATTACAGATTCTTCGACCTGGTATCCCCAACCAGGTCAGCACATTTCCATCCGAACATTCAGGGAGCTAACTCAAGCTCAGATGTCAAGGACTACATCGACAAGGACGGGGACACTCTCGAGTGGGGAGAGTTTCAGATCGATGGAAGATCAGCAAGAGGAGGACAACAGACAGCCAACGACGCTTACGCCGCAGCGCTTAACGCGGGAAGTAAGTCAGAGGCTCTTAGAGTCATTAAGGAACTAGCTCCTAAAGATTTTGTACTACAATTCCATAATTTAAATGCAAATCTAGACAGGATCTTTCAGGAGCCACCAGCTCCTTATGTTTCTCCTTTTTCTTCTTCTTCGTTCGATAAAGTTCCAGAAGAACTTCAAGTTTGGGCGTTGGATAACGTTGTCGATGCCGCTGCGCGGCCCCTTAGACCTCGAAGTATAGTAATTGAGGGAGATAGTCGTACGGGAAAGACGATGTGGGCTAGGTCATTGGGACCACATAACTATTTGTGCGGACATCTGGACCTGAGTCCCAAAGTATACAGTAACGACGCCTGGTACAACGTCATTGATGACGTCGACCCGCATTTCCTCAAACACTTTAAAGAGTTCATGGGGGCCCAAAGAGACTGGCAGTCCAACACAAAATACGGTAAGCCAGTTCAAATTAAAGGCGGGATACCGACAATCTTCTTGTGCAATCCTGGTCCCAACAGCAGTTATAAGGAATTCCTCAACGAGGAAAAAAACACAGCATTAAAGAATTGGGCCCTAAAAAATGCGATCTTCATCACCCTCGAAGGACAACTGTACTCAGCTTCCAATCAAAGTACAGCACAGGGAAGCGAAGAGACGCAACAGGAGGAGGAGAGTAGATCTTGA
		</sequence>
		<sequence>
			<taxon idref="CLCuKoV-PK:Veh:06AM774301"/>
			ATGGCTCCCCCCAAACGTTTTAAAGTACAAGCCAAAAACTATTTCATCACTTATCCACAGTGCTCACTCACTAAAGAGGAAGCACTTTCCCAAATTCAAGCCATCAACACACCCTCGAATAAAAAATACATCAAACTCTGCAGAGAGTTACACGAAGATGGGAGCCCTCATCTCCATGTGCTCATCCAGTTCGAGGGCAAATTCGTCTGCACGAATAACAGATTCTTCGACCTGGTATCCCCAACCAGGTCAGCACATTTCCATCCGAACATTCAGGGAGCTAAATCAAGCTCAGATGTCAAGGCCTACATCGACAAGGACGGGGACACTCTCGAGTGGGGAGAGTTTCAGATCGATGGAAGATCAGCAAGAGGAGGACAGCAGACAGCCAACGACGCTTACGCCGCAGCACTTAACGCAGGCAGTAAGTCAGAGGCTCTTAGAGTCATTAAGGAACTAGCTCCTAAAGATTTTGTACTACAATTTCATAATTTAAATGCAAATCTAGATAGAATCTTTCAGGAGCCACCGGCTCCCTATATTTCTCCTTTTTCTCCTTCTTCTTTCGATCAAGTTCCAGAAGAACTTGAAGTTTGGGCCATCGATAACGTTGTCGATGCCGCTGCGCGGCCCCTTAGACCTCGGAGTATAGTAATTGAAGGAGATAGTCGAACGGGGAAGACGATGTGGGCTAGATCATTGGGACCACATAACTATTTGTGCGGACATCTGGACCTGAGTCCCAAAGTATACAGTAACGACGCCTGGTACAACGTCATTGATGACGTCGACCCGCATTTCCTCAAACACTTTAAAGAGTTCATGGGGGCCCAAAGAGACTGGCAGTCCAACACAAAATACGGAAAGCCAGTTCAAATTAAAGGCGGGATACCGACAATCTTCCTGTGCAATCCTGGTCCGAACAGCAGTTATAATGAATTCCTCAACGAGGAAAAAAACACAGCATTAAAGAATTGGGCCTTAAAAAATGCAATCTTCATCACTCTCGAAGGACCACTGTACTCAGCTTCCAATCAAAGTACATCACAGGGAAGCGAAGAGACGCAACAGGAGGAGGAGAGTAGATCTTGA
		</sequence>
		<sequence>
			<taxon idref="CLCuKoV-PK:Bha:11HF549183"/>
			ATGGCTCCCCCCAAACGTTTTAAAGTACAAGCCAAAAATTATTTCATCACTTATCCACAGTGCTCACTCACTAAAGAGGAAGCACTTTCCCAAATTCAAGCCATCAACACACCCTCGAATAAAAAATACATCAAACTCTGCAGAGAGTTACACGAAGATGGGAGCCCTCATCTCCATGTGCTCATCCAGTTCGAGGGCAAATTCGTCTGCACAAATAACAGATTCTTCGACCTGGTATCCCCAACCGGGTCAGCACATTTCCATCCGAACATTCAGGGAGCTAAATCAAGCTCAGATGTCAAGGCCTACATCGACAAGGACGGGGACACTCTCGAGTGGGGAGAGTTTCAGATAGATGGAAGATCAGCAAGAGGAGGACAGCAGACAGCCAACGACGCTTACGCCGCAGCACTTAACGCAGGCAGTAAGTCAGAGGCTCTTAGAGTCATTAAGGAACTAGCTCCTAAAGATTTTGTACTACAATTTCATAATTTAAATGCAAATCTAGACAGAATCTTTCAGGAGCCACCGGCTCCCTATATTTCTCCTTTTTCTCCTTCTTCTTTCGATCAAGTTCCAGAAGAACTTGAAGTTTGGGCCATCGATAACGTTGTCGATGCCGCTGCGCGGCCCCTTAGACCTCGGAGTATAGTAATTGAGGGAGATAGTCGAACGGGGAAGACGATGTGGGCTAGATCTTTGGGACCACATAACTATTTGTGCGGACATCTAGACCTGAGTCCCAAAGTATACAGTAACGACGCCTGGTACAACGTCATTGATGACGTCGACCCGCATTTCCTCAAACACTTTAAAGAGTTCATGGGGGCCCAAAGAGACTGGCAGTCCAACACAAAATACGGAAAGCCAGTTCAAATTAAAGGCGGGATACCGACAATCTTCCTGTGCAATCCTGGTCCGAACAGCAGTTATACGGAATTCCTCAACGAGGAAAAAAACACAGCATTAAAGAATTGGGCCTTAAAAAATGCAATCTTCATCACTCTCGAAGGACCACTGTACTCAGCTTCCAATCAAAGTACAGCACAGGGAAGCGAAGAGACGCAACAGGAGGAGGAGAGTAGATCTTGA
		</sequence>
		<sequence>
			<taxon idref="CLCuKoV-IN:SriG:10JF502367"/>
			ATGGCTCCCCCCAAACGTTTTAAAATACAAGCCAAAAATTATTTCATCACTTATCCACAGTGCTCACTCACTAAAGAGGAAGCACTTTCCCAAATTCAAGCCATCAACACACCCTCGAATAAAAAATACATCAAACTCTGCAGAGAGTTACACGAAGATGGGAGCCCTCATCTCCATGTGCTCATCCAGTTCGAGGGCAAATTCGTCTGCACGAATAACAGATTCTTCGACCTGGTATCCCCAACCAGGTCAGCACATTTCCATCCGAACATTCAGGGAGCTAAATCAAGTCCAGATGTCAAGGCCTACATCGACAAGGACGGGGACACTCTCGAGTGGGGAGAGTTTCAGATCGATGGAAGATCAGCAAGAGGAGGACAGCAGACAGCCAACGACGCTTACGCCGCAGCACTTAACGCAGGCAGTAAGTCAGAGGCTCTTAGAGTCATTAAGGAACTAGCTCCTAAAGATTTTGTACTACAATTTCATAATTTAAATGCAAATCTAGACAGAATCTTTCAGGAGCCACCGGCTCCCTATATTTCTCCTTTTTCTCCTTCTTCTTTCGATCAAGTTCCAGAAGAACTTGAAGTTTGGGCCATCGATAACGTTGTCGATGCCGCTGCGCGGCCCCTTAGACCTCGGAGTATAGTAATTGAGGGAGATAGTCGAACGGGGAAGACGATGTGGGCTAGATCATTGGGACCACATAACTATTTGTGCGGACATCTGGACCTGAGTCCCAAAGTATACAGTAACGACGCCTGGTACAACGTCATTGATGACGTCGACCCGCATTTCCTCAAACACTTTAAAGAGTTCATGGGGGCCCAAAGAGACTGGCAGTCCAACACAAAATATGGAAAGCCAGTTCAAATTAAAGGCGGGATACCGACAATCTTCCTGTGCAATCCTGGTCCAAACAGCAGTTATACGGAATTCCTCAATGAGGAAAAAAACACAACATTAAAGAATTGGGCCTTAAAAAATGCAATATTCATCACTCTCGAAGGACCACTGTACTCAGCTTCCAATCAAAGTACAGCACAGGGAAGCGAAGAGACGCAACAGGAGGAGGAGAGTAGATCTTGA
		</sequence>
		<sequence>
			<taxon idref="CLCuKoV-PK:Ryk:10FR750321"/>
			ATGGCTACCCCCAAACGTTTTAAAGTACAAGCCAAAAATTATTTCATCACTTATCCACAGTGCTCACTCACTAAAGAGGAAGCACTTTCCCAAATTCAAGCCATCAACACACCCTCGAATAAAAAATACATCAAACTCTGCAGAGAGTTACACGAAGATGGGAGCCATCATCTCCATGTGCTCATCCAGTTCGAGGGCAAATTCGTCTGCACGAATAACAGATTCTTCGACCTGGTATCCCCAACCAGGTCAGCACATTTCCATCCGAACATTCAGGGAGCTAAATCAAGCTCAGATGTCAAGGCCTACATCGACAAGGACGGGGACACTCTCGAGTGGGGAGAGTTTCAGATCGATGGAAGATCAGCAAGAGGAGGACAGCAGACAGCCAACGACGCTTACGCCGCAGCACTTAACGCAGGCACTAAGTCAGAGGCCCTTAGAGTCATTAAGGAACTAGCTCCTAAAGATTTTGTACTACAATTTCATAATTTAAATGCAAATCTAGACAGAATCTTTCAGGAGCCACCGGCTCCCTATATTTCTCCTTTTTCTCCTTCTTCTTTCGATCAAGTTCCAGAAGAACTTGAAGTTTGGGCCATCGATAACGTTGTCGATGCCGCTGCGCGGCCCCTTAGACCTCGGAGTATAGTAATTGAGGGAGATAGTCGAACGGGGAAGACGATGTGGGCTAGATCATTGGGACCACATAACTATTTGTGCGGACATCTGGACCTGAGTCCCAAAGTATACAGTAACGACGCCTGGTACAACGTCATTGATGACGTCGACCCGCATTTCCTCAAACACTTTAAAGAGTTCATGGGGGCCCAAAGAGACTGGCAGTCCAACACAAAATACGGAAAGCCAGTTCAAATTAAAGGCGGGATACCGACAATCTTCCTGTGCAATCCTGGTCCGAACAGCAGTTATACGGAATTCCTCAACGAGGAAAAAAACACAGCATTAAAGAATTGGGCCTTAAAAAATGCAATCTTCATCACTCTCGAAGGACCACTGTACTCAGCTTCCAATCAAAGTACAGCACAGGGAAGCGAAGAGACGCAGCAGGAGGAGGAGAGTAGATCTTGA
		</sequence>
		<sequence>
			<taxon idref="CLCuKoV-IN:Bih:13HM461863"/>
			ATGGCTCCCCCCAAACGTTTTAAAGTACAAGCCAAAAACTATTTCATCACTTATCCACAGTGCTCACTCACTAAAGAGGAAGCACTTTCCCAAATTCAAGCCATCAACACACCCTCGAATAAAAAATACATCAAACTCTGCAGAGAGTTACACGAAGATGGGAGCCCTCATCTCCATGTGCTCATCCAGTTCGAGGGCAAATTCGTCTGCACGAATAACAGATTCTTCGACCTGGTATCCCCAACCAGGTCAGCACATTTCCATCCGAACATTCAGGGAGCTAAATCAAGCTCAGATGTCAAGGCCTACATCGACAAGGACGGGGACACTCTCGAGTGGGGAGAGTTTCAGATTGATGGAAGATCAGCAAGAGGAGGACAGCAGACAGCCAACGACGCTTACGCCGCAGCACTTAACGCAGGCAGTAAGTCAGAGGCTCTTAGAGTCATTAAGGAACTAGCTCCTAAAGATTTTGTACTACAATTTCATAATTTAAATGCAAATCTAGATAGAATCTTTCAGGAGCCACCGGCTCCCTATATTTCTCCTTTTTCTCCTTCTTCTTTCGATCAAGTTCCAGAAGAACTTGAAGTTTGGGCCATCGATAACGTTGTCGATGCCGCTGCGCGGCCCCTTAGACCTCGGAGTATAGTAATTGAGGGAGATAGTCGAACGGGGAAGACGATGTGGGCTAGATCATTGGGACCACATAACTATTTGTGCGGACATCTGGACCTGAGTCCCAAAGTATACAGTAACGACGCCTGGTACAACGTCATTGATGACGTCGACCCGCATTTCCTCAAACACTTTAAAGAGTTCATGGGGGCCCAAAGAGACTGGCAGTCCAACACAAAATACGGAAAGCCAGTTCAAATTAAAGGCGGGATACCGACAATCTTCCTGTGCAATCCTGGTCCGAACAGCAGTTATAATGAATTCCTCAACGAGGAAAAAAACACAGCATTAAAGAATTGGACCTTAAAAAATGCAATCTTCATCACTCTCGAAGGACCACTGTACTCAGCTTCCAATCAAAGTACAGCACAGGGAAGCGAAGAGACGCAACAGGAGGAGGATAGTAGATCTTGA
		</sequence>
		<sequence>
			<taxon idref="CLCuKoV-IN:Pun:07FN645932"/>
			ATGGCTCCCCCCAAACGTTTTAAAGTACAAGCCAAAAACTATTTCATCACTTATCCACAGTGCTCACTCACTAAAGAGGAAGCACTTTCCCAAATTCAAGCCATCAACACACCCTCGAATAAAAAATACATCAAACTCTGCAGAGAGTTACACGAAGATGGGAGCCCTCATCTCCATGTGCTCATCCAGTTCGAGGGCAAATTCGTCTGCACGAATAACAGATTCTTCGACCTGGTATCCCCAACCAGGTCAGCACATTTCCATCCGAACATTCAGGGAGCTAAATCAAGCTCAGATGTCAAGGCCTACATCGACAAGGACGGGGACACTCTCGAGTGGGGAGAGTTTCAGATAGATGGAAGATCAGCAAGAGGAGGACAGCAGACAGCCAACGACGCTTACGCCGCAGCACTTAACGCAGGCAGTAAGTCAGAGGCTCTTAGAGTCATTAAGGAACTAGCTCCTAAAGATTTTGTACTACAATTTCATAATTTAAATGCAAATCTAGATAGAATCTTTCAGGAGCCACCGGCTCCCTATATTTCTCCTTTTTCTCCTTCTTCTTTCGATCAAGTTCCAGAAGAACTTGAAGTTTGGGCCATCGATAACGTTGTCGATGCCGCTGCGCGGCCCCTTAGACCTCGGAGTATAGTAATTGAGGGAGATAGTCGAACGGGGAAGACGATGTGGGCTAGATCATTGGGACCACATAACTATTTGTGCGGACATCTGGACCTGAGTCCCAAAGTATACAGTAACGACGCCTGGTACAACGTCATTGATGACGTCGACCCGCATTTCCTCAAACACTTTAAAGAGTTCATGGGGGCCCAAAGAGACTGGCAGTCCAACACAAAATACGGAAAGCCAGTTCAAATTAAAGGCGGGATACCGACAATCTTCCTGTGCAATCCTGGTCCGAACAGCAGTTATAATGAATTCCTCAACGAGGAAAAAAACACAGCATTAAAGAATTGGACCTTAAAAAATGCAATCTTCATCACTCTCGAAGGACCACTGTACTCAGCTTCCAATCAAAGTACAGCACAGGGAAGCGAAGAGACGCAACAGGAGGAGGATAGTAGATCTTGA
		</sequence>
		<sequence>
			<taxon idref="CLCuKoV-IN:Pun:07FN645929"/>
			ATGGCTCCCCCCAAACGTTTTAAAGTACAAGCCAAAAACTATTTCATCACTTATCCACAGTGCTCACTCACTAAAGAGGAAGCACTTTCCCAAATTCAAGCCATCAACACACCCTCGAATAAAAAATACATCAAACTCTGCAGAGAGTTACACGAAGATGGGAGCCCTCATCTCCATGTGCTCATCCAGTTCGAGGGCAAATTCGTCTGCACGAATAACAGATTCTTCGACCTGGTATCCCCAACCAGGTCAGCACATTTCCATCCGAACATTCAGGGAGCTAAATCAAGCTCAGATGTCAAGGCCTACATCGACAAGGACGGGGACACTCTCGAGTGGGGAGAGTTTCAGATAGATGGAAGATCAGCAAGAGGAGGACAGCAGACAGCCAACGACGCTTACGCCGCAGCACTTAACGCAGGCAGTAAGTCAGAGGCTCTTAGAGTCATTAAGGAACTAGCTCCTAAAGATTTTGTACTACAATTTCATAATTTAAATGCAAATCTAGATAGAATCTTTCAGGAGCCACCGGCTCCCTATATTTCTCCTTTTTCTCCTTCTTCTTTCGATCAAGTTCCAGAAGAACTTGAAGTTTGGGCCATCGATAACGTTGTCGATGCCGCTGCGCGGCCCCTTAGACCTCGGAGTATAGTAATTGAGGGAGATAGTCGAACGGGGAAGACGATGTGGGCTAGATCATTGGGACCACATAACTATTTGTGCGGACATCTGGACCTGAGTCCCAAAGTATACAGTAACGACGCCTGGTACAACGTCATTGATGACGTCGACCCGCATTTCCTCAAACACTTTAAAGAGTTCATGGGGGCCCAAAGAGACTGGCAGTCCAACACAAAATACGGAAAGCCAGTTCAAATTAAAGGCGGGATACCGACAATCTTCCTGTGCAATCCTGGTCCGAACAGCAGTTATAATGAATTCCTCAACGAGGAAAAAAACACAGCATTAAAGAATTGGGCCTTAAAAAATGCAATCTTCATCACTCTCGAAGGACCACTGTACTCAGCTTCCAATCAAAGTACAGCACAGGGAAGCGAAGAGACGCAACAGGAGGAAGAGAATAGATCTTGA
		</sequence>
		<sequence>
			<taxon idref="CLCuKoV-PK:Ryk:04AM774297"/>
			ATGGCTCCCCCCAAACGTTTTAAAGTACAAGCCAAAAATTATTTCATCACTTATCCACAGTGCTCACTCACTAAAGAGGAAGCACTTTCCCAAATTCAAGCCATCAACACACCCTCGAATAAAAAATACATCAAACTCTGCAGAGAGTTACACGAAGATGGGAGCCCTCATCTCCATGTGCTCATCCAGTTCGAGGGCAAATTCGTCTGCACGAATAACAGATTCTTCGACCTGGTATCCCCAACCAGGTCAGCACATTTCCATCCGAACATTCAGGGAGCTAAATTAAGCTCAGATGTCAAGGCCTACATCGACAAGGACGGGGACACTCTCGAGTGGGGAGAGTTTCAGATCGATGGAAGATCAGCAAGAGGAGGACAGCAGACAGCCAACGACGCTTACGCCGCAGCACTTAACGCAGGCAGTAAGTCAGAGGCTCTTAAAGTCATTAAGGAACTAGCTCCTAAAGATTTTGTACTACAATTTCATAATTTAAATGCAAATCTAGACAGAATCTTTCAGGAGCCACCGGCTCCCTATATTTCTCCTTTTTCTCCTTCTTCTTTCGATCAAGTTCCAGAAGAACTTGAAGTTTGGGCCATCGATAACGTTGTCGATGCCGCTGCGCGGCCCCTTAGACCTCGGAGTATAGTAATTGAGGGAGATAGTCGAACGGGGAAGACGATGTGGGCTAGATCATTGGGACCACATAACTATTTGTGCGGACATCTGGACCTGAGTCCCAAAGTATACAGTAACGACGCCTGGTACAACGTCATTGATGACGTCGACCCGCATTTCCTCAAACACTTTAAAGAGTTCATGGGGGCCCAAAGAGACTGGCAGTCCAACACAAAATACGGAAAGCCAGTTCAAATTAAAGGCGGGATACCGACAATCTTCCTATGCAATTCTGGTCCGAACAGCAGTTATAAGGAATTCCTCAACGAGGAAAAAAACACAGCATTAAAGAATTGGGCCTTAAAAAATGCAATCTTCATCACTCTCGAAGGACCACTGTACTCAGCTTCCAATCAAAGTACAGCACAGGGAAGCAAAGAGACGCAACAGGAGGAGGAGAGTAGATATTGA
		</sequence>
		<sequence>
			<taxon idref="CLCuKoV-IN:Bih:10HM461862"/>
			ATGGCTCCCCCCAAACGTTTTAAAGTACAAGCCAAAAACTATTTCATCACTTATCCACAGTGCTCACTCACTAAAGAGGAAGCACTTTCCCAAATTCAAGCCATCAACACACCCTCGAATAAAAAATACATCAAACTCTGCAGAGAGTTACACGAAGATGGGAGCCCTCATCTCCATGTGCTCATCCAGTTCGAGGGCAAATTCGTCTGCACGAATAACAGATTCTTCGACCTGGTATCCCCAACCAGGTCAGCACATTTCCATCCGAACATTCAGGGAGCTAAATCAAGCTCAGATGTCAAGGCCTACATCGACAAGGACGGGGACACTCTCGAGTGGGGAGAGTTTCAGAAAGATGGAAGATCAGCAAGAGGAGGACAGCAGACAGCCAACGACGCTTACGCCGCAGCACTTAACGCAGGCAGTAAGTCAGAGGCTCTTAGAGTCATTAAGGAACTAGCTCCTAAAGATTTTGTACTACAATTTCATAATTTAAATGCAAATCTAGATAGAATCTTTCAGGAGCCACCGGCTCCCTATATTTCTCCTTTTTCTCCTTCTTCTTTCGATCAAGTTCCAGAAGAACTTGAAGTTTGGGCCATCGATAACGTTGTCGATGCCGCTGCGCGGCCCCTTAGACCTCGGAGTATAGTAATTGAGGGAGATAGTCGAACGGGGAAGACGATGTGGGCTAGATCATTGGGACCACATAACTATTTGTGCGGACATCTGGACCTGAGTCCCAAAGTATACAGTAACGACGCCTGGTACAACGTCATTGATGACGTCGACCCGCATTTCCTCAAACACTTTAAAGAGTTCATGGGGGCCCAAAGAGACTGGCAGTCCAACACAAAATACGGAAAGCCAGTTCAAATTAAAGGCGGGATACCGACAATCTTCCTGTGCAATCCTGGTCCGAACAGCAGTTATAATGAATTCCTCAACGAGGAAAAAAACACAGCATTAAAGAATTGGACCTTAAAAAATGCAATCTTCATCACTCTCGAAGGACCACTGTACTCAGCTTCCAATCAAAGTACAGCACAGGGAAGCGAAGAGACGCAACAGGAGGAGGATAGTAGATCTTGA
		</sequence>
		<sequence>
			<taxon idref="CLCuKoV-PK:Muz:04AM774302"/>
			ATGGCTCCCCCCAAACGTTTTAAAGTACAAGCCAAAAACTATTTCATCACTTATCCACAGTGCTCACTCACTAAAGAGGAAGCACTTTCCCAAATTCAAGCCATCAACACACCCTCGAATAAAAAATACATCAAACTCTGCAGAGAGTTACACGAAGATGGGAGCCCTCATCTCCATGTGCTCATCCAGTTCGAGGGCAAATTCGTCTGCACGAATAACAGATTCTTCGACCTGGTATCACCAACCAGGTCAGCACATTTCCATCCGAACATTCAGGGAGCTAAATCAAGCTCAAATGTCAAGGCCTACATCGACAAGGACGGGGACACTCTCGAGTGGGGAGAGTTTCAGATCGATGGAAGATCAGCAAGAGGAGGACAGCAGACAGCCAACGACGCTTACGCCGCAGCACTTAACGCAGGCAGTAAGTCAGAGGCTCTTAGAGTCATTAAGGAACTAGCTCCTAAAGATTTTGTACTACAATTTCATAATTTAAATGCAAATCTAGATAGAATCTTTCAGGAGCCACCGGCTCCCTATATTTCTCCTTTTTCTCCTTCTTCTTTCGATCAAGTTCCAGAAGAACTTGAAGTTTGGGCCATCGATAACGTTGTCGATGCCGCTGCGCGGCCCCTTAGACCTCGGAGTATAGTAATTGAAGGAGATAGTCGAACGGGGAAGACGATGTGGGCTAGATCATTGGGACCACATAACTATTTGTGCGGACATCTGGACCTGAGTCCCAAAGTATACAGTAACGACGCCTGGTACAACGTCATTGATGACGTCGACCCGCATTTCCTCAAACACTTTAAAGAGTTCATGGGGGCCCAAAGAGACTGGCAGTCCAACACAAAATACGGAAAGCCAGTTCAAATTAAAGGCGGGATACCGACAATCTTCCTGTGCAATCCTGGTCCGAACAGCAGTTATAATGAATTCCTCAACGAGGAAAAAAACACAGCATTAAAGAATTGGGCCTTAAAAAATGCAATCTTCATCACTCTCGAAGGACCACTGTACTCAGCTTCCAATCAAAGTACATCACAGGGAAGCGAAGAGACGCAACAGGAGGAGGAGAGTAGATCTTGA
		</sequence>
		<sequence>
			<taxon idref="CLCuKoV-PK:Lod:04AM774300"/>
			ATGGCTCCCCCCAAACGTTTTAAAGTACAAGCCAAAAACTATTTCATCACTTATCCACAGTGCTCACTCACTAAAGAGGAAGCACTTTCCCAAATTCAAGCCATCAACACACCCTCGAATAAAAAATACATCAAACTCTGCAGAGAGTTACACGAAGATGGGAGCCCTCATCTCCATGTGCTCATCCAGTTCGAGGGCAAATTCGTCTGCACGAATAACAGATTCTTCGACCTGGTATCCCCAACCAGGTCAGCACATTTCCATCCGAACATTCAGGGAGCTAAATCAAGCTCAGATGTCAAGGCCTACATCGACAAGGACGGGGACACTCTCGAGTGGGGAGAGTTTCAGATCGATGGAAGATCAGCAAGAGGAGGACAGCAGACAGCCAACGACGCTTACGCCGCAGCACTTAACGCAGGCAGTAAGTCAGAGGCTCTTAGAGTCATTAAGGAACTAGCTCCTAAAGATTTTGTACTACAATTTCATAATTTAAATGCAAATCTAGATAGAATCTTTCAGGAGCCACCGGCTCCCTATATTTCTCCTTTTTCTCCCTCTTCTTTCGATCAAGTTCCAGAAGAACTTGAAGTTTGGGCCATCGATAACGTTGTCGATGCCGCTGCGCGGCCCCTTAGACCTCGGAGTATAGTAATTGAAGGAGATAGTCGAACGGGGAAGACGATGTGGGCTAGATCATTGGGACCACATAACTATTTGTGCGGACATCTGGACCTGAGTCCCAAAGTATACAGTAACGACGCCTGGTACAACGTCATTGATGACGTCGACCCGCATTTCCTCAAACACTTTAAAGAGTTCATGGGGGCCCAAAGAGACTGGCAGTCCAACACAAAATACGGAAAGCCAGTTCAAATTAAAGGCGGGATACCGACAATCTTCCTGTGCAATCCTGGTCCGAACAGCAGTTATAATGAATTCCTCAACGAGGAAAAAAACACAGCATTAAAGAATTGGGCCTTAAAAAATGCAATCTTCATCACTCTCGAAGGACCACTGTACTCAGCTTCCAATCAAAGTACATCACAGGGAAGCGAAGAGACGCCACAGGAGGAGGAGAGTAGATCTTGA
		</sequence>
		<sequence>
			<taxon idref="CLCuKoV-PK:Muz:06AM774296"/>
			ATGGCTCCCCCCAAACGTTTTAAAGTACAAGCCAAAAACTATTTCATCACTTATCCACAGTGCTCACTCACTAAAGAGGAAGCACTTTCCCAAATTCAAGCCATCAACACACCCTCGAATAAAAAATACATCAAACTCTGCAGAGAGTTACACGAAGATGGGAGCCCTCATCTCCATGTGCTCATCCAGTTCGAGGGCAAATTCGTCTGCACGAATAGCAGATTCTTCGACCTGGTATCCCCAACCAGGTCAGCACATTTCCATCCGAACATTCAGGGAGCTAAATCAAGCTCAGATGTCAAGGCCTACATCGACAAGGACGGGGACACTCTCGAGTGGGGAGAGTTTCAGATCGATGGAAGATCAGCAAGAGGGGGACAGCAGACAGCCAACGACGCTTACGCCGCAGCACTTAACGCAGGCAGTAAGTCAGAGGCTCTTAGAGTCATTAAGGAACTAGCTCCTAAAGATTTTGTACTACAATTTCATAATTTAAATGCAAATCTAGATAGAATCTTTCAGGAGCCACCGGCTCCCTATATTTCTCCTTTTTCTCCTTCTTCTTTCGATCAAGTTCCAGAAGAACTTGAAGTTTGGGCCATCGATAACGTTGTCGATGCCGCTGCGCGGCCCCTTAGACCTCGGAGTATAGTAATTGAAGGAGATAGTCGAACGGGGAAGACGATGTGGGCTAGATCATTGGGACCACATAACTATTTGTGCGGACATCTGGACCTGAGTCCCAAAGTATACAGTAACGACGCCTGGTACAACGTCATTGATGACGTCGACCCGCATTTCCTCAAACACTTTAAAGAGTTCATGGGGGCCCAAAGAGACTGGCAGTCCAACACAAAATACGGAAAGCCAGTTCAAATTAAAGGCGGGATACCGACAATCTTCCTGTGCAATCCTGGTCCGAACAGCAGTTATAATGAATTCCTCAACGAGGAAAAAAACACAGCATTAAAGAATTGGGCCTTAAAAAATGCAATCTTCATCACTCTCGAAGGACCACTGTACTCAGCTTCCAATCAAAGTACATCACAGGGAAGCGAAGAGACGCAACAGGAGGAGGAGAGTAGATCTTGA
		</sequence>
		<sequence>
			<taxon idref="CLCuKoV-IN:SriG:10JF502368"/>
			ATGGCTCCCCCCAAACGTTTTAAAATACAAGCCAAAAATTATTTCATCACTTATCCACAGTGCTCACTCACTAAAGAGGAAGCACTTTCCCAAATTCAAGCCATCAACACACCCTCGAATAAAAAATACATCAAACTCTGCAGAGAGTTACACGAAGATGGGAGCCCTCATCTCCATGTGCTCATCCAGTTCGAGGGCAAATTCGTCTGCACGAATAACAGATTCTTCGACCTGGTATCGCCAACCAGTTCAGCCCATTTCCATCCGAACATTCAGGGAGCTAAATCAAGCTCAGATGTCAAGGCCTACTTCGACAAGGACGGGGACACTCTCGAGTGGGGAGAGTTTCAGATCGATGGAAGATCAGCAAGAGGAGGACAGCAGACAGCCAACGACGCTTACGCCGCAGCACTTAACGCAGGCAGTAAGTCAGAGGCTCTTAGAGTCATTAAGGAACTAGCTCCTAAAGATTTTGTACTACAATTTCATAATTTAAATGCAAATCTAGACAGAATCTTTCAGGAGCCACCGGCTCCCTATATTTCTCCTTTTTCTCCTTCTTCTTTCGATCAAGTTCCAGAAGAACTTGAAGTTTGGGCCATCGATAACGTTGTCGATGCCGCTGCGCGGCCCCTTAGACCTCGGAGTATAGTAATTGAGGGAGATAGTCGAACGGGGAAGACGATGTGGGCTAGATCATTGGGACCACATAACTATTTGTGCGGACATCTGGACCTGAGTCCCAAAGTATACAGTAACGACGCCTGGTACAACGTCATTGATGACGTCGACCCGCATTTCCTCAAACACTTTAAAGAGTTCATGGGGGCCCAAAGAGACTGGCAGTCCAACACAAAATATGGAAAGTCAGTTCAAATTAAAGGCGGGATACCGACAATCTTCCTGTGCAATCCTGGTCCAAACAGCAGTTATACGGAATTCCTCAATGAGGAAAAAAACACAGCATTAAAGAATTGGGCCTTAAAAAATGCAATATTCATCACTCTCGAAGGACCACTGTACTCAGCTTCCAATCAAAGTACAGCACAGGGAAGCGAAGAGACGCAACAGGAGGAGGAGAGTAGATCTTGA
		</sequence>
		<sequence>
			<taxon idref="CLCuKoV-IN:Luc:10HM461866"/>
			ATGGCTCCCCCCAAACGTTTTAAAGTACAAACCAAAAATTATTTCATCACTTATCCACAGTGCTCACTCACCAAAGAGGAAGCACTCTCCCAAATTCAAGCCATCAACACACCCTCGAATAAAAAATACATCAAACTCTGCAGAGAGTTACACGAAGATGGGAGCCCTCATCTCCATGTGCTCATCCAGTTCGAGGGCAAATTCGTCTGCACAAATAACAGATTCTTCGACCTGGTATCCCCAACCAGGTCAGCACATTTCCATCCGAACATTCAGGGAGCTAAATCAAGCTCAGATGTCAAGGCCTACATCGACAAGGACGGGGACACTCTCGAGTGGGGAGAGTTTCAGATTGATGGAAGATCAGCAAGAGGAGGACAGCAGACAGCCAACGACGCTTACGCCGCAGCACTTAATGCAGGCAGTAAGTCAGAGGCTCTTAGAGTCATTAAGGAACTAGCTCCTAAAGATTTTGTACTACAATTTCATAATTTAAATGCAAATCTAGACAGAATCTTTCAGGAGCCACCGGCTCCCTATATTTCTCCTTTTTCTCCTTCTTCTTTCGATCAAGTTCCAGAAGAACTTGAAGTTTGGGCCATCGATAACGTTGTCGATGCCGCTGCGCGGCCCCTTAGACCTCGGAGTATAGTAATTGAGGGAGATAGTCGGACGGGGAAGACGATGTGGGCTAGATCTTTGGGACCACATGACTATTTGTGCGGACATCTGGACCTGAGTCCCAAAGTATACAGTAACGACGCCTGGTACAACGTCATTGATGACGTCGACCCGCATTTCCTCAAACACTTTAAAGAGTTCATGGGGGCCCAAAGAGACTGGCAGTCCAACACAAAATACGGAAAGCCAGTTCAAATTAAAGGCGGGATACCGACAATCTTCCTGTGCAATCCTGGTCCGAACAGCAGTTATAAGGAATTCCTCAACGAGGAAAAAAACACAGCATTAAAGAATTGGGCCTTAAAAAATGCAATCTTCATCACTCTCGAAGGACCACTGTACTCAGCTTCCAATCAAAGTACAGCACAGGGAAGCGAAGAGACGCAACAGGAGGAGGAGAGTAGATCTTGA
		</sequence>
		<sequence>
			<taxon idref="CLCuKoV-PK:Veh:04AM421522"/>
			ATGGCTCCCCCCAAACGTTTTAAAGTACAAGCCAAAAACTATTTCATCACTTATCCACAGTGCTCACTCACTAAAGAGGAAGCACTTTCCCAAATTCAAGCCATCAACACACCCTCGAATAAAAAATATATCAAACTCTGCAGAGAGTTACACGAAGATGGGAGCCCTCATCTCCATGTGCTCATCCAGTTCGAGGGCAAATTCGTCTGCACGAATAACAGATTCTTCGACCTGGTATCCCCAACCAGGTCAGCACATTTCCATCCGAACATTCAGGGAGCTAAATCAAGCTCAGATGTCAAGGCCTACATCGACAAGGACGGGGACACTCTCGAGTGGGGAGAGTTTCAGATCGATGGAAGATCAGCAGGAGGAGGACAGCAGACAGCCAACGACGCTTACGCCGCAGCACTTAACGCAGGCAGTAAGTCAGAGGCTCTTAGAGTCATTAAGGAACTAGCTCCTAAAGATTTTGTACTACAATTTCATAATTTAAATGCAAATCTAGATAGAATCTTTCAGGAGCCACCGGCTCCCTATATTTCTCCTTTTTCTCCTTCTTCTTTCGATCAAGTTCCAGAAGAACTTGAAGTTTGGGCCATCGATAACGTTGTCGATGCCGCTGCGCGGCCCCTTAGACCTCGGAGTATAGTAATTGAGGGAGATAGTCGAACGGGGAAGACGATGTGGGCTAGATCATTGGGACCACATAACTATTTGTGCGGACATCTGGACCTGAGTCCCAAAGTATACAGTAACGACGCCTGGTACAACGTCATTGATGACGTCGACCCGCATTTCCTCAAACACTTTAAAGAGTTCATGGGGGCCCAAAGAGACTGGCAGTCCAACACAAAATACGGAAAGCCAGTTCAAATTAAAGGCGGGATACCGACAATCTTCCTGTGCAATCCTGGTCCGAACAGCAGTTATAATGAATTCCTCAACGAGGGAAAAAACACATCATTAAAGAATTGGGCCTTAAAAAATGCAACCTTCATCACTCTCGAAGGACCACTGTACTCAGCTTCCAATCAAAGTACAGCACAGGGAAGCGAAGAGACGCAACAGGAGGAGGAGAGTAGATCTTGA
		</sequence>
		<sequence>
			<taxon idref="CLCuKoV-IN:His:10JF502371"/>
			ATGGCTCCCCCCAAACGTTTTAAAGTACAAGCCAAAAATTATTTCATCACTTATCCACAATGCTCACTCACTAAAGAGGAAGCACTTTCCCAAATTCAAGCCATCAACACACCCTCGAATAAAAAATACATCAAACTCTGCAGAGAGTTACACGAAGATGGGAGCCCTCATCTCCATGTGCTCATCCAGTTCGAGGGCAAATTCGTCTGCACAAATAACAGATTCTTCGACCTGGTATCCCCAACCGGGTCAGCACATTTCCATCCGAACATTCAGGGAGCTAAATCAAGCTCAGATGTCAAGGCCTACATCGACAAGGACGGGGACACTCTCGAGTGGGGAGAGTTTCAGATCGATGGAAGATCAGCAAGAGGAGGACAGCAGACAGCCAACGACGCTTACGCCGCAGCACTTAACGCAGGCAGTAAGTCAGAGGCTCTTAGAGTCATTAAGGAACTAGCTCCTAAAGATTTTGTACTACAATTTCATAATTTAAATGCAAATCTAGACAGAATCTTTCAGGAGCCACCGGCTCCCTATATTTCTCCTTTTTCTCCTTCTTCTTTCGATCAAGTTCCAGAAGAACTTGAAGTTTGGGCCATCGATAACGTTGTCGATGCCGCTGCGCGGCCCCTTAGACCTCGGAGTATAGTAATTGAGGGAGATAGTCGAACGGGGAAGACGATGTGGGCTAGATCATTGGGACCACATAACTATTTGTGCGGACATCTAGACCTGAGTCCCAAAGTATACAGTAACGACGCCTGGTACAACGTCATTGATGACGTCGACCCGCATTTCCTCAAACACTTTAAAGAGTTCATGGGGGCCCGAAGAGACTGGCAGTCCAACACAAAATACGGAAAGCCAGTTCAAATTAAAGGCGGGATACCGAAAGTCTTCCTGTGCAATCCTGGTCCGAACAGCAGTTATACGGAATTCCTCAACGAGGAAAAAAACACAGCATTAAAGAATTGGGCCTTAAAAAATGCAATCTTCACCACTCTCGAAGGACCACTGTACTCAGCTTCCAATCAAAGTACAGCACAGGGAAGCGAAGAGACGCAACAGGAGGAGGAGAGTAGATCTTGA
		</sequence>
		<sequence>
			<taxon idref="CLCuKoV-PK:Fai:09FR819707"/>
			ATGGCTCCCCCCAAACGTTTTAAAGTACAAGCCAAAAACTATTTCATCACTTATCCACAGTGCTCACTCACTAAAGAGGAAGCACTTTCCCAAATTCAAGCCATCAACACACCCTCGAATAAAAAATATATCAAACTCTGCAGAGAGTTACACGAAGATGGGAGCCCTCATCTCCATGTGCTCATCCAGTTCGAGGGCAAATTCGTCTGCACGAATAACAGATTCTTCGACCTGGTATCCCCAACCAGGTCAGCACATTTCCATCCGAACATTCAGGGAGCTAAATCAAGCTCAGATGTCAAGGCCTACATCGACAAGGACGGGGACACTCTCGAGTGGGGAGAGTTTCAGATCGATGGAAGATCAGCAGGAGGAGGACAGCAGACAGCCAACGACGCTTACGCCGCAGCACTTAACGCAGGCAGTAAGTCAGAGGCTCTTAGAGTCATTAAGGAACTAGCTCCTAAAGATTTTGTACTACAATTTCATAATTTAAATGCAAATCTAGATAGAATCTTTCAGGAGCCACCGGCTCCCTATATTTCTCCTTTTTCTCCTTCTTCTTTCGATCAAGTTCCAGAAGAACTTGAAGTTTGGGCCATCGATAACGTTGTCGATGCCGCTGCGCGGCCCCTTAGACCTCGGAGTATAGTAATTGAGGGAGATAGTCGAACGGGGAAGACGATGTGGGCTAGATCATTGGGACCACATAACTATTTGTGCGGACATCTGGACCTGAGTCCCAAAGTATACAGTAACGACGCCTGGTACAACGTCATTGATGACGTCGACCCGCATTTCCTCAAACACTTTAAAGAGTTCATGGGGGCCCAAAGAGACTGGCAGTCCAACACAAAATACGGAAAGCCAGTTCAAATTAAAGGCGGGATACCGACAATCTTCCTGTGCAATCCTGGTCCGAACAGCAGTTATAATGAATTCCTCAACGAGGGAAAAAACACATCATTAAAGAATTGGGCCTTAAAAAATGCAACCTTCATCACTCTCGAAGGACCACTGTACTCAGCTTCCAATCAGAGTACAGCACAGGGAAGCGAAGAGACGCAACAGGAGGAGGAGAGTAGATCTTGA
		</sequence>
		<sequence>
			<taxon idref="CLCuKoV-PK:BahP:10FR750323"/>
			ATGGCTCCCCCCAAACGTTTTAAAATACAAGCCAAAAACTATTTCATCACTTATCCACAGTGCTCACTCACTAAAGAGGAAGCACTTTCCCAAATTCAAGCCATCAACACACCCTCGAATAAAAAATATATCAAACTCTGCAGAGAGTTACACGAAGATGGGAGCCCTCATCTCCATGTGCTCATCCAGTTCGAGGGAAAATTCGTCTGCACGAATAACAGATTCTTCGACCTGGTATCCCCAACCAGGTCAGCACATTTCCATCCGAACATTCAGGGAGCTAAATCAAGCTCAGATGTCAAGGCCTACATCGACAAGGACGGGGACACTCTCGAGTGGGGAGAGTTTCAGATAGATGGAAGATCAGCAAGAGGAGGACAGCAGACAGCCAACGACGCTTACGCCGCAGCACTTAACGCAGGCAGTAAGTCAGAGGCTCTTAGAGTCATCAAGGAACTAGCTCCTAAAGATTTTGTACTACAATTTCATAATTTAAATGCAAATCTAGATAGAATCTTTCAGGAGCCACCGGCTCCCTATATTTCTCCTTTTTCTCCTTCTTCTTTCGATCAAGTTCCAGAAGAACTTGAAGTTTGGGCCATCGATAACGTTGTCGATGCCGCTGCGCGGCCCCTTAGACCTCGGAGTATAGTAATTGAGGGAGATAGTCGAACGGGGAAGACGATGTGGGCTAGATCATTGGGACCACATAACTATTTGTGCGGACATCTGGACCTGAGTCCCAAAGTATACAGTAACGATGCCTGGTACAACGTCATTGATGACGTCGACCCGCATTTCCTCAAACACTTTAAAGAGTTCATGGGGGCCCAAAGAGACTGGCAGTCCAACACAAAATACGGAAAGCCAGTTCAAATTAAAGGCGGGATACCGACAATCTTCCTGTGCAATCCTGGTCCGAACAGCAGTTATAATGAATTCCTCAACGAGGGAAAAAACACATCATTAAAGAATTGGGCCTTAAAAAATGCAATCTTCATCACTCTCGAAGGACCACTGTACTCAGCTTCCAATCAAAGTACAGCACAGGGAAGCGAAGAGACGCAACAGGAGGAGGAGAGTAGATCTTGA
		</sequence>
		<sequence>
			<taxon idref="CLCuKoV-PK:Fi:13HG428709"/>
			ATGGATCCCCCCAAACGTTTTAAAGTACAAGCCAAAAACTATTTCATCACTTATCCACAGTGCTCACTCACTAAAGAGGAAGCACTTTCCCAAATTCAAGCCATCAACACACCCTCGAATAAAAAATACATCAAACTCTGCAGAGAGTTACACGAAGATGGGAGCCCTCATCTCCATGTGCTCATCCAGTTCGAGGGCAAATTCGCCTGCACAAATAACAGATTCTTCGACCTGGTATCCCCAACCGGGTCAGCACATTTCCATCCGAACATTCAGGGAGCTAAATCAAGCTCAGATGTCAAGGCCTACATCGACAAGGACGGGGACACTCTCGAGTGGGGAGAGTTTCAGATAGATGGAAGATCAGCAAGAGGAGGACAGCAGACAGCCAACGACGCTTACGCCGCAGCACTTAACGCAGGCAGTAAGTCAGAGGCTCTTAGAGTCATTAAGGAACTAGCTCCTAAAGATTTTGTACTACAATCTCATAATTTAAATGCAAATCTAGACAGAATCTTTCAGGAGCCACCGGCTCCCTATATTTCTCCTTTTTCTCCTTCTTCTTTCGATCAAGTTCCAGAAGAACTTGAAGTTTGGGCCATCGATAACGTTGTCGATGCCGCTGCGCGGCCTCTTAGACCTCGGAGTATAGTAATTGAGGGAGATAGTCGAACGGGGAAGACGATGTGGGCTAGATCATTGGGACCACATAACTATTTGTGCGGACATCTGGACCTGAGTCCCAAAGTATACAGTAACGACGCCTGGTACAACGTCATTGACGACGTCGACCCGCATTTCCTCAAACACTTTAAAGAGTTCATGGGGGCCCAAAGAGACTGGCAGTCCAACACAAAATACGGAAAGCCAGTTCAAATTAAAGGCGGGATACCGACAATCTTCCTGTGCAATCCTGGTCCGAACAGCAGTTATAATGAATTCCTCAACGAGGAAAAAAACACAGCATTAAAAAATTGGGCCTTAAAAAATGCAATCTTCATCACTCTCGAAGGACCACTGTACTCAGCTTCCAATCAAAGTACAGCACAGGGAAGCGAAGAGACGCAACAGGAGGAGGAGAGTAGATCTTGA
		</sequence>
		<sequence>
			<taxon idref="CLCuKoV-IN:SriG:09JF502356"/>
			ATGGCTCCCCCCAAACGTTTTAAAATACAAGCCAAAAATTATTTCATCACTTATCCACAGTGCTCACTCACTAAAGAGGAAGCACTTTCCCAAATTCAAGCCATCAACACACCCTCGAATAAAAAATACATCAAACTCTGCAGAGAGTTACACGAAGATGGGAGCCCTCATCTCCATGTGCTCATCCAGTTCGAGGGCAAATTCGTCTGCACGAATAACAGATTCTTCGACCTGGTATCCCCAACCAGGTCAGCACATTTCCATCCGAACATTCAGGGAGCTAAATCAAGCTCAGATGTCAAGGCCTACATCGACAAGGACGGGGACACTCTCGAGTGGGGAGAGTTTCAGATCGATGGAAGATCAGCAAGAGGAGGACAGCAAACAGCCAACGACGCTTACGCCGCAGCACTTTACGCAGGCAGTAAGTCAGAGGCTCTTAGAGTCATTAGGGAACTAGCTCCTAAGGGTTGTATACTCCAATTCCATAATTTAAATGCCATTCTAAGAAGAATCTTCAGGAGCCCACCGGCTCCTAATATTTCTCCTTTTTCTCCTTCTTCTTTCGATCAGGTTCCAGAAAGAACTGAAGTTTGGGCCATCGATAACGTTGTCGATGCCGCTGCGCGGCCCCTTAGACCTCGGAGTATAGTAATTGAGGGAGATAGTCGAACGGGGAAGACGATGTGGGCTAGATCATTGGGACCACATAACTATTTGTGCGGACATCTGGACCTGAGTCCCAAAGTATACAGTAACGACGCCTGGTACAACGTCATTGATGACGTCGACCCGCATTTCCTCAAACACTTTAAAGAGTTCATGGGGGCCCAAAGAGACTGGCAGTCCAACACAAAATACGGAAAGCCAGTTCAAATTAAAGGCGGGATACCGACAATCTTCCTGTGCAATCCTGGTCCAAACAGCAGTTATACGGAATTCCTCAATGAGGAAAAAAACACAGCATTAAAGAATTGGGCCTTAAAAAATGCAATATTCATCACTCTCGAAGGACCACTGTACTCAGCTTCCAATCAAAGTACAGCACAGGGAAGCGAAGAGACGCAACAGGAGGAGGAGAGTAGATCTTGA
		</sequence>
		<sequence>
			<taxon idref="CLCuMuV-PK:Mul:96AJ002447"/>
			ATGGCTCCCCCCAAACGTTTTAAAGTACAAGCCAAAAATTATTTCATCACTTATCCACAGTGCTCACTCACTAAAGAGGAAGCACTTTCCCAAATTCAAGCCATCAACACACCCTCGAATAAAAAATACATCAAAATCTGCAGAGAGTTACACGAAGATGGGAGCCCTCATCTCCATGTGCTCATCCAGTTCGAGGGCAAATTCGTCTGCACGAATAACAGATTCTTCGACCTGGTATCCCCAACCAGATCAGCACATTTCCATCCGAACATTCAGGGAGCTAAATCAAGCTCAGATGTCAAGGCCTACATCGACAAGGACGGGGACACTCTCGAGTGGGGAGAGTTTCAGATCGATGGAAGATCAGCAAGAGGAGGACAGCAGACAGCCAACGACGCTTACGCCGAAGCACTTAACGCAGGAAGTAAATCAGAGGCTCTTAGAGTCATTAAGGAACTAGCTCCTAAAGATTTTGTACTACAATTTCATAATTTAAATGCAAATCTAGACAGAATCTTTCAGGAGCCACCGGCTCCCTATATTTCTCCTTTTTCTCCTTCTTCTTTCGATCAAGTTCCAGAAGAACTTGAAGTTTGGGCCATCGATAACGTTGTCGATCCCGCTGCGCGGCCCCTTAGACCTCGGAGTATAGTAATTGAAGGAGATAGTCGAACGGGAAAGACGATGTGGGCTAGATCACTGGGACCACATAACTATTTGTGCGGACATCTGGATCTGAGTCCCAAGGTCTACAGTAACGACGCCTGGTATAACGTCATTGATGACGTCGACCCGCATTTCCTCAAACACTTTAAAGAGTTCATGGGGGCCCAAAGGGACTGGCAATCCAACACAAAGTACGGGAAGCCAGTTCAAATTAAAGGCGGGATACCAACAATCTTCCTCTGCAATCCTGGTCCCAACAGCAGTTATAAAGAATTCCTAGACGAGGAAAAGAACACCGCACTAAAAAACTGGGCAGTAAAGAATGCGATCTTCATCACTCTCGAAGGACCCCTGTACTCAGGTACCAATCAAAGTACAGCACAGGGAAGCGAAGAGACGCAACAGGAGGAGGAGAGTAGATCTTGA
		</sequence>
		<sequence>
			<taxon idref="CLCuMuV-PK:97AJ002458"/>
			ATGGCTCCCCCCAAACGTTTTAAAGTACAAGCCAAAAATTATTTCATCACTTATCCACAGTGCTCACTCACTAAAGAGGAAGCACTTTCCCAAATTCAAGCCATCAACACACCCTCGAATAAAAAATACATCAAAATCTGCAGAGAGTTACACGAAGATGGGAGCCCTCATCTCCATGTGCTCATCCAGTTCGAGGGCAAATTCGTCTGCACGAATAACAGATTCTTCGACCTGGTATCCCCAACCAGATCAGCACATTTCCATCCGAACATTCAGGGAGCTAAATCAAGCTCAGATGTCAAGGCCTACATCGACAAGGACGGGGACACTCTCGAGTGGGGAGAGTTTCAGATCGATGGAAGATCAGCAAGAGGAGGACAGCAGACAGCCAACGACGCTTACGCCGAAGCACTTAACGCAGGAAGTAAATCAGAGGCTCTTAGAGTCATTAAGGAACTAGCTCCTAAAGATTTTGTACTACAATTTCATAATTTAAATGCAAATCTAGACAGAATCTTTCAGGAGCCACCGGCTCCCTATATTTCTCCTTTTTCTCCTTCTTCTTTCGATCAAGTTCCAGAAGAACTTGAAGTTTGGGCCATCGATAACGTTGTCGATCCCGCTGCGCGGCCCCTTAGACCTCGGAGTATAGTAATTGAAGGAGATAGTCGAACGGGAAAGACGATGTGGGCTAGATCACTGGGACCACATGACTATTTGTGCGGACATCTGGATCTGAGTCCCAAGGTCTACAGTAACGACGCCTGGTATAACGTCATTGATGACGTCGACCCGCATTTCCTCAAACACTTTAAAGAGTTCATGGGGGCCCAAAGGGACTGGCAATCCAACACAAAGTACGGGAAGCCAGTTCAAATTAAAGGCGGGATACCAACAATCTTCCTCTGCAATCCTGGTCCCAACAGCAGTTATAAAGAATTCCTAGACGAGGAAAAGAACACCGCACTAAAAAACTGGGCAGTAAAGAATGCGATCTTCATCACTCTCGAAGGACCCCTGTACTCAGGTACCAATCAAAGTACAGCACAGGGAAGCGAAGAGACGCAACAGGAGGAGGAGAGTAGATCTTGA
		</sequence>
		<sequence>
			<taxon idref="CLCuMuV-PK:Fai:02AJ496287"/>
			ATGGCTCCCCCCAAACGTTTTAAAGTACAAGCCAAAAATTATTTCATCACTTATCCACAGTGCTCACTCACTAAAGAGGAAGCACTTTCCCAAATTCAAGCCATCAACACACCCTCGAATAAAAAATACATCAAAATCTGCAGAGAGTTACACGAAGATGGGAGCCCTCATCTCCATGTGCTCATCCAGTTCGAGGGTAAATTCGTATGCACGAATAACAGATTCTTCGACCTGGTATCCCCAACCAGATCAGCACATTTCCATCCGAACATTCAGGGAGCTAAATCAAGCTCAGATGTCAAGGCCTACATCGACAAGGACGGGGACACTCTCGAGTGGGGAGAGTTTCAGATCGATGGAAGATCAGCAAGAGGAGGACAGCAGACAGCCAACGACGCTTACGCCGCAGCACTTAACGCAGGAAGTAAGTCAGAGGCTCTTAGAGTCATTAAGGAACTAGCTCCTAAAGATTTTGTACTACAATTTCATAATTTAAATGCAAATCTAGACAGAATCTTTCAGGAGCCACCGGCTCCCTATATTTCTCCTTTTTCTCCTTCTTCTTTCGATCAAGTTCCAGAAGAACTTGAAGTTTGGGCCATCGATAACGTTGTCGATCCCGCTGCGCGGCCCCTTAGACCTCGAAGTATAGTAATTGAAGGAGATAGTCGAACGGGAAAGACGATGTGGGCTAGATCACTGGGACCACATAACTATTTGTGCGGACATCTGGATCTGAGTCCCAAGGTCTACAGTAACGACGCCTGGTATAACGTCATTGATGACGTCGACCCGCATTTCCTCAAACACTTTAAAGAGTTCATGGGGGCCCAAAGGGACTGGCAATCCAACACAAAGTACGGGAAGCCAGTTCAAATTAAAGGCGGGATACCAACAATCTTCCTCTGCAATCCTGGTCCCAACAGCAGTTATAAAGAATTCCTAGACGAGGAAAAGAACACCGCACTAAAAAACTGGGCAGTGAAGAATGCGATCTTCATCACTCTCGAAGGACCCCTGTACTCAGGTACCAATCAAAGTACAGCACAGGGAAGCGAAGAGACGCAACAGGAGGAGGAGAGTAGATCTTGA
		</sequence>
	</alignment>

	<!-- The unique patterns for codon position 1                                -->

	<!-- The unique patterns from 1 to end every 3                               -->
	<!-- npatterns=49                                                            -->
	<patterns id="CP1.patterns" from="1" every="3" strip="false">
		<alignment idref="alignment"/>
	</patterns>

	<!-- The unique patterns for codon position 2                                -->

	<!-- The unique patterns from 2 to end every 3                               -->
	<!-- npatterns=39                                                            -->
	<patterns id="CP2.patterns" from="2" every="3" strip="false">
		<alignment idref="alignment"/>
	</patterns>

	<!-- The unique patterns for codon position 3                                -->

	<!-- The unique patterns from 3 to end every 3                               -->
	<!-- npatterns=78                                                            -->
	<patterns id="CP3.patterns" from="3" every="3" strip="false">
		<alignment idref="alignment"/>
	</patterns>

	<!-- A prior assumption that the population size has remained constant       -->
	<!-- throughout the time spanned by the genealogy.                           -->
	<constantSize id="constant" units="years">
		<populationSize>
			<parameter id="constant.popSize" value="170.0" lower="0.0"/>
		</populationSize>
	</constantSize>

	<!-- Generate a random starting tree under the coalescent process            -->
	<coalescentTree id="startingTree">
		<taxa idref="taxa"/>
		<constantSize idref="constant"/>
	</coalescentTree>

	<!-- Generate a tree model                                                   -->
	<treeModel id="treeModel">
		<coalescentTree idref="startingTree"/>
		<rootHeight>
			<parameter id="treeModel.rootHeight"/>
		</rootHeight>
		<nodeHeights internalNodes="true">
			<parameter id="treeModel.internalNodeHeights"/>
		</nodeHeights>
		<nodeHeights internalNodes="true" rootNode="true">
			<parameter id="treeModel.allInternalNodeHeights"/>
		</nodeHeights>
	</treeModel>

	<!-- Generate a coalescent likelihood                                        -->
	<coalescentLikelihood id="coalescent">
		<model>
			<constantSize idref="constant"/>
		</model>
		<populationTree>
			<treeModel idref="treeModel"/>
		</populationTree>
	</coalescentLikelihood>

	<!-- The uncorrelated relaxed clock (Drummond, Ho, Phillips & Rambaut (2006) PLoS Biology 4, e88 )-->
	<discretizedBranchRates id="branchRates">
		<treeModel idref="treeModel"/>
		<distribution>
			<logNormalDistributionModel meanInRealSpace="true">
				<mean>
					<parameter id="ucld.mean" value="1.0" lower="0.0"/>
				</mean>
				<stdev>
					<parameter id="ucld.stdev" value="0.3333333333333333" lower="0.0"/>
				</stdev>
			</logNormalDistributionModel>
		</distribution>
		<rateCategories>
			<parameter id="branchRates.categories"/>
		</rateCategories>
	</discretizedBranchRates>
	<rateStatistic id="meanRate" name="meanRate" mode="mean" internal="true" external="true">
		<treeModel idref="treeModel"/>
		<discretizedBranchRates idref="branchRates"/>
	</rateStatistic>
	<rateStatistic id="coefficientOfVariation" name="coefficientOfVariation" mode="coefficientOfVariation" internal="true" external="true">
		<treeModel idref="treeModel"/>
		<discretizedBranchRates idref="branchRates"/>
	</rateStatistic>
	<rateCovarianceStatistic id="covariance" name="covariance">
		<treeModel idref="treeModel"/>
		<discretizedBranchRates idref="branchRates"/>
	</rateCovarianceStatistic>

	<!-- The general time reversible (GTR) substitution model                    -->
	<gtrModel id="CP1.gtr">
		<frequencies>
			<frequencyModel dataType="nucleotide">
				<patterns idref="CP1.patterns"/>
				<frequencies>
					<parameter id="CP1.frequencies" dimension="4"/>
				</frequencies>
			</frequencyModel>
		</frequencies>
		<rateAC>
			<parameter id="CP1.ac" value="1.0" lower="0.0"/>
		</rateAC>
		<rateAG>
			<parameter id="CP1.ag" value="1.0" lower="0.0"/>
		</rateAG>
		<rateAT>
			<parameter id="CP1.at" value="1.0" lower="0.0"/>
		</rateAT>
		<rateCG>
			<parameter id="CP1.cg" value="1.0" lower="0.0"/>
		</rateCG>
		<rateGT>
			<parameter id="CP1.gt" value="1.0" lower="0.0"/>
		</rateGT>
	</gtrModel>

	<!-- The general time reversible (GTR) substitution model                    -->
	<gtrModel id="CP2.gtr">
		<frequencies>
			<frequencyModel dataType="nucleotide">
				<patterns idref="CP2.patterns"/>
				<frequencies>
					<parameter id="CP2.frequencies" dimension="4"/>
				</frequencies>
			</frequencyModel>
		</frequencies>
		<rateAC>
			<parameter id="CP2.ac" value="1.0" lower="0.0"/>
		</rateAC>
		<rateAG>
			<parameter id="CP2.ag" value="1.0" lower="0.0"/>
		</rateAG>
		<rateAT>
			<parameter id="CP2.at" value="1.0" lower="0.0"/>
		</rateAT>
		<rateCG>
			<parameter id="CP2.cg" value="1.0" lower="0.0"/>
		</rateCG>
		<rateGT>
			<parameter id="CP2.gt" value="1.0" lower="0.0"/>
		</rateGT>
	</gtrModel>

	<!-- The general time reversible (GTR) substitution model                    -->
	<gtrModel id="CP3.gtr">
		<frequencies>
			<frequencyModel dataType="nucleotide">
				<patterns idref="CP3.patterns"/>
				<frequencies>
					<parameter id="CP3.frequencies" dimension="4"/>
				</frequencies>
			</frequencyModel>
		</frequencies>
		<rateAC>
			<parameter id="CP3.ac" value="1.0" lower="0.0"/>
		</rateAC>
		<rateAG>
			<parameter id="CP3.ag" value="1.0" lower="0.0"/>
		</rateAG>
		<rateAT>
			<parameter id="CP3.at" value="1.0" lower="0.0"/>
		</rateAT>
		<rateCG>
			<parameter id="CP3.cg" value="1.0" lower="0.0"/>
		</rateCG>
		<rateGT>
			<parameter id="CP3.gt" value="1.0" lower="0.0"/>
		</rateGT>
	</gtrModel>

	<!-- site model                                                              -->
	<siteModel id="CP1.siteModel">
		<substitutionModel>
			<gtrModel idref="CP1.gtr"/>
		</substitutionModel>
		<relativeRate>
			<parameter id="CP1.mu" value="1.0" lower="0.0"/>
		</relativeRate>
		<gammaShape gammaCategories="4">
			<parameter id="CP1.alpha" value="0.5" lower="0.0"/>
		</gammaShape>
	</siteModel>

	<!-- site model                                                              -->
	<siteModel id="CP2.siteModel">
		<substitutionModel>
			<gtrModel idref="CP2.gtr"/>
		</substitutionModel>
		<relativeRate>
			<parameter id="CP2.mu" value="1.0" lower="0.0"/>
		</relativeRate>
		<gammaShape gammaCategories="4">
			<parameter id="CP2.alpha" value="0.5" lower="0.0"/>
		</gammaShape>
	</siteModel>

	<!-- site model                                                              -->
	<siteModel id="CP3.siteModel">
		<substitutionModel>
			<gtrModel idref="CP3.gtr"/>
		</substitutionModel>
		<relativeRate>
			<parameter id="CP3.mu" value="1.0" lower="0.0"/>
		</relativeRate>
		<gammaShape gammaCategories="4">
			<parameter id="CP3.alpha" value="0.5" lower="0.0"/>
		</gammaShape>
	</siteModel>

	<compoundParameter id="allMus">
		<parameter idref="CP1.mu"/>
		<parameter idref="CP2.mu"/>
		<parameter idref="CP3.mu"/>
	</compoundParameter>

	<!-- Likelihood for tree given sequence data                                 -->
	<treeLikelihood id="CP1.treeLikelihood" useAmbiguities="false" stateTagName="CP1.states">
		<patterns idref="CP1.patterns"/>
		<treeModel idref="treeModel"/>
		<siteModel idref="CP1.siteModel"/>
		<discretizedBranchRates idref="branchRates"/>
	</treeLikelihood>

	<!-- Likelihood for tree given sequence data                                 -->
	<treeLikelihood id="CP2.treeLikelihood" useAmbiguities="false" stateTagName="CP2.states">
		<patterns idref="CP2.patterns"/>
		<treeModel idref="treeModel"/>
		<siteModel idref="CP2.siteModel"/>
		<discretizedBranchRates idref="branchRates"/>
	</treeLikelihood>

	<!-- Likelihood for tree given sequence data                                 -->
	<treeLikelihood id="CP3.treeLikelihood" useAmbiguities="false" stateTagName="CP3.states">
		<patterns idref="CP3.patterns"/>
		<treeModel idref="treeModel"/>
		<siteModel idref="CP3.siteModel"/>
		<discretizedBranchRates idref="branchRates"/>
	</treeLikelihood>

	<!-- Define operators                                                        -->
	<operators id="operators">
		<scaleOperator scaleFactor="0.75" weight="0.1">
			<parameter idref="CP1.ac"/>
		</scaleOperator>
		<scaleOperator scaleFactor="0.75" weight="0.1">
			<parameter idref="CP1.ag"/>
		</scaleOperator>
		<scaleOperator scaleFactor="0.75" weight="0.1">
			<parameter idref="CP1.at"/>
		</scaleOperator>
		<scaleOperator scaleFactor="0.75" weight="0.1">
			<parameter idref="CP1.cg"/>
		</scaleOperator>
		<scaleOperator scaleFactor="0.75" weight="0.1">
			<parameter idref="CP1.gt"/>
		</scaleOperator>
		<scaleOperator scaleFactor="0.75" weight="0.1">
			<parameter idref="CP2.ac"/>
		</scaleOperator>
		<scaleOperator scaleFactor="0.75" weight="0.1">
			<parameter idref="CP2.ag"/>
		</scaleOperator>
		<scaleOperator scaleFactor="0.75" weight="0.1">
			<parameter idref="CP2.at"/>
		</scaleOperator>
		<scaleOperator scaleFactor="0.75" weight="0.1">
			<parameter idref="CP2.cg"/>
		</scaleOperator>
		<scaleOperator scaleFactor="0.75" weight="0.1">
			<parameter idref="CP2.gt"/>
		</scaleOperator>
		<scaleOperator scaleFactor="0.75" weight="0.1">
			<parameter idref="CP3.ac"/>
		</scaleOperator>
		<scaleOperator scaleFactor="0.75" weight="0.1">
			<parameter idref="CP3.ag"/>
		</scaleOperator>
		<scaleOperator scaleFactor="0.75" weight="0.1">
			<parameter idref="CP3.at"/>
		</scaleOperator>
		<scaleOperator scaleFactor="0.75" weight="0.1">
			<parameter idref="CP3.cg"/>
		</scaleOperator>
		<scaleOperator scaleFactor="0.75" weight="0.1">
			<parameter idref="CP3.gt"/>
		</scaleOperator>
		<scaleOperator scaleFactor="0.75" weight="0.1">
			<parameter idref="CP1.alpha"/>
		</scaleOperator>
		<scaleOperator scaleFactor="0.75" weight="0.1">
			<parameter idref="CP2.alpha"/>
		</scaleOperator>
		<scaleOperator scaleFactor="0.75" weight="0.1">
			<parameter idref="CP3.alpha"/>
		</scaleOperator>
		<deltaExchange delta="0.75" parameterWeights="364 364 364" weight="3">
			<parameter idref="allMus"/>
		</deltaExchange>
		<scaleOperator scaleFactor="0.75" weight="3">
			<parameter idref="ucld.mean"/>
		</scaleOperator>
		<scaleOperator scaleFactor="0.75" weight="3">
			<parameter idref="ucld.stdev"/>
		</scaleOperator>
		<subtreeSlide size="17.0" gaussian="true" weight="15">
			<treeModel idref="treeModel"/>
		</subtreeSlide>
		<narrowExchange weight="15">
			<treeModel idref="treeModel"/>
		</narrowExchange>
		<wideExchange weight="3">
			<treeModel idref="treeModel"/>
		</wideExchange>
		<wilsonBalding weight="3">
			<treeModel idref="treeModel"/>
		</wilsonBalding>
		<scaleOperator scaleFactor="0.75" weight="3">
			<parameter idref="treeModel.rootHeight"/>
		</scaleOperator>
		<uniformOperator weight="30">
			<parameter idref="treeModel.internalNodeHeights"/>
		</uniformOperator>
		<scaleOperator scaleFactor="0.75" weight="3">
			<parameter idref="constant.popSize"/>
		</scaleOperator>
		<upDownOperator scaleFactor="0.75" weight="3">
			<up>
				<parameter idref="ucld.mean"/>
			</up>
			<down>
				<parameter idref="treeModel.allInternalNodeHeights"/>
			</down>
		</upDownOperator>
		<swapOperator size="1" weight="10" autoOptimize="false">
			<parameter idref="branchRates.categories"/>
		</swapOperator>
		<uniformIntegerOperator weight="10">
			<parameter idref="branchRates.categories"/>
		</uniformIntegerOperator>
	</operators>

	<!-- Define MCMC                                                             -->
	<mcmc id="mcmc" chainLength="300000000" autoOptimize="true" operatorAnalysis="Rep-CLCuMuV-Deleted gapped.ops">
		<posterior id="posterior">
			<prior id="prior">
				<gammaPrior shape="0.05" scale="10.0" offset="0.0">
					<parameter idref="CP1.ac"/>
				</gammaPrior>
				<gammaPrior shape="0.05" scale="20.0" offset="0.0">
					<parameter idref="CP1.ag"/>
				</gammaPrior>
				<gammaPrior shape="0.05" scale="10.0" offset="0.0">
					<parameter idref="CP1.at"/>
				</gammaPrior>
				<gammaPrior shape="0.05" scale="10.0" offset="0.0">
					<parameter idref="CP1.cg"/>
				</gammaPrior>
				<gammaPrior shape="0.05" scale="10.0" offset="0.0">
					<parameter idref="CP1.gt"/>
				</gammaPrior>
				<gammaPrior shape="0.05" scale="10.0" offset="0.0">
					<parameter idref="CP2.ac"/>
				</gammaPrior>
				<gammaPrior shape="0.05" scale="20.0" offset="0.0">
					<parameter idref="CP2.ag"/>
				</gammaPrior>
				<gammaPrior shape="0.05" scale="10.0" offset="0.0">
					<parameter idref="CP2.at"/>
				</gammaPrior>
				<gammaPrior shape="0.05" scale="10.0" offset="0.0">
					<parameter idref="CP2.cg"/>
				</gammaPrior>
				<gammaPrior shape="0.05" scale="10.0" offset="0.0">
					<parameter idref="CP2.gt"/>
				</gammaPrior>
				<gammaPrior shape="0.05" scale="10.0" offset="0.0">
					<parameter idref="CP3.ac"/>
				</gammaPrior>
				<gammaPrior shape="0.05" scale="20.0" offset="0.0">
					<parameter idref="CP3.ag"/>
				</gammaPrior>
				<gammaPrior shape="0.05" scale="10.0" offset="0.0">
					<parameter idref="CP3.at"/>
				</gammaPrior>
				<gammaPrior shape="0.05" scale="10.0" offset="0.0">
					<parameter idref="CP3.cg"/>
				</gammaPrior>
				<gammaPrior shape="0.05" scale="10.0" offset="0.0">
					<parameter idref="CP3.gt"/>
				</gammaPrior>

				<!-- Improper uniform prior: CP1.mu                                          -->

				<!-- Improper uniform prior: CP2.mu                                          -->

				<!-- Improper uniform prior: CP3.mu                                          -->
				<exponentialPrior mean="0.5" offset="0.0">
					<parameter idref="CP1.alpha"/>
				</exponentialPrior>
				<exponentialPrior mean="0.5" offset="0.0">
					<parameter idref="CP2.alpha"/>
				</exponentialPrior>
				<exponentialPrior mean="0.5" offset="0.0">
					<parameter idref="CP3.alpha"/>
				</exponentialPrior>
				<exponentialPrior mean="0.3333333333333333" offset="0.0">
					<parameter idref="ucld.stdev"/>
				</exponentialPrior>
				<uniformPrior lower="0.0" upper="1.0E100">
					<parameter idref="ucld.mean"/>
				</uniformPrior>
				<oneOnXPrior>
					<parameter idref="constant.popSize"/>
				</oneOnXPrior>
				<coalescentLikelihood idref="coalescent"/>
			</prior>
			<likelihood id="likelihood">
				<treeLikelihood idref="CP1.treeLikelihood"/>
				<treeLikelihood idref="CP2.treeLikelihood"/>
				<treeLikelihood idref="CP3.treeLikelihood"/>
			</likelihood>
		</posterior>
		<operators idref="operators"/>

		<!-- write log to screen                                                     -->
		<log id="screenLog" logEvery="30000">
			<column label="Posterior" dp="4" width="12">
				<posterior idref="posterior"/>
			</column>
			<column label="Prior" dp="4" width="12">
				<prior idref="prior"/>
			</column>
			<column label="Likelihood" dp="4" width="12">
				<likelihood idref="likelihood"/>
			</column>
			<column label="rootHeight" sf="6" width="12">
				<parameter idref="treeModel.rootHeight"/>
			</column>
			<column label="ucld.mean" sf="6" width="12">
				<parameter idref="ucld.mean"/>
			</column>
		</log>

		<!-- write log to file                                                       -->
		<log id="fileLog" logEvery="30000" fileName="Rep-CLCuMuV-Deleted gapped.log" overwrite="false">
			<posterior idref="posterior"/>
			<prior idref="prior"/>
			<likelihood idref="likelihood"/>
			<parameter idref="treeModel.rootHeight"/>
			<parameter idref="constant.popSize"/>
			<parameter idref="CP1.ac"/>
			<parameter idref="CP1.ag"/>
			<parameter idref="CP1.at"/>
			<parameter idref="CP1.cg"/>
			<parameter idref="CP1.gt"/>
			<parameter idref="CP2.ac"/>
			<parameter idref="CP2.ag"/>
			<parameter idref="CP2.at"/>
			<parameter idref="CP2.cg"/>
			<parameter idref="CP2.gt"/>
			<parameter idref="CP3.ac"/>
			<parameter idref="CP3.ag"/>
			<parameter idref="CP3.at"/>
			<parameter idref="CP3.cg"/>
			<parameter idref="CP3.gt"/>
			<parameter idref="CP1.alpha"/>
			<parameter idref="CP2.alpha"/>
			<parameter idref="CP3.alpha"/>
			<compoundParameter idref="allMus"/>
			<parameter idref="ucld.mean"/>
			<parameter idref="ucld.stdev"/>
			<rateStatistic idref="meanRate"/>
			<rateStatistic idref="coefficientOfVariation"/>
			<rateCovarianceStatistic idref="covariance"/>
			<treeLikelihood idref="CP1.treeLikelihood"/>
			<treeLikelihood idref="CP2.treeLikelihood"/>
			<treeLikelihood idref="CP3.treeLikelihood"/>
			<coalescentLikelihood idref="coalescent"/>
		</log>

		<!-- write tree log to file                                                  -->
		<logTree id="treeFileLog" logEvery="30000" nexusFormat="true" fileName="Rep-CLCuMuV-Deleted gapped.trees" sortTranslationTable="true">
			<treeModel idref="treeModel"/>
			<trait name="rate" tag="rate">
				<discretizedBranchRates idref="branchRates"/>
			</trait>
			<posterior idref="posterior"/>
		</logTree>
	</mcmc>
	<report>
		<property name="timer">
			<mcmc idref="mcmc"/>
		</property>
	</report>
</beast>
