# Supplementary material for: Diversity, Mutation and Recombination Analysis of Cotton Leaf Curl Geminiviruses
Source: PLoS One. 2016 Mar 10;11(3):e0151161. doi: 10.1371/journal.pone.0151161 (PMC4872795; doi:10.1371/journal.pone.0151161)
Supplement: S5 File — (XML) [file pone.0151161.s005.xml]

<?xml version="1.0" standalone="yes"?>

<!-- Generated by BEAUTi v1.7.4                                              -->
<!--       by Alexei J. Drummond, Andrew Rambaut and Marc A. Suchard         -->
<!--       Department of Computer Science, University of Auckland and        -->
<!--       Institute of Evolutionary Biology, University of Edinburgh        -->
<!--       David Geffen School of Medicine, University of California, Los Angeles-->
<!--       http://beast.bio.ed.ac.uk/                                        -->
<beast>

	<!-- The list of taxa to be analysed (can also include dates/ages).          -->
	<!-- ntax=31                                                                 -->
	<taxa id="taxa">
		<taxon id="CLCuKoVKoV-PK:Mul:08HM468427">
			<date value="2008.0" direction="forwards" units="years"/>
		</taxon>
		<taxon id="CLCuKoV-PK:Mul:02AJ496286">
			<date value="2002.0" direction="forwards" units="years"/>
		</taxon>
		<taxon id="CLCuKoV-PK:Mul:96AJ002449">
			<date value="1996.0" direction="forwards" units="years"/>
		</taxon>
		<taxon id="CLCuKoV-PK:Mul:96AJ002448">
			<date value="1996.0" direction="forwards" units="years"/>
		</taxon>
		<taxon id="CLCuKoV-PK:Sak:05FN552006">
			<date value="2005.0" direction="forwards" units="years"/>
		</taxon>
		<taxon id="CLCuMuV-IN:Abo:03AY795606">
			<date value="2003.0" direction="forwards" units="years"/>
		</taxon>
		<taxon id="CLCuMuV-IN:Har:09HM037923">
			<date value="2009.0" direction="forwards" units="years"/>
		</taxon>
		<taxon id="CLCuMuV-IN:Har:13KM096468">
			<date value="2013.0" direction="forwards" units="years"/>
		</taxon>
		<taxon id="CLCuMuV-IN:Nde:12KJ959629">
			<date value="2012.0" direction="forwards" units="years"/>
		</taxon>
		<taxon id="CLCuMuV-IN:Raj:06HQ158010">
			<date value="2006.0" direction="forwards" units="years"/>
		</taxon>
		<taxon id="CLCuMuV-IN:Sir:09HM037920">
			<date value="2009.0" direction="forwards" units="years"/>
		</taxon>
		<taxon id="CLCuMuV-IN:SriG:05JF509748">
			<date value="2005.0" direction="forwards" units="years"/>
		</taxon>
		<taxon id="CLCuKoV-IN:SriBt:10HQ257374">
			<date value="2010.0" direction="forwards" units="years"/>
		</taxon>
		<taxon id="CLCuMuV-IN:Har:09FN645912">
			<date value="2009.0" direction="forwards" units="years"/>
		</taxon>
		<taxon id="CLCuMuV-PK:Fai:05AM501481">
			<date value="2005.0" direction="forwards" units="years"/>
		</taxon>
		<taxon id="CLCuMuV-IN:Bat:05JF509749">
			<date value="2005.0" direction="forwards" units="years"/>
		</taxon>
		<taxon id="CLCuMuV-IN:NDe:03AY795605">
			<date value="2003.0" direction="forwards" units="years"/>
		</taxon>
		<taxon id="CLCuMuV-IN:Sri:08GQ220850">
			<date value="2008.0" direction="forwards" units="years"/>
		</taxon>
		<taxon id="CLCuMuV-IN:Har:04AY765254">
			<date value="2004.0" direction="forwards" units="years"/>
		</taxon>
		<taxon id="CLCuMuV-IN:SriG:06AF363011">
			<date value="2006.0" direction="forwards" units="years"/>
		</taxon>
		<taxon id="CLCuMuV-IN:NDe:13KM065514">
			<date value="2013.0" direction="forwards" units="years"/>
		</taxon>
		<taxon id="CLCuMuV-IN:NDe:13KJ959630">
			<date value="2013.0" direction="forwards" units="years"/>
		</taxon>
		<taxon id="CLCuMuV-IN:Faz:05JF509750">
			<date value="2005.0" direction="forwards" units="years"/>
		</taxon>
		<taxon id="CLCuMuV-IN:Abo:03JF509746">
			<date value="2003.0" direction="forwards" units="years"/>
		</taxon>
		<taxon id="CLCuMuV-IN:Hir:03AY795607">
			<date value="2003.0" direction="forwards" units="years"/>
		</taxon>
		<taxon id="CLCuMuV-PK:Fai:08FM202328">
			<date value="2008.0" direction="forwards" units="years"/>
		</taxon>
		<taxon id="CLCuMuV-IN:Bat:10JF502369">
			<date value="2010.0" direction="forwards" units="years"/>
		</taxon>
		<taxon id="CLCuMuV-IN:Moh:06KC412251">
			<date value="2006.0" direction="forwards" units="years"/>
		</taxon>
		<taxon id="CLCuMuV-IN:Abo:10JF502363">
			<date value="2010.0" direction="forwards" units="years"/>
		</taxon>
		<taxon id="CLCuMuV-IN:Abo:10JF502364">
			<date value="2010.0" direction="forwards" units="years"/>
		</taxon>
		<taxon id="CLCuMuV-IN:Ban:04AY659854">
			<date value="2004.0" direction="forwards" units="years"/>
		</taxon>
	</taxa>

	<!-- The sequence alignment (each sequence refers to a taxon above).         -->
	<!-- ntax=31 nchar=1058                                                      -->
	<alignment id="alignment" dataType="nucleotide">
		<sequence>
			<taxon idref="CLCuKoV-PK:Mul:08HM468427"/>
			ATGCCTCCAAAGCGGAACGGTATTTATTCCAAAAACTATTTCATAACTTATCCCAAATGTTCTCTCACCAAAGAGGAAGCACTTTCCCAATTATTAAATATACAAACCCCAACTTCAAAAAAATATATTAGAATCTGCAGAGAGCTTCACGAAGATGGGACTCCTCACTTGCATGTTCTCATCCAGTTCGAAGGGAAATTCAAGTGCCAGAATATGCGATTCTTCGACTTGGTCTCCCCAAGCAGGTCAGCACATTTCCATCCGAACATACAGGGAGCTAAATCCAGCTCCGACGTCAAATCCTACATCGAGAAGGACGGGGACATTCTCGACTGGGGGCAATTTCAGATCGACGGAAGGTCAGCAAGAGGAGGGCAACAGACAGCCAATGACGCTTACGCCGCAGCACTTAACGCGGGAAGTAAGTCGGAGGCTCTTAGAGTCATTAAGGAACTAGCTCCTAAGGATTTTGTACTGCAATTTCATAATTTAAATGCAAATCTAGACAGAATCTTTCAGGAGCCACCAGCTCCTTATGTTTCTCCTTTTTCCTCTTCTTCTTTCGATCAAGTTCCAGAAGAACTTGAAGTGTGGGCTGCCGAGAACGTCGTCAGTGCCGCTGCGCGGGCCAATAGACCAATAAGTGTAGTGATTGAGGGTGACAGTAGGACGGGGAAGACGATGTGGGCCAGATCATTAGGTCCACATAATTATCTGTGTGGACATCTAGATCTGAGCCCAAGGGTATACAGTAATGACGCCTGGTTTAACGTCATTGATGACGTCGACCCGCATTACCTAAAGCACTTTAAGGAGTTCATGGGGGCCCAAAAGGACTGGCAATCAAATACAAAATACGGGAAGCCAGTTCAAATTAAAGGCGGAATTCCCACTATCTTCCTCTGCAATCCAGGACCCAATTCAAGCTATAAAGAGTTTTTGGATGAAGAGAAGAATTCTGCACTCAAAAATTGGGCTTTAAAGAATGCAATCTTCATCACCCTCGAGAGCCCACTCTACTCAGGTTCCAATCAAAGTGCAGCACAGGCTAGCCAAGA
		</sequence>
		<sequence>
			<taxon idref="CLCuKoV-PK:Mul:02AJ496286"/>
			ATGCCTCCAAAGCGGAACGGTATTTATTCCAAAAACTATTTCATAACTTATCCCAAATGTTCTCTCACCAAAGAGGAAGCACTTTCCCAATTATTAAATATACAAACCCCAACTTCAAAAAAATATATTAGAATCTGCAGAGAGCTTCACGAAGATGGGACTCCTCACTTGCATGTTCTCATCCAGTTCGAAGGGAAATTCAAGTGCCAGAATATGCGATTCTTCGACTTGGTCTCCCCAAGCAGGTCAGCACATTTCCATCCGAACATACAGGGAGCTAAATCCAGCTCCGACGTCAAATCCTACATCGAGAAGGACGGGGACATTCTCGACTGGGGGCAATTTCAGATCGACGGAAGGTCAGCAAGAGGAGGGCAACAGACAGCCAATGACGCTTACGCCGCAGCACTTAACGCGGGAAGTAAGTCGGAGGCTCTTAGAGTCATTAAGGAACTAGCTCCTAAGGATTTTGTACTGCAATTTCATAATTTAAATGCAAATCTAGACAGAATCTTTCAGGAGCCACCAGCTCCTTATGTTTCTCCTTTTTCCTCTTCTTCTTTCGATCAAGTTCCAGAAGAACTTGAAGTGTGGGCTGCCGAGAACGTCGTCAGTGCCGCTGCGCGGGCCAATAGACCAATAAGTGTAGTGATTGAGGGTGACAGTAGGACGGGGAAGACGATGTGGGCCAGATCATTAGGTCCACATAATTATCTGTGTGGACATCTAGATCTGAGCCCAAGGGTATACAGTAATGACGCCTGGTTTAACGTCATTGATGACGTCGACCCGCATTACCTAAAGCACTTTAAGGAGTTCATGGGGGCCCAAAAGGACTGGCAATCAAATACAAAATACGGGAAGCCAGTTCAAATTAAAGGCGGAATTCCCACTATCTTCCTCTGCAATCCAGGACCCAATTCAAGCTATAAAGAGTTTTTGGATGAAGAGAAGAATTCTGCACTCAAAAATTGGGCTTTAAAGAATGCAATCTTCATCACCCTCGAGAGCCCACTCTACTCAGGTTCCAATCAAAGTGCAGCACAGGCTAGCCAAGA
		</sequence>
		<sequence>
			<taxon idref="CLCuKoV-PK:Mul:96AJ002449"/>
			ATGCCTCCAAAGCGGAACGGTATTTATTCCAAAAACTATTTCATCACTTATCCCAAATGTTCTCTCACCAAAGAGGAAGCACTTTCCCAATTATTAAATATACAAACCCCAACTTCAAAAAAATATATTAGAATCTGCAGAGAGCTTCACGAAGATGGGACTCCTCACTTGCATGTTCTCATCCAGTTCGAAGGGAAATTCAAGTGCCAGAATATGCGATTCTTCGACTTGGTCTCCCCAAGCAGGTCAGCACATTTCCATCCGAACATACAGGGAGCTAAATCCAGCTCCGACGTCAAATCCTACATCGAGAAGGACGGGGACATTCTCGACTGGGGGCAATTTCAGATCGACGGAAGGTCAGCAAGAGGAGGGCAACAGACAGCCAATGACGCTTACGCCGCAGCACTTAACGCGGGAAGTAAGTCGGAGGCTCTTAGAGTCATTAAGGAACTAGCTCCTAAGGATTTTGTGCTGCAATTTCATAATTTAAATGCAAATCTAGACAGAATCTTTCAGGAGCCACCAGCTCCTTATGTTTCTCCTTTTTCCTCTTCTTCTTTCGATCAAGTTCCAGAAGAACTTGAAGTATGGGCTGCCGAGAACGTCGTCAGTGCCGCTGCGCGGGCCAATAGACCAATAAGTGTAGTGATTGAGGGTGACAGTAGGACGGGGAAGACGATGTGGGCCAGATCATTAGGTCCACATAATTATCTGTGTGGACATCTAGATCTGAGCCCAAGGGTATACAGTAATGACGCCTGGTTTAACGTCATTGATGACGTCGACCCGCATTACCTAAAGCACTTTAAGGAGTTCATGGGGGCCCAAAAGGACTGGCAATCAAATACAAAATACGGGAAGCCAGTTCAAATTAAAGGCGGAATTCCCACTATCTTCCTCTGCAATCCAGGACCCAATTCAAGCTATAAAGAGTTTTTGGATGAAGAGAAGAATTCTGCACTCAAAAATTGGGCTTTAAAGAATGCAATCTTCATCACCCTCGAGAGCCCACTCTACTCAGGTTCCAATCAAAGTGCAGCACAGGCTAGCCAAGA
		</sequence>
		<sequence>
			<taxon idref="CLCuKoV-PK:Mul:96AJ002448"/>
			ATGCCTCCAAAGCGGAACGGTATTTATTCCAAAAACTATTTCATCACTTATCCCAAATGTTCTCTCACCAAAGAGGAAGCACTTTCCCAATTATTAAATATACAAACCCCAACTTCAAAAAAATATATTAGAATCTGCAGAGAGCTTCACGAAGATGGGACTCCTCACTTGCATGTTCTCATCCAGTTCGAAGGGAAACTCAAGTGCCAGAATATGCGATTCTTCGACTTGGTCTCCCCAAGCAGGTCAGCACATTTCCATCCGAACATACAGGGAGCTAAATCCAGCTCCGACGTCAAATCCTACATCGAGAAGGACGGGGACATTCTCGACTGGGGGCAATTTCAGATCGACGGAAGGTCAGCAAGAGGAGGGCAACAGACAGCCAATGACGCTTACGCCGCAGCACTTAACGCGGGAAGTAAGTCGGAGGCTCTTAGAGTCATTAAGGAACTAGCTCCTAAGGATTTTGTACTGCAATTTCATAATTTAAATGCAAATCTAGACAGAATCTTTCAGGAGCCACCAGCTCCTTATGTTTCTCCTTTTTCCTCTTCTTCTTTCGATCAAGTTCCAGATGAACTTGAAGTGTGGGCTGCCGAGAACGTCGTCAGTGCCGCTGCGCGGGCCAATAGACCAATAAGTGTAGTGATTGAGGGTGACAGTAGGACGGGGAAGACGATGTGGGCCAGATCATTAGGTCCACATAATTATCTGTGTGGACATCTAAATCTGAGCCCAAGGGTATACAGTAATGACGCCTGGTTTAACGTCATTGATGACGTCGACCCGCATTACCTAAAGCACTTTAAGGAGTTCATGGGGGCCCAAAAGGACTGGCAATCAAATACAAAATACGGGAAGCCAGTTCAAATTAAAGGCGGAATTCCCACTATCTTCCTCTGCAATCCAGGACCCAATTCAAGCTATAAAGAGTTTTTGGATGAAGAGAAGAATTCTGCACTCAAAAATTGGGCTTTAAAGAATGCAATCTTCATCACCCTCGAGAGCCCACTCTACTCTGGTTCCAATCAAAGCGCAGCACAGGCTAGCCAAGA
		</sequence>
		<sequence>
			<taxon idref="CLCuKoV-PK:Sak:05FN552006"/>
			ATGCCTCCAAAGCGGAACGGTATTTATTCCAAAAACTATTTCATCACTTATCCCAAATGTTCTCTCACCAAAGAGGAAGCACTTTCCCAATTATTAAATATACAAACCCCAACTTCAAAAAAATATATTAGAATCTGCAGAGAGCTTCACGAAGATGGGACTCCTCACTTGCATGTTCTCATCCAGTTCGAAGGCAAATTCAAGTGCCAGAATATGCGATTCTTCGACTTGGTCTCCCCAAGCAGGTCAGCACATTTCCATCCGAACATACAGGGAGCTAAATCCAGCTCCGACGTCAAATCCTACATCGACAAGGACGGGGACACTCTCGAGTGGGGAGAGTTTCAGATCGACGGAAGGTCAGCAAGAGGAGGGCAACAGACAGCCAATGACGCTTACGCCGCAGCACTTAACGCGGGAAGTAAGTCGGAGGCTCTTAGAGTCATTAAGGAACTAGCTCCTAAGGATTTTGTACTGCAATTTCATAATTTAAATGCAAATCTAGACAGAATCTTTCAGGAGCCACCAGCTCCTTATGTTTCTCCTTTTTCCTCTTCTTCTTTCGATCAAGTTCCAGAAGAACTTGAAGTGTGGGCTGCCGAGAACGTCGTCAGTGCCGCTGCGCGGGCCAATAGACCAATAAGTGTAGTGATTGAGGGTGACAGTAGGACGGGGAAGACGATGTGGGCCAGATCATTAGGTCCACATAATTATCTGTGTGGACATCTAGATCTGAGCCCAAGGGTATACAGTAATGACGCCTGGTTTAACGTCATTGATGACGTCGACCCGCATTACCTAAAGCACTTTAAGGAGTTCATGGGGGCCCAAAAGGACTGGCAATCAAATACAAAATACGGGAAGCCAGTTCAAATTAAAGGCGGAATTCCCACTATCTTCCTCTGCAATCCAGGACCCAATCCAAGCTATAAAGAATTTTTGGATGAAGAGAAGAATTATGCACTCAAAAATTGGGCTTTAAAGAATGCAATCTTCATCACCCTCGAGAGCCCACTCTACTCAGGTTCCAATCAAAGTGCAGCACAGGCTAGCCAAGA
		</sequence>
		<sequence>
			<taxon idref="CLCuMuV-IN:Abo:03AY795606"/>
			ATGCCTCCAAAGCGGAACGGTATTTATTCCAAAAACTATTTCATCACTTATCCCAAATGTTCTCTCACCAAAGAGGAAGCACTTTCCCAATTATTAAATATACAAACCCCAACTTCAAAAAAATATATTAGAATCTGCAGAGAGCTTCACGAAGATGGGACTCCTCACTTGCATGTTCTCATCCAGTTCGAAGGGAAATTCAAGTGCCAGAATATGCGATTCTTCGACTTGGTCTCCCCAAGCAGGTCAGCACATTTCCATCCGAACATACAGGGAGCTAAATCCAGCTCCGACGTCAAATCCTACATCGAGAAGGACGGGGACATTCTCGACTGGGGGCAATTTCAGATCGACGGAAGGTCAGCAAGAGGAGGGCAACAGACAGCCAATGACGCTTACGCCGCAGCACTTAACGCGGGAAGTAAGTCGGAGGCTCTTAGAGTCATTAAGGAACTAGCTCCTAAGGATTTTGTACTGCAATTTCATAATTTAAATGCAAATCTAGACAGAATCTTTCAGGAGCCACCAGCTCCTTATGTTTCTCCTTTTTCCTCTTCTGCTTTCGATCAAGTTCCAGAAGAACTTGAAGTGTGGGCTGCCGAGAACGTCGTCAGTGCCGCTGCGCGGGCCAATAGACCAATAAGTGTAGTGATTGAGGGTGACAGTAGGACGGGGAAGACGATGTGGGCCAGATCATTAGGTCCACATAATTATCTGTGTGGACATCTAGATCTGAGCCCAAGGGTATACAGTAATGACGCCTGGTTTAACGTCATTGATGACGTCGACCCGCATTACCTAAAGCACTTTAAGGAGTTCATGGGGGCCCAAAAGGACTGGCAATCAAATACAAAATACGGGAAGCCAGTTCAAATTAAAGGCGGAATTCCCACTATCTTCCTCTGCAATCCAGGACCCAATTCAAGCTATAAAGAGTTTTTGGATGAAGAGAAGAATTCTGCACTAAAAAATTGGGCTTTAAAGAATGCGATCTTCATCACACTTGATAGACCCATGTACTCAGGTACCAATCAAAGTACAGCACAGGGAAGCGAAGA
		</sequence>
		<sequence>
			<taxon idref="CLCuMuV-IN:Har:09HM037923"/>
			ATGCCTCCAAAGCGGAACGGTATTTATTCCAAAAACTATTTCATCACTTATCCCAAATGTTCTCTCACCAAAGAGGAAGCACTTTCCCAATTATTAAATATACAAACCCCAACTTCAAAAAAATATATTAGAATCTGCAGAGAGCTTCACGAAGATGGGACTCCTCACTTGCATGTTCTCATCCAGTTCGAAGGGAAATTCAAGTGCCAGAATATGCGATTCTTCGACTTGGTCTCCCCAAGCAGGTCAGCACATTTCCATCCGAACATACAGGGAGCTAAATCCAGCTCCGACGTCAAATCCTACATCGAGAAGGACGGGGACATTCTCGACTGGGGGCAATTTCAGATCGACGGAAGGTCAGCAAGAGGAGGGCAACAGACAGCCAATGACGCTTACGCCGCAGCACTTAACGCGGGAAGTAAGTCGGAGGCTCTTAGAGTCATTAAGGAACTAGCTCCTAAGGATTTTGTACTGCAATTTCATAATTTAAATGCAAATCTAGACAGAATCTTTCAGGAGCCACCAGCTCCTTATGTTTCTCCTTTTTCCTCTTCTTCTTTCGATCAAGTTCCAGAAGAACTTGAAGTGTGGGCTGACGAGAACGTCGTCAGTGCCGCTGCGCGGGCCAATAGACCAATAAGTGTAGTGATTGAGGGTGACAGTAGGACGGGGAAGACGATGTGGGCCAGATCATTAGGTCCACATAATTATCTGTGTGGACATCTAGATCTGAGCCCAAGGGTATACAGTAATGACGCCTGGTTTAACGTCATTGATGACGTCGACCCGCATTACCTAAAGCACTTTAAGGAGTTCATGGGGGCCCAAAAGGACTGGCAATCAAATACAAAATACGGGAAGCCAGTTCAAATTAAAGGCGGAATTCCCACTATCTTCCTCTGCAATCCAGGACCCAATTCAAGCTATAAAGAGTTTTTGGATGAAGAGAAGAATTCTGCACTAAAAAATTGGGCTTTAAAGAATGCGATCTTCATCACACTTGATAGACCGATGTACTCAGGTACCAATCAAAGTACAGCACAGGGAAGCGAAGA
		</sequence>
		<sequence>
			<taxon idref="CLCuMuV-IN:Har:13KM096468"/>
			ATGCCTCCAAAGCGGAACGGTATTTATTCCAAAAACTATTTCATCACTTATCCCAAATGTTCTCTCACCAAAGAGGAAGCACTTTCCCAATTATTAAATATACAAACCCCAACTCCAAAAAAATATATTAGAATCTGCAGAGAGCTTCACGAAGATGGGACTCCTCACTTGCATGTTCTCATCCAGTTCGAAGGGAAATTCAAGTGCCAGAATATGCGATTCTTCGACTTGGTCTCCCCAAGCAGGTCAGCACATTTCCATCCGAACATACAGGGAGCTAAATCCAGCTCCGACGTCAAATCCTACATCGAGAAGGACGGGGACATTCTCGACTGGGGGCAATTTCAGATCGACGGAAGGTCAGCAAGAGGAGGACAACAGACAGCCAATGACGCTTACGCCGCAGCACTTAACGCGGGAAGTAAATCGGAGGCTCTTAGAGTCATTAAGGAACTAGCTCCTAAGGATTTTGTACTGCAATTTCATAATTTAAATGCAAATCTAGACAGAATCTTTCAGGAGCCACCAGCTCCTTATGTTTCTCCTTTTTCCTCTTCTTCTTTCGATCAAGTTCCAGAAGAACTTGAAGTGTGGGCTGCCGAGAACGTCGTCAGTGCCGCTGCGCGGGCCAATAGACCAATAAGTGTAGTGATTGAGGGTGACAGTAGGACGGGGAAGACGATGTGGGCCAGATCATTAGGTCCACATAATTATCTGTGTGGACATCTAGATCTGAGCCCAAGGGTATACAGTAATGACGCCTGGTTTAACGTCATTGATGACGTCGACCCGCATTACCTAAAGCACTTTAAGGAGTTCATGGGGGCCCAAAAGGACTGGCAATCAAATACAAAATACGGGAAGCCAGTTCAAATTAAAGGCGGAATTCCCACTATCTTCCTCTGCAATCCAGGACCCAATTCAAGCTATAAAGAGTTTTTGGATGAAGAGAAGAATTCTGCACTAAAAAATTGGGCTTTAAAGAATGCGATCTTCATCACACTTGATAGACCCATGTACTCAGGTACCAATCAAAGTACAGCACAGGGAAGCGAAGA
		</sequence>
		<sequence>
			<taxon idref="CLCuMuV-IN:Nde:12KJ959629"/>
			ATGCCTCCAAAGCGGAACGGTATTTATTCCAAAAACTATTTCATCACTTATCCCAAATGTTCTCTCACCAAAGAGGAAGCACTTTCCCAATTATTAAATATACAAACCCCAACTTCAAAAAAATATATTAGAATCTGCAGAGAGCTTCACGAAGATGGGACTCCTCACTTGCATGTTCTCATCCAGTTCGAAGGGAAATTCAAGTGCCAGAATATGCGATTCTTCGACTTGGTCTCCCCAAGCAGGTCAGCACATTTCCATCCGAACATACAGGGAGCTAAATCCAGCTCCGACGTCAAATCCTACATCGAGAAGGACGGGGACATTCTCGACTGGGGGCAATTTCAGATCGACGGAAGGTCAGCAAGAGGAGGGCAACAGACAGCCAATGACGCTTACGCCGCAGCACTTAACGCGGGAAATAAATCGGAGGCTCTTAGAGTCATTAAGGAACTAGCTCCTAAGGATTTTGTACTGCAATTTCATAATTTAAATGCAAATCTAGACAGAATATTTCAGGAGCCACCAGCTCCTTATGTTTCTCCTTTTTCCTCTTCTTCTTTCGATCAAGTTCCAGAAGAACTTGAAGTGTGGGCTGCCGAGAACGTCGTCAGTGCCGCTGCGCGGGCCAATAGACCAATAAGTGTAGTGATTGAGGGTGACAGTAGGACGGGGAAGACGATGTGGGCCAGATCATTAGGTCCACATAATTATCTGTGTGGACATCTAGATCTGAGCCCAAGGGTATACAGTAATGACGCCTGGTTTAACGTCATTGATGACGTCGACCCGCATTACCTAAAGCACTTTAAGGAGTTCATGGGGGCCCAAAAGGACTGGCAATCAAATACAAAATACGGGAAGCCAGTTCAAATTAAAGGCGGAATTCCCACTATCTTCCTCTGCAATCCAGGACCCAATTCAAGCTATAAAGAGTTTTTGGATGAAGAGAAGAATTCTGCACTAAAAAATTGGGCTTTAAAGAATGCGATCTTCATCACACTTGATAGACCCATGTACTCAGGTACCAATCAAAGTACAGCACAGGGAAGCGAAGA
		</sequence>
		<sequence>
			<taxon idref="CLCuMuV-IN:Raj:06HQ158010"/>
			ATGCCTCCAAAGCGGAACGGTATTTATTCCAAAAACTATTTCATCACTTATCCCAAATGTTCTCTCACCAAAGAGGAAGCACTTTCCCAATTATTAAATATACAAACCCCAACTCCAAAAAAATATATTAGAATCTGCAGAGAGCTTCACGAAGATGGGACTCCTCACTTGCATGCTCTCATCCAGTTCGAAGGGAAATTCAAGTGCCAGAATATGCGATTCTTCGACTTGGTCTCCCCAAGCAGGTCAGCACATTTCCATCCGAACATACAGGGAGCTAAATCCAGCTCCGACGTCAAATCCTACATCGAGAAGGACGGGGACATTCTCGACTGGGGGCAATTTCAGATCGACGGAAGGTCAGCAAGAGGAGGGCAACAGACAGCCAATGACGCTTACGCCGCAGCACTTAACGCGGGAAGTAAATCGGAGGCTCTTAGAGTCATTAAGGAACTAGCTCCTAAGGATTTTGTACTGCAATTTCATAATTTAAATGCAAATCTAGACAGAATCTTTCAGGAGCCACCAGCTCCTTATGTTTCTCCTTTTTCCTCTTCTTCTTTCGATCAAGTTCCAGAAGAACTTGAAGTGTGGGCTGCCGAGAACGTCGTCAGTGCCGCTGCGCGGGCCAATAGACCAATAAGTGTAGTGATTGAGGGTGACAGTAGGACGGGGAAGACGATGTGGGCCAGATCATTAGGTCCACATAATTATCTGTGTGGACATCTAGATCTGAGCCCAAGGGTATACAGTAATGACGCCTGGTTTAACGTCATTGATGACGTCGACCCGCATTACCTAAAGCACTTTAAGGAGTTCATGGGGGCCCAAAAGGACTGGCAATCAAATACAAAATACGGGAAGCCAGTTCAAATTAAAGGCGGAATTCCCACTATCTTCCTCTGCAATCCAGGACCCAATTCAAGCTATAAAGAGTTTTTGGATGAAGAGAAGAATTCTGCACTAAAAAATTGGGCTTTAAAGAATGCGATCTTCATCACACTTGATAGACCCATGTACTCAGGTACCAATCAAAGTACAGCACAGGGAAGCGAAGA
		</sequence>
		<sequence>
			<taxon idref="CLCuMuV-IN:Sir:09HM037920"/>
			ATGCCTCCAAAGCGGAACGGTTTTTATTCCAAAAACTATTTCATCACTTATCCCAAATGTTCTCTCACCAAAGAGGAAGCACTTTCCCAATTATTAAATATACAAACCCCAACTTCAAAAAAATATATTAGAATCTGCAGAGAGCTTCACGAAGATGGGACTCCTCACTTGCATGTTCTCATCCAGTTCGAAGGGAAATTCAAGTGCCAGAATATGCGATTCTTCGACTTGGTCTCCCCAAGCAGGTCAGCACATTTCCATCCGAACATACAGGGAGCTAAATCCAGCTCCGACGTCAAATCCTACATCGAGAAGGACGGGGACATTCTCGACTGGGGGCAATTTCAGATCGACGGAAGGTCAGCAAGAGGAGGGCAACAGACAGCCAATGACGCTTACGCCGCAGCACTTAACGCGGGAAGTAAGTCGGAGGCTCTTAGAGTCATTAAGGAACTAGCTCCTAAGGATTTTGTACTGCAATTTCATAATTTAAATGCAAATCTAGACAGAATCTTTCAGGAGCCACCAGCTCCTTATGTTTCTCCTTTTTCCTCTTCTTCTTTCGATCAAGTTCCAGAAGAACTTGAAGTGTGGGCTGACGAGAACGTCGTCAGTGCCGCTGCGCGGGCCAATAGACCAATAAGTTTAGTGATTGAGGGTGACAGTAGGACGGGGAAGACGATGTGGGCCAGATCATTAGGTCCACATAATTATCTGTGTGGACATCTAGATCTGAGCCCAAGGGTATACAGTAATGACGCCTGGTTTAACGTCATTGATGACGTCGACCCGCATTACCTAAAGCACTTTAAGGAGTTCATGGGGGCCCAAAAGGACTGGCAATCAAATACAAAATACGGGAAGCCAGTTCAAATTAAAGGCGGAATTCCCACTATCTTCCTCTGCAATCCAGGACCCAATTCAAGCTATAAAGAGTTTTTGGATGAAGAGAAGAATTCTGCACTAAAAAATTGGGCTTTAAAGAATGCGATCTTCATCACACTTGATAGACCCATGTACTCAGGTACCAATCAAAGTACAGCACAGGGAAGCGAAGA
		</sequence>
		<sequence>
			<taxon idref="CLCuMuV-IN:SriG:05JF509748"/>
			ATGCCTCCAAAGCGGAACGGTATTTATTCCAAAAACTATTTCATCACTTATCCCAAATGTTCTCTCACCAAAGAGGAAGCACTTTCCCAATTATTAAATATACAAACCCCAACTTCAAAAAAATATATTAGAATCTGCAGAGAGCTTCACGAAGATGGGACTCCTCACTTGCATGTTCTCATCCAGTTCGAAGGGAAATTCAAGTGCCAGAATATGCGATTCTTCGACTTGGTCTCCCCAAGCAGGTCAGCACATTTCCATCCGAACATACAGGGAGCTAAATCCAGCTCCGACGTCAAATCCTACATCGAGAAGGACGGGGACATTCTCGACTGGGGGCAATTTCAGATCGACGGAAGGTCAGCAAGAGGAGGGCAACAGACAGCCAATGACGCTTACGCCGCAGCACTTAACGCGGGAAGTAAGTCGGAGGCTCTTAGAGTCATTAAGGAACTAGCTCCTAAGGATTTTGTACTGCAATTTCATAATTTAAATGCAAATCTAGACAGAATCTTTCAGGAGCCACCAGCTCCTTATGTTTCTCCTTTTTCCTCTTCTTCTTTCAATCAAGTTCCAGAAGAACTTGAAGTGTGGGCTGCCGAGAACGTCGTCAGTGCCGCTGCGCGGGCCAATAGACCAATAAGTGTAGTGATTGAGGGTGACAGTAGGACGGGGAAGACGATGTGGGCCAGATCATTAGGTCCACATAATTATCTGTGTGGACATTTAGATCTGAGCCCAAGGGTATACAGTAATGACGCCTGGTTTAACGTCATTGATGACGTCGACCCGCATTACCTAAAGCACTTTAAGGAGTTCATGGGGGCCCAAAAGGACTGGCAATCAAATACAAAATACGGGAAGCCAGTTCAAATTAAAGGCGGAATTCCCACTATCTTCCTCTGCAATCCAGGACCCAATTCAAGCTATAAAGAGTTTTTGGATGAAGAGAAGAATTCTGCACTAAAAAATTGGGCTTTAAAGAATGCGATCTTCATCACACTTGATAGACCCATGTACTCAGGTACCAATCAAAGTACAACACAGGGAAGCGAAGA
		</sequence>
		<sequence>
			<taxon idref="CLCuKoV-IN:SriBt:10HQ257374"/>
			ATGCCTCCAAAGCGGAACGGTTTTTATTCCAAAAACTATTTCATCACTTATCCCAAATGTTCTCTCACCAAAGAGGAAGCACTTTCCCAATTATTAAATATACAAACCCCAACTTCAAAAAAATATATTAGAATCTGCAGAGAGCTTCACGAAGATGGGACTCCTCACTTGCATGTTCTCATCCAGTTCGAAGGGAAATTCAAGTGCCAGAATATGCGATTCTTCGACTTGGTCTCCCCAAGCAGGTCAGCACATTTCCATCCGAACATACAGGGAGCTAAATCCAGCTCCGACGTCAAATCCTACATCGAGAAGGACGGGGACATTCTCGACTGGGGGCAATTTCAGATCGACGGAAGGTCAGCAAGAGGAGGGCAACAGACAGCCAATGACGCTTACGCCGCAGCACTTAACGCGGGAAATAAGTCGGAGGCTCTTAGAGTCATTAAGGAACTAGCTCCTAAGGATTTTGTACTGCAATTTCATAATTTAAATGCAAATCTAGACAGAATCTTTCAGGAGCCACCAGCTCCTTATGTTTCTCCTTTTTCCTCTTCTTCTTTCGATCAAGTTCCAGAAGAACTTGAAGTGTGGGCTGCCGAGAACGTCGTCAGTGCCGCTGCGCGGCCCAATAGACCAATAAGTTTAGTGATTGAGGGTGACAGTAGGACGGGGAAGACGATGTGGGCCAGATCATTAGGTCCACATAATTATCTGTGTGGACATCTAGATCTGAGCCCAAGGGTATACAGTAATGACGCCTGGTTTAACGTCATTGATGACGTCGACCCGCATTACCTAAAGCACTTTAAGGAGTTCATGGGGGCCCAAAAGGACTGGCAATCAAATACAAAATACGGGAAGCCAGTTCAAATTAAAGGCGGAATTCCCACTATCTTCCTCTGCAATCAAGGACCCAATTCAAGCTATAAAGAGTTTTTGGATGAAGAGAAGAATTCTGCACTAAAAAATTGGGCTTTAAAGAATGCAATCTTCATCACTCTCGAAGGACCACTGTACTCAGCTTCCAATCAAAGTACAGCACAGGGAAGCGAAGA
		</sequence>
		<sequence>
			<taxon idref="CLCuMuV-IN:Har:09FN645912"/>
			ATGCCTCCAAAGCGGAACGGTATTTATTCCAAAAACTATTTCATCACTTATCCCAAATGTTCTCTCACCAAAGAGGAAGCACTTTCCCAATTATTAAATATACAAACCCCAACTTCAAAAAAATATATTAGAATCTGCAGAGAGCTTCACGAAGATGGGACTCCTCACTTGCATGTTCTCATCCAGTTCGAAGGGAAATTCAAGTGCCAGAATATGCGATTCTTCGACTTGGTCTCCCCAAGCAGGTCAGCACATTTCCATCCGAACATACAGGGAGCTAAATCCAGCTCCGACGTCAAATCCTACATCGAGAAGGACGGGGACATTCTCGACTGGGGGCAATTTCAGATCGACGGAAGGTCAGCAAGAGGAGGACAACAAACAGCCAATGACGCTTACGCCGCAGCACTTAACGCGGGAAGTAAGTCGGAGGCTCTTAGAGTCATTAAGGAACTAGCTCCTAAGGATTTTGTACTGCAATTTCATAATTTAAATGCAAATCTAGACAGAATCTTTCAGGAGCCACCAGCTCCTTATGTTTCTCCTTTTTCCTCTTCTTCTTTCGATCAAGTTCCAGAAGAACTTGAAGTGTGGGCTGCCGAGAACGTCGTCAGTGCCGCTGCGCGGGCCAATAGACCAATAAGTTTAGTGATTGAGGGTGACAGTAGGACGGGGAAGACGATGTGGGCCAGATCATTAGGTCCACATAATTATCTGTGTGGACATCTAGATCTGAGCCCAAGGGTATACAGTAATGACGCCTGGTTTAACGTCATTGATGACGTCGACCCGCATTACCTAAAGCACTTTAAGGAGTTCATGGGGGCCCAAAAGGACTGGCAATCAAATACAAAATACGGGAAGCCAGTTCAAATTAAAGGCGGAATTCCCACTATCTTCCTCTGCAATCCAGGACCCAATTCAAGCTATAAAGAGTTTTTGGATGAAGAGAAGAATTCTGCACTAAAAAATTGGGCTTTAAAGAATGCGATCTTCATCACACTTGATAGACCCATGTACTCAGGTACCAATCAAAGTACAGCACAGGGAAGCGAAGA
		</sequence>
		<sequence>
			<taxon idref="CLCuMuV-PK:Fai:05AM501481"/>
			ATGCCTCCAAAGCGGAACGGTATTTATTCCAAAAACTATTTCATCACTTATCCCAAATGTTCTCTCACCAAAGAGGAAGCACTTTCCCAATTATTAAATATACAAACCCCAACTCCAAAAAAATATATTAGAATCTGCAGAGAGCTTCACGAAGATGGGACTCCTCACTTGCATGTTCTCATCCAGTTCGAAGGGAAATTCAAGTGCCAGAATATGCGATTCTTCGACTTGGTCTCCCCAAGCAGGTCAGCACATTTCCATCCGAACATACAGGGAGCTAAATCCAGCTCCGACGTCAAATCCTACATCGAGAAGGACGGGGACATTCTCGACTGGGGGCAATTTCAGATCGACGGAAGGTCAGCAAGAGGAGGACAACAGACAGCCAATGACGCTTACGCCGCAGCACTTAACGCGGGAAGTAAATCGGAGGCTCTTAGAGTCATTAAGGAACTAGCTCCTAAGGATTTTGTACTGCAATTTCATAATTTAAATGCAAATCTAGACAGAATCTTTCAGGAGCCACCAGCTCCTTATGTTTCTCCTTTTTCCTCTTCTTCTTTCGATCAAGTTCCAGAAGAACTTGAAGTGTGGGCTGCCGAGAACGTCGTCAGTGCCGCTGCGCGGGCCAATAGACCAATAAGTGTAGTGATTGAGGGTGACAGTAGGACGGGGAAGACGATGTGGGCCAGATCATTAGGTCCACATAATTATCTGTGTGGACATCTAGATCTGAGCCCAAGGGTATACAGTAATGACGCCTGGTTTAACGTCATTGATGACGTCGACCCGCATTACCTAAAGCACTTTAAGGAGTTCATGGGGGCCCAAAAGGACTGGCAATCAAATACAAAATACGGGAAGCCAGTTCAAATTAAAGGCGGAATTCCCACTATCTTCCTCTGCAATCCAGGACCCAATTCAAGCTATAAAGAGTTTTTGGATGAAGAGAAGAATTCTGCACTAAAAAATTGGGCTTTAAAGAATGCGATCTTCATCACACTTGATAGACCCATGTACTCAGGTACCAATCAAAGTACAGCACAGGGAAGCGAAGA
		</sequence>
		<sequence>
			<taxon idref="CLCuMuV-IN:Bat:05JF509749"/>
			ATGCCTCCAAAGCGGAACGGTATTTATTCCAAAAGCTATTTCATCACTTATCCCAAATGTTCTCTCACCAAAGAGGAAGCACTTTCCCAATTATTAAATATACAAACCCCAACTTCAAAAAAATATATTAGAATCTGCAGAGAGCTTCACGAAGATGGGACTCCTCACTTGCATGTTCTCATCCAGTTCGAAGGGAAATTCAAGTGCCAGAATATGCGATTCTTCGACTTGGTCTCCCCAAGCAGGTCAGCACATTTCCATCCGAACATACAGGGAGCTAAATCCAGCTCCGACGTCAAATCCTACATCGAGAAGGACGGGGACATTCTCGACTGGGGGCAATTTCAGATCGACGGAAGGTCAGCAAGAGGAGGACAACAGACAGCCAATGACGCTTACGCCGCAGCACTTAACGCGGGAAGTAAGTCGGAGGCTCTTAGAGTCATTAAGGAACTAGCTCCTAAGGATTTTGTACTGCAATTTCATAATTTAAATGCAAATCTAGACAGAATCTTTCAGGAGCCACCAGCTCCTTATGTTTCTCCTTTTTCATCTTCTTCTTTCGATCAAGTTCCAGAAGAACTTGAAGTGTGGGCTGCCGAGAACGTCGTCAGTGCCGCTGCGCGGGCCAATAGACCAATAAGTGTAGTGATTGAGGGTGACAGTAGGACGGGGAAGACGATGTGGGCCAGATCATTAGGTCCACATAATTATCTGTGTGGACATCTAGATCTGAGCCCAAGGGTATACAGTAATGACGCCTGGTTTAACGTCATTGATGACGTCGACCCGCATTACCTAAAGCACTTTAAGGAGTTCATGGGGGCCCAAAAGGACTGGCAATCAAATACAAAATACGGGAAGCCAGTTCAAATTAAAGGCGGAATTCCCACTATCTTCCTCTGCAATCCAGGACCCAATTCAAGTTATAAAGAGTTTTTGGATGAAGAGAAGAATTCTGCACTAAAAAATTGGGCTTTAAAGAATGCGATCTTCATCACACTTGATAGACCCATGTACTCAGGTACCAATCAAAGTACAGCACAGGGAAGCGAAGA
		</sequence>
		<sequence>
			<taxon idref="CLCuMuV-IN:NDe:03AY795605"/>
			ATGCCTCCAAAGCGGAACGGTATTTATTCCAAAAATTATTTCATCACTTATCCCAAATGTTCTCTCACCAAAGAGGAAGCACTTTCCCAATTATTAAATATACAAACCACAACTTCAAAAAAATATATTAGAATCTGCAGAGAGCTTCACGAAGATGGGACTCCTCACTTGCATGTTCTCATCCAGTTCGAAGGGAAATTCAAGTGCCAGAATATGCGATTCTTCGACTTGGTCTCCCCAAGCAGGTCAGCACATTTCCATCCGAACATACAGGGAGCTAAATCCAGCTCCGACGTCAAATCCTACATCGAGAAGGACGGGGACATTCTCGACTGGGGGCAATTTCAGATCGACGGAAGGTCAGCAAGAGGAGGGCAACAGACAGCCAATGACGCTTACGCCGCAGCACTTAACGCGGGAAGTAAGTCGGGGGCTCTTAGAGTCATTAAGGAACTAGCTCCTAAGGATTTTGTACTGCAATTTCATAATTTAAATGCAAATCTAGACAGAATCTTTCAGGAGCCACCAGCTCCTTATGTTTCTCCTTTTTCCTCTTCTTCTTTCGATCAAGTTCCAGAAGAACTTGAAGTGTGGGCTGCCGAGAACGTCGTCAGTGCCGCTGCGCGGGCCAATAGACCAATAAGTGTAGTGATTGAGGGTGACAGTAGGACGGGGAAGACGATGTGGGCCAGATCATTAGGTCCACATAATTATCTGTGTGGACATCCAGATCTGAGCCCAAGGGTATACAGTAATGACGCCTGGTTTAACGTCATTGATGACGTCGACCCGCATTACCTAAAGCACTTTAAGGAGTTCATGGGGGCCCAAAAGGACTGGCAATCAAATACAAAATACGGGAAGCCAGTTCAAATTAAAGGCGGAATTCCCACTATCTTCCTCTGCAATCCAGGACCCAATTCAAGCTATAAAGAGTTTTTGGATGAAGAGAAGAATTCTGCACTAAAAAATTGGGCTTTAAAGAATGCGATCTTCATCACACTTGATAGACCCATGTACTCAGGTACCAATCAAAGTACAGCACAGGGAAGCGAAGA
		</sequence>
		<sequence>
			<taxon idref="CLCuMuV-IN:Sri:08GQ220850"/>
			ATGCCTCCAAAGCGGAACGGTTTTTATTCCAAAAACTATTTCATCACTTATCCCAAATGTTCTCTCACCAAAGAGGAAGCACTTTCCCAATTATTAAATATACAAACCCCAACTTCAAAAAAATATATTAGAATCTGCAGAGAGCTTCACGAAGATGGGACTCCTCACTTGCATGTTCTCATCCAGTTCGAAGGGAAATTCAAGTGCCAGAATATGCGATTCTTCGACTTGGTCTCCCCAAGCAGGTCAGCACATTTCCATCCGAACATACAGGGAGCTAAATCCAGCTCCGACGTCAAATCCTACATCGAGAAGGACGGGGACATTCTCGACTGGGGGCAATTTCAGATCGACGGAAGGTCAGCAAGAGGAGGGCAACAGACAGCCAATGACGCTTACGCCGCAGCACTTAACGCGGGAAATAAGTCGGAGGCTCTTAGAGTCATTAAGGAACTAGCTCCTAAGGATTTTGTACTGCAATTTCATAATTTAAATGCAAATCTAGACAGAATCTTTCAGGAGCCACCAGCTCCTTATGTTTCTCCTTTTTCCTCTTCTTCTTTCGATCAAGTTCCAGAAGAACTTGAAGTGTGGGCTGCCGAGAACGTCGTCAGTGCCGCTGCGCGGCCCAATAGACCAATAAGTTTAGTGATTGAGGGTGACAGTAGGACGGGGAAGACGATGTGGGCCAGATCATTAGGTCCACATAATTATCTGTGTGGACATCTAGATCTGAGCCCAAGGGTATACAGTAATGACGCCTGGTTTAACGTCATTGATGACGTCGACCCGCATTACCTAAAGCACTTTAAGGAGTTCATGGGGGCCCAAAAGGACTGGCAATCAAATACAAAATACGGGAAGCCAGTTCAAATTAAAGGCGGAATTCCCACTATCTTCCTCTGCAATCAAGGACCCAATTCAAGCTATAAAGAGTTTTTGGATGAAGAGAAGAATTCTGCACTAAAAAATTGGGCTTTAAAGAATGCGATCTTCATCACACTTGATAGACCCATGTACTCAGGTACCAATCAAAGTACAGCACAGGGAAGCGAAGA
		</sequence>
		<sequence>
			<taxon idref="CLCuMuV-IN:Har:04AY765254"/>
			ATGCCTCCAAAGCGGAACGGTATTTATTCCAAAAACTATTTCATCACTTATCCCAAATGCTCTCTCACCAAAGAGGAAGCACTTTCCCAATTATTAAATATACAAACCCCAACTTCAAAAAAATATATTAGAATCTGCAGAGAGCTTCACGAAGATGGGACTCCTCACTTGCATGTTCTCATCCAGTTCGAAGGGAAATTCAAGTGCCAGAATATGCGATTCTTCGACTTGGTCTCCCCAAGCAGGTCAGCACATTTCCATCCGAACATACAGGGAGCTAAATCCAGCTCCGACGTCAAATCCTACATCGAGAAGGACGGGGACATTCTCGACTGGGGGCAATTTCAGATCGACGGAAGGTCAGCAAGAGGAGGGCAACAGACAGCCAATGACGCTTACGCCGCAGCATTTAACGCGGGAAGTAAGTCGGAGGCTCTTAGAGTCATTAAGGAACTGGCTCCTAAGGATTTTGTACTGCAATTTCATAATTTAAATGCAAATCTAGACAGAATCTTTCAGGAGCCACCAGCTCCTTATGTTTCTCCTTTTTCCTCTTCTTCTTTCAATCAAGTTCCAGAAGAACTTGAAGTGTGGGCTGCCGAGAACGTCGTCAGTGCCGCTGCGCGGGCCAATAGACCAATAAGTGTAGTGATTGAGGGTGACAGTAGGACGGGGAAGACGATGTGGGCCAGATCATTAGGTCCACATAATTATCTGTGTGGACATCTAGATCTGAGCCCAAGGGTATACAGTAATGACGCCTGGTTTAACGTCATTGATGACGTCGACCCGCATTACCTAAAGCACTTTAAGGAGTTCATGGGGGCCCAAAAGGACTGGCAATCAAATACAAAATACGGGAAGCCAGTTCAAATTAAAGGCGGAATTCCCACTATCTTCCTCTGCAATCCAGGACCCAATTCAAGCTATAAAGAGTTTTTGGATGAAGAGAAGAATTCTGCACTAAAAAATTGGGCTTTAAAGAATGCGATCTTCATCACACTTGATAGACCCATGTACTCAGGTACCAATCAAAGTACAACACAGGGAAGCGAAGA
		</sequence>
		<sequence>
			<taxon idref="CLCuMuV-IN:SriG:06AF363011"/>
			ATGCCTCCAAAGCGGAACGGTATTTATTCCAAAAACTATTTCATCACTTATCCCAAATGTTCTCTCACCAAAGAGGAAGCACTTTCCCAATTATTAAATATACAAACCCCAACTTCAAAAAAATATATTAGAATCTGCAGAGAGCTTCACGAAGATGGGACTCCTCACTTGCATGTTCTCATCCAGTTCGAAGGGAATTTCAAGTGCCAGAATATGCGATTCTTCGACTTGGTCTCCCCAAGCAGGTCAGCACATTTCCATCCGAACATACAGGGAGCTAAATCCAGCTCCGACGTCAAATCCTACACCGAGAAGGACGGGGACATTCTCGACTGGGGGCAATTTCAGATCGACGGAAGGTCAGCAAGAGGAGGGCAACAGACAGCCAATGACGCTTACGCCGCAGCACTTAACGCGGGAAGTAAGTCGGAGGCTCTTAGAGTCATTAAGGAACTAGCTCCTAAGGATTTTGTACTGCAATTTCATAATTTAAATGCAAATCTAGACAGAATCTTTCAGGAGCCACCAGCTCCTTATGTTTCTCCTTTTTCCTCTTCTTCTTTCGATCAAGTTCCAGAAGAACTTGAAGTGTGGGCTGCCGAGAACGTCGTCAGTGCCGCTGCGCGGGCCAATAGACCAATAAGTGTAGTGATTGAGGGTGACAGTAGGACGGGGAAGACGATGTGGGCCAGATCATTAGGTCCACATAATTATCTGTGTGGACATCTAGATCTGAGCCCAAGGGTATACAGTAATGACGCCTGGTTTAACGTCATTGATGACGTCAACCCACATTACCTAAAGCACTTTAAGGAGTTCATGGGGGCCCAAAAGGACTGGCAATCAAATACAAAATACGGGAAGCCAGTTCAAATTAAAGGCGGAATTCCCACCATCTTCCTCTGCAATCCAGGACCCAATTCTAGCTATAAAGAGTTTTTGGATGAAGAGAAGAATTCTGCACTAAAAAATTGGGCTTTAAAGAATGCGATCTTCATCACACTTGATAGACCCATGTACTCAGGTACCAATCAAAGTACAGCACAGGGAAGCGAAGA
		</sequence>
		<sequence>
			<taxon idref="CLCuMuV-IN:NDe:13KM065514"/>
			ATGCCTCCAAAGCGGAACGGTTTTTATTCCAAAAACTATTTCATCACTTATCCCAAATGTTCTCTCACCAAAGAGGAAGCACTTTCCCAATTATTAAATATACAAACCCCAACTTCAAAAAAATATATTAGAATCTGCAGAGAGCTTCACGAAGATGGGACTCCTCACTTGCATGTTCTCATCCAGTTCGAAGGAAAATTCAAGTGCCAGAATATGCGATTCTTCGACTTGGTCTCCCCAAGCAGGTCAGCACATTTCCATCCGAACATACAGGGAGCTAAATCCAGCTCCGACGTCAAATCCTACATCGAGAAGGACGGGGACATTCTCGACTGGGGGCAATTTCAGATCGACGGAAGGTCAGCAAGAGGAGGGCAACAGACAGCCAATGACGCTTACGCCGCAGCACTTAACGCGGGAAATAAGTCGGAGGCTCTTAGAGTCATTAAGGAACTAGCTCCTAAGGATTTTGTACTGCAATTTCATAATTTAAATGCAAATCTAGACAGAATCTTTCAGGAGCCACCAGCTCCTTATGTTTCTCCTTTTTCCTCTTCTTCTTTCGATCAAGTTCCAGAAGAACTTGAAGCGTGGGCTGCCGAGAACGTCGTCAGTGCCGCTGCGCGGCCCAATAGACCAATAAGTTTAGTGATTGAGGGTGACAGTAGGACGGGGAAGACGATGTGGGCCAGATCATTAGGTCCACATAATTATCTGTGTGGACATCTAGATCTGAGCCCAAGGGTATACAGTAATGACGCCTGGTTTAACGTCATTGATGACGTCGACCCGCATTACCTAAAGCACTTTAAGGAGTTCATGGGGGCCCAAAAGGACTGGCAATCAAATACAAAATACGGGAAGCCAGTTCAAATTAAAGGCGGAATTCCCACTATCTTCCTCTGCAATCAAGGACCCAATTCAAGCTATAAAGAGTTTTTGGATGAAGAGAAGAATTCTGCACTAAAAAATTGGGCTTTAAAGAATGCGATCTTCATCACACTTGATAGACCCATGTACTCAGGTACCAATCAAAGTACAGCACAGGGAAGCGAAGA
		</sequence>
		<sequence>
			<taxon idref="CLCuMuV-IN:NDe:13KJ959630"/>
			ATGCCTCCAAAGCGGAACGGTTTTTATTCCAAAAACTATTTCATCACTTATCCCAAATGTTCTCTCACCAAAGAGGAAGCACTTTCCCAATTATTAAATATACAAACCCCAACTTCAAAAAAATATATTAGAATCTGCAGAGAGCTTCACGAAGATGGGACTCCTCACTTGCATGTTCTCATCCAGTTCGAAGGAAAATTCAAGTGCCAGAATATGCGATTCTTCGACTTGGTCTCCCCAAGCAGGTCAGCACATTTCCATCCGAACATACAGGGAGCTAAATCCAGCTCCGACGTCAAATCCTACATCGAGAAGGACGGGGACATTCTCGACTGGGGGCAATTTCAGATCGACGGAAGGTCAGCAAGAGGAGGGCAACAGACAGCCAATGACGCTTACGCCGCAGCACTTAACGCGGGAAATAAGTCGGAGGCTCTTAGAGTCATTAAGGAACTAGCTCCTAAGGATTTTGTACTGCAATTTCATAATTTAAATGCAAATCTAGACAGAATCTTTCAGGAGCCACCAGCTCCTTATGTTTCTCCTTTTTCCTCTTCTTCTTTCGATCAAGTTCCAGAAGAACTTGAAGCGTGGGCTGCCGAGAACGTCGTCAGTGCCGCTGCGCGGCCCAATAGACCAATAAGTTTAGTGATTGAGGGTGACAGTAGGACGGGGAAGACGATGTGGGCCAGATCATTAGGTCCACATAATTATCTGTGTGGACATCTAGATCTGAGCCCAAGGGTATACAGTAATGACGCCTGGTTTAACGTCATTGATGACGTCGACCCGCATTACCTAAAGCACTTTAAGGAGTTCATGGGGGCCCAAAAGGACTGGCAATCAAATACAAAATACGGGAAGCCAGTTCAAATTAAAGGCGGAATTCCCACTATCTTCCTCTGCAATCAAGGACCCAATTCAAGCTATAAAGAGTTTTTGGATGAAGAGAAGAATTCTGCACTAAAAAATTGGGCTTTAAAGAATGCGATCTTCATCACACTTGATAGACCCATGTACTCAGGTACCAATCAAAGTACAGCACAGGGAAGCGAAGA
		</sequence>
		<sequence>
			<taxon idref="CLCuMuV-IN:Faz:05JF509750"/>
			ATGCCTCCAAAGCGGAACGGTATTTATTCCAAAAACTATTTCATCACTTATCCCAAATGTTCTCTCACCAAAGAGGAAGCACTTTCCCAATTATTAAATATACAAACCCCAACTTCAAAAAAATATATTAGAATCTGCAGAGAGCTTCACGAAGATGGGACTCCTCACTTGCATGTTCTCATCCAGTTCGAAGGGAAATTCAAGTGCCAGAATATGCGATTCTTCGACTTGGTCTCCCCAAGCAGGTCAGCACATTTCCATCCGAACATACAGGGAGCTAAATCCAGCTCCGACGTCAAATCCTACATCGAGAAGGACGGGGACACTCTCGACTGGGGGCAATTTCAGATCGACGGAAGGTCAGCAAGAGGAGGGCAACAGACAGCCAATGACGCTTACGCCGCAGCACTTAACGCGGGAAGTAAGTCGGAGGCTCTTAGAGTCATTAAGGAACTAGCTCCTAAGGATTTTGTACTGCAATTTCATAATTTAAATGCAAATCTAGACAGAATCTTTCAGGAGCCACCAGCTCCTTATATTTCTCCTTTTTCCTCTTCTTCTTTCAATCAAGTTCCAGAAGAACTTGAAGTGTGGGCTGCCGAGAACGTCGTCAGTGCCGCTGCGCGGGCCAATAGACCAATGAGTGTAGTGATTGAGGGTGACAGTAGGACGGGGAAGACGATGTGGGCCAGATCATTAGGTCCACATAATTATCTGTGTGGACATCTAGATCTGAGCCCAAGGGTATACAGTAATGACGCCTGGTTTAACGTCATTGATGACGTCGACCCGCATTACCTAAAGCACTTTAAGGAGTTCATGGGGGCCCAAAAGGACTGGCAATCAAATACAAAATACGGGAAGCCAGTTCAAATTAAAGGCGGAATTCCCACTATCTACTTCTGCAATCCAGGACCCAATTCAAGCTATAAAGAGTTTTTGGATGAAGAGAAGAATTCTGCACTAAAAAATTGGGCTTTAAAGAATGCGATCTTCATCACACTTGATAGACCCATGTACTCAGGTACCAATCAAAGTACAACACAGGGAAGCGAAGA
		</sequence>
		<sequence>
			<taxon idref="CLCuMuV-IN:Abo:03JF509746"/>
			ATGCCTCCAAAGCGGAACGGTATTTATTCCAAAAACTATTTCATCACTTATCCCAAATGTTCTCTCACCAAAGAGGAAGCACTTTCCCAATTATTAAATATACAAACCCCAACTTCAAAAAAATATATTAGAATCTGCAGAGAGCTTCACGAAGATGGGACTCCTCACTTGCATGTTCTCATCCAGTTCGAAGGGAAATTCAAGTGCCAGAATATGCGATTCTTCGACTTGGTCTCCCCAAGCAGGTCAGCACATTTCCATCCGAACATACAGGGAGCTAAATCCAGCTCCGACGTCAAATCCTACATCGAGAAGGACGGGGACACTCTCGACTGGGGGCAATTTCAGATCGACGGAAGGTCAGCAAGAGGAGGGCAACAGACAGCCAATGACGCTTACGCCGCAGCACTTAACGCGGGAAGTAAGTCGGAGGCTCTTAGAGTCATTAAGGAACTAGCTCCTAAGGATTTTGTACTGCAATTTCATAATTTAAATGCAAATCTAGACAGAATCTTTCAGGAGCCACCAGCTCCTTATATTTCTCCTTTTTCCTCTTCTTCTTTCAATCAAGTTCCAGAAGAACTTGAAGTGTGGGCTGCCGAGAACGTCGTCAGTGCCGCTGCGCGGGCCAATAGACCAATGAGTGTAGTGATTGAGGGTGACAGTAGGACGGGGAAGACGATGTGGGCCAGATCATTAGGTCCACATAATTATCTGTGTGGACATCTAGATCTGAGCCCAAGGGTATACAGTAATGACGCCTGGTTTAACGTCATTGATGACGTCGACCCGCATTACCTAAAGCACTTTAAGGAGTTCATGGGGGCCCAAAAGGACTGGCAATCAAATACAAAATACGGGAAGCCAGTTCAAATTAAAGGCGGAATTCCCACTATCTACTTCTGCAATCCAGGACCCAATTCAAGCTATAAAGAGTTTTTGGATGAAGAGAAGAATTCTGCACTAAAAAATTGGGCTTTAAAGAATGCGATCTTCATCACACTTGATAGACCCATGTACTCAGGTACCAATCAAAGTACAACACAGGGAAGCGAAGA
		</sequence>
		<sequence>
			<taxon idref="CLCuMuV-IN:Hir:03AY795607"/>
			ATGCCTCCAAAGCGGAACGGTATTTATTCCAAAAACTATTTCATCACTTATCCCAAATGTTCTCTCACCAAAGAGGAAGCACTTTCCCAATTATTAAATATACAAACCCCAACTTCAAAAAAATATATTAGAATCTGCAGAGAGCTTCACGAAGATGGGACTCCTCACTTGCATGTTCTCATCCAGTTCGAAGGGAAATTCAAGTGCCAGAATATGCGATTCTTCGACTTGGTCTCCCCAACCAGGTCAGCACATTTCCATCCAAACATACAGGGAGCTAAATCCAGCTCCGACGTCAAATCCTACATCGAGAAGGACGGGGACATTCTCGACTGGGGGCAATTTCAGATCGACGGAAGGTCAGCAAGAGGAGGGCAACAGACAGCAAATGACGCTTACGCCGCAGCACTTAACGCGGGAAGTAAGTCGGAGGCTCTTAGAGTCATTAAGGAACTAGCTCCTAAGGATTTTGTACTGCAATTTCATAATTTAAATGCAAATCTAGACAGAATCTTTCAGGAGCCACCAGCTCCTTATGTTTCTCCTTTTTCCTCTTCTTCTTTCGATCAAGTTCCAGAAGAACTTGAAGTGTGGGCTGCCGAAAACGTCGTCAGTGCCGCTGCGCGGGCCAATAGACCAATAAGTGTAGTGATTGAGGGTGACAGTAGGACGGGGAAGACGATGTGGGCCAGATCATTAGGTCCACATAATTATCTGTGTGGACATCTAGATCTGAGTCCAAGGGTATACAGTAATGACGCCTGGTTTAACGTCATTGATGACGTCGACCCGCATTACCTAAAGCACCTTAAGGAGTTCATGGGGGCCCAAAAGGACTGGCAATCAAATACAAAATACGGGAAGCCAGTTCAAATTAAAGGCGGAATTCCCACTATCTTCCTCTGCAATCCAGGGCCCAATTCAAGCTATAAAGAGTTTTTGGATGAAGAGAAGAATTCTGCACTAAAAAATTGGGCTTTAAAGAATGCGATCTTCATCACACTTGATAGACCCATGTACTCAGGTACCAATCAAAGTACAGCACAGGGAAGCGAAGA
		</sequence>
		<sequence>
			<taxon idref="CLCuMuV-PK:Fai:08FM202328"/>
			ATGCCTCCAAAGCGGAACGGTATTTATTCCAAAAACTATGTCATCACTTATCCCAAATGTTCTCTCACCAAAGAGGAAGCACTTTCCCAATTATTAAATATACAAACCCCAACTCCAAAAAAATATATTAGAATCTGCAGAGAGCTTCACGAAGATGGGACTCCTCACTTGCATGTTCTCATCCAGTTCGAAGGGAAATTCAAGTGCCAGAATATGCGATTCTGCGACTTGGTCTCCCCAAGCAGGTCAGCACATTTCCATCCGAACATACAGGGAGCTAAATCCAGCTCCGACGTCAAATCCTACATCGAGAAGGACGGGGACATTCTCGACTGGGGGCAATTTCAGATCGACGGAAGGTCAGCAAGAGGAGGACAACAGACAGCCAATGACGCTTACGCCGCAGCACTTAACGCGGGAAGTAAATCGGAGGCTCTTAGAGTCATTAAGGAACTAGCTCCTAAGGATTTTGTACTGCAATTTCATAATTTAAATGCAAATCTAGACAGAATCTTTCAGGAGCCACCAGCTCCTTATGTTTCTCCTGTATCCTCTTCTTCTTTCGATCAAGTTCCAGAAGAACTTGAAGTGTGGGCTGCCGAGAACGTCGTCAGTGCCGCTGCGCGGGCCAATAGACCAATAAGTGTAGTGATTGAGGGTGACAGTAGGACGGGGAAGACGATGTGGGCCAGATCATTAGGTCCACATAATTATCTGTGTGGACATCTAGATCTGAGCCCAAGGGTATACAGTAATGACGCCTGGTTTAACGTCATTGATGACGTCGACCCGCATTACCTAAAGCACTTTAAGGAGTTCATGGGGGCCCAAAAGGACTGGCAATCAAATACAAAATACGGGAAGCCAGTTCAAATCAAAGGCGGAATTCCCACTATCTTCCTCTGCAATCCAGGACCCAATTCAAGCTATAAAGAGTTTTTGGATGAAGAGAAGAATTCTGCACTAAAAAATTGGGCTTTAAAGAATGCGATCTTCATCACACTTGATAGACCCATGTACTCAGGTACCAATCAAAGTACAGCACAGGGAAGCGAAGA
		</sequence>
		<sequence>
			<taxon idref="CLCuMuV-IN:Bat:10JF502369"/>
			ATGCCTCCAAAGCGGAACGGTTTTTATTCCAAAAACTATTTCATCACTTATCCCAAATGTTCTCTCACCAAAGAGGAAGCACTTTCCCAATTATTAAATATACAAACCCCAACTTCAAAAAAATATATTAGAATCTGCAGAGAGCTTCACGAAGATGGGACTCCTCACTTGCATGTTCTCATCCAGTTCGAAGGAAAATTCAAGTGCCAGAATATGCGATTCTCCCACTTGGTATCCCCAAGCAGGTCAGCACATTTCCATTCAAACATACAGGGAGCTAAATCCAGCTCCGACGTCAAATCCTACATCGAGAAGGACGGGGACATTCTCGACTGGGGGCAATTTCAGATCGACGGAAGGTCAGCAAGAGGAGGACAACAAACAGCCAATGACGCTTACGCCGCAGCACTTAACGCGGGAAGTAAGTCGGAGGCTCTTAGAGTCATTAAGGAACTAGCTCCTAAGGATTTTGTACTGCAATTTCATAATTTAAATGCAAATCTAGACAGAATCTTTCAGGAGCCACCAGCTCCTTATGTTTCTCCTTTTTCCTCTTCTTCTTTCGATCAAGTTCCAGAAGAACTTGAAGTGTGGGCTGCCGAGAACGTCGTCAGTGCCGCTGCGCGGGCCAATAGACCAATAAGTTTAGTGATTGAGGGTGACAGTAGGACGGGGAAGACGATGTGGGCCAGATCATTAGGTCCACATAATTATCTGTGTGGACATCTAGATCTGAGCCCAAGGGTATACAGTAATGACGCCTGGTTTAACGTCATTGATGACGTCGACCCGCATTACCTAAAGCACTTTAAGGAGTTCATGGGGGCCCAAAAGGACTGGCAATCAAATACAAAATACGGGAAGCCAGTTCAAATTAAAGGCGGAATTCCCACTATCTTCCTCTGCAATCCAGGACCCAATTCAAGCTATAAAGAGTTTTTGGATGAAGAGAAGAATTCTGCACTAAAAAATTGGGCTTTAAAGAATGCGATCTTCATCACACTTGATAGACCCATGTACTCAGGTACCAATCAAAGTACAGCACAGGGAAGCGAAGA
		</sequence>
		<sequence>
			<taxon idref="CLCuMuV-IN:Moh:06KC412251"/>
			ATGCCTCCAAAGCGGAACGGTATACATTCCAAAAACTATTTCATCACTTATCCCAAATGTTCTCTCACCAAAGAGGAAGCACTTTCCCAATTATTAAATATACAAACCCCAACTTCAAAAAAATACATTAGAATCTGCAGAGAGCTTCACGAAGATGGGACTCCTCACTTGCATGTTCTCATCCAGTTCGAAGGGAATTTCAAGTGCCAGAATATGCGATTCTTCGACTTGGTCTCCCCAAGCAGGTCAGCACATTTCCATCCGAACATACAGGGAGCTAAATCCAGCTCCGACGTCAAGGCCTACACCGAGAAGGACGGGGACATTCTCGACTGGGGAGAATTTCAGATCGACGGAAGGTCAGCAAGAGGAGGGCAACAGACAGCCAATGACGCTTACGCCGCAGCACTTAACGCGGGAAGTAAGTCGGAGGCTCTTAGAGTCATTAAGGAACTAGCTCCTAAGGATTTTGTACTGCAATTTCATAATTTAAATGCAAATCTAGACAGAATCTTTCAGGAGCCACCAGCTCCTTATGTTTCTCCTTTTTCCTCTTCTTCTTTCGATCAAGTTCCAGAAGAACTTGAAGTGTGGGCTGCCGAGAACGTCGTCAGTGCCGCTGCGCGGGCCAATAGACCAATAAGTGTAGTGATTGCGGGTGACAGTAGGACGGGGAAGACGATGTGGGCCAGATCATTAGGTCCACATAATTATCTGTGTGGACATCTAGATCTGAGCCCAAGGGTATACAGTAATGACGCCTGGTTTAACGTCATTGATGACGTCAACCCACATTACCTAAAGCACTTTAAGGAGTTCATGGGGGCCCAAAAGGACTGGCAATCAAATACAAAATACGGGAAGCCAGTTCAAATTAAAGGCGGAATTCCCACCATCTTCCTCTGCAATCCAGGACCCAATTCTAGCTATAAAGAGTTTTTGGATGAAGAGAAGAATTCTGCACTAAAAAATTGGGCTTTAAAGAATGCGATCTTCATCACACTTGAAGGACCACTGTACTCAGCTTCCAATCAAAGTACATCACAGGGAAGCGAAGA
		</sequence>
		<sequence>
			<taxon idref="CLCuMuV-IN:Abo:10JF502363"/>
			ATGCCTCCAAAGCGGAACGGTTTTTATTCCAAAAACTATATCATCACTTATCCCAAATGTTCTCTCACCAAAGAGGAAGCACTTTCCCAATTATTAAATATACAAACCCCACCTTCAAAAAAATATATTAAAATCTGCAAAAAGCGTCACGAAAATGGGACTCCTCACTTGCATGTTCTCATCCAGTTCGAAGGAAAATTCAAGGCCCAAAAAAGGGGATTCTTCGACTTGGTCTCGCCAAGCAGGTCAGCACATTTTCATCCAAACATACAGGGAGCTAAATCCAGCTCCGACGTCAAATCCTACATCGAGAAGGACGGGGACATTCTCGACTGGGGGCAATTTCAGATCGACGGAAGGTCAGCAAGAGGAGGACAACAAACAGCCAATGACGCTTACGCCGCAGCACTTAACGCGGGAAGTAAGTCGGAGGCTCTTAGAGTCATTAAGGAACTAGCTCCTAAGGATTTTGTACTGCAATTTCATAATTTAAATGCAAATCTAGACAGAATCTTTCAGGAGCCACCAGCTCCTTATGTTTCTCCTTTTTCCTCTTCTTCTTTCGATCAAGTTCCAGAAGAACTTGAAGTGTGGGCTGCCGAGAACGTCGTCAGTGCCGCTGCGCGGGCCAATAGACCAATAAGTTTAGTGATTGAGGGTGACAGTAGGACGGGGAAGACGATGTGGGCCAGATCATTAGGTCCACATAATTATCTGTGTGGACATCTAGATCTGAGCCCAAGGGTATACAGTAATGACGCCTGGTTTAACGTCATTGATGACGTCGACCCGCATTACCTAAAGCACTTTAAGGAGTTCATGGGGGCCCAAAAGGACTGGCAATCAAATACAAAATACGGGAAGCCAGTTCAAATTAAAGGCGGAATTCCCACTATCTTCCTCTGCAATCCAGGACCCAATTCAAGCTATAAAGAGTTTTTGGATGAAGAGAAGAATTCTGCACTAAAAAATTGGGCTTTAAAGAATGCGATCTTCATCACACTTGTTGGACCCATGTACTCAGGTACCAATCAAAGTACAGCACAGGGAAGCGAAGA
		</sequence>
		<sequence>
			<taxon idref="CLCuMuV-IN:Abo:10JF502364"/>
			ATGCCTCCAAAGCGGAATGGTTTTTATTCTAAAAACTATTTCATCACTTATCCCAAATGTTCTCTCGCCAAAAAGAAAACACTTTCCCAATTATTAAATATACAAACCCCAACTTCAAAAAAATCTATTAGAATCTGCACAGAGCTTCACGAAAATGGGACTCCTCACTTGCTCGTTCTCATCCGGTTCGAAGGGAAATTCAGGTGCCAGAATATGCGATTCTTCGACTTGGTCTCCCCAAGCAGGTCAGCACATTTCCATCCGAACATACAGGGAGCTAAATCCAGCTCCGACGTCAAATTCTACATCGAGAAGGACGGGGACATTCTCGACTGGGGGCAATTTCAGATCGACGGAAGGTCAGCAAGAGGAGGGCAACAGACAGCCAATGGCGCTTACGCCGCAGCACTTAACGGGGGAAATAAGTCGGGGGCTCTTAGAGTCATTAAGGAACTAGCTCCTAAGGATTTTGTACTGCAATTTCATAATTTAAATGCAAATCTAGACAGAATCTTTCAGGAGCCACCAGCTCCTTATGTTTCTCCTTTATCCTCTTCTTCTTTCGATCAAGTTCCAGAAGAACTTGAAGTGTGGGCTGCCGAGAACGTCGTCAGTGCCGCTGCGCGGCCCAATAGACCAATAAGTTTAGTGATTGAGGGTGACAGTAGGACGGGGAAGACGATGTGGGCCAGATCATTAGGTCCACATAATTATCTGTGTGGACATCTAGATCTGAGCCCAAGGGTATACAGTAATGACGCCTGGTTTAACGTCATTGATGACGTCGACCCGCATTACCTAAAGCACTTTAAGGAGTTCATGGGGGCCCAAAAGGACTGGCAATCAAATACAAAATACGGGAAGCCAGTTCAAATTAAAGGCGGAATTCCCACAATCTTCCTGTGCAATCAAGGACCCAATTCAAGCTATAAAGAGTTTTTGGATGAAGAGAAGAATTCTGCACTAAAAAATTGGGCTTTAAAGAATGCGATCTTCATCACACTTGATAGACCCATGTACTCAGCTTCCAATCAAAGTACAGCACAGGGAAGCGAAGA
		</sequence>
		<sequence>
			<taxon idref="CLCuMuV-IN:Ban:04AY659854"/>
			ATGCCTCAAAAGCGGAACGGTATTTATTCCAAAAACTATTTCATCACTTATCCCAAATGTTCTCTCACCAAAGAGGAAGCACTTTCCCAATTATTAAATATACAAACCCCAACTTCAAAAAAATATATTAGAATCTGCAGAGAGCTTCACGAAGATGGGACTCCTCACTTGCATGTTCTCATCCAGTTCGAAGGGAAATTCAAGTGCCAGAATATGCGATTCTTCGACTTGGTCTCCCCAACCAGGTCAGCACATTTCCATCCGAACATTCAGGGGGCTAAGAGCAGTTCAGATGTCAAGGCCTATGTGGAAAAAGACGGAGACTTCATTGATTTTGGAGTTTTCCAGATCGATGGCAGATCAGCTAGAGGAGGTCAGCAATCTGCCAACAACGCATATGCCGACACTTAACGCGGGAAGTAAGTCGGAGGCTCTTAGAGTCATTAAGGAACTAGCTCCTAAGGATTTTGTACTGCAATTTCATAATTTAAATGCAAATCTAGACAAAATCTTTCAGGAGCCACCAGCTCCTTATGTTTCTCCTTTTTCCTCTTCTTCTTTCGATCAAGTTCCAGAAGAACTTGAAGTGTGGGCTGCCGAGAACGTCGTCAGTGCCGCTGCGCGGGCCAATAGACCAATAAGTGTAGTGATTGAGGGTGACAGTAGGACGGGGAAGACGATGTGGGCCAGATCATTAGGTCCACATAATTATCTGTGTGGACATCTAGATCTGAGCCCAAGGGTATACAGCAATGACGCCTGGTTTAACGTCATTGATGACGTCGACCCGCATTACCTAAAGCACTTTAAGGAGTTCATGGGGGCCCAAAAGGACTGGCAATCAAATACAAAATACGGGAAGCCAGTTCAAATTAAAGGCGGAATTCCCACTATCTTCCTCTGCAATCCAGGACCCAATTCAAGCTATAAAGAGTTTTTGGATGAAGAGAAGAATTCTGCACTCAAAAATTGGGCTTTAAAGAATGCAATCTTCATCACCCTCGAGAGCCCACTCTACTCAGGTTCCAATCAAAGTGCAGCACAGGCTAGCCAAGA--
		</sequence>
	</alignment>

	<!-- The unique patterns for codon position 1                                -->

	<!-- The unique patterns from 1 to end every 3                               -->
	<!-- npatterns=53                                                            -->
	<patterns id="CP1.patterns" from="1" every="3" strip="false">
		<alignment idref="alignment"/>
	</patterns>

	<!-- The unique patterns for codon position 2                                -->

	<!-- The unique patterns from 2 to end every 3                               -->
	<!-- npatterns=44                                                            -->
	<patterns id="CP2.patterns" from="2" every="3" strip="false">
		<alignment idref="alignment"/>
	</patterns>

	<!-- The unique patterns for codon position 3                                -->

	<!-- The unique patterns from 3 to end every 3                               -->
	<!-- npatterns=69                                                            -->
	<patterns id="CP3.patterns" from="3" every="3" strip="false">
		<alignment idref="alignment"/>
	</patterns>

	<!-- This is a simple constant population size coalescent model              -->
	<!-- that is used to generate an initial tree for the chain.                 -->
	<constantSize id="initialDemo" units="years">
		<populationSize>
			<parameter id="initialDemo.popSize" value="100.0"/>
		</populationSize>
	</constantSize>

	<!-- Generate a random starting tree under the coalescent process            -->
	<coalescentTree id="startingTree">
		<taxa idref="taxa"/>
		<constantSize idref="initialDemo"/>
	</coalescentTree>

	<!-- Generate a tree model                                                   -->
	<treeModel id="treeModel">
		<coalescentTree idref="startingTree"/>
		<rootHeight>
			<parameter id="treeModel.rootHeight"/>
		</rootHeight>
		<nodeHeights internalNodes="true">
			<parameter id="treeModel.internalNodeHeights"/>
		</nodeHeights>
		<nodeHeights internalNodes="true" rootNode="true">
			<parameter id="treeModel.allInternalNodeHeights"/>
		</nodeHeights>
	</treeModel>

	<!-- Generate a variableDemographic for extended Bayesian skyline process    -->
	<variableDemographic id="demographic" type="linear" useMidpoints="true">
		<populationSizes>

			<!-- popSize value = populationMean value                                    -->
			<parameter id="demographic.popSize" value="170.0"/>
		</populationSizes>
		<indicators>
			<parameter id="demographic.indicators" value="0.0"/>
		</indicators>
		<trees>
			<ptree ploidy="2.0">
				<treeModel idref="treeModel"/>
			</ptree>
		</trees>
	</variableDemographic>
	<coalescentLikelihood id="coalescent">
		<model>
			<variableDemographic idref="demographic"/>
		</model>

		<!-- Take population Tree from demographic                                   -->
	</coalescentLikelihood>
	<sumStatistic id="demographic.populationSizeChanges" elementwise="true">
		<parameter idref="demographic.indicators"/>
	</sumStatistic>
	<exponentialDistributionModel id="demographic.populationMeanDist">
		<mean>

			<!-- prefer populationMean value = 1                                         -->
			<parameter id="demographic.populationMean" value="170.0"/>
		</mean>
	</exponentialDistributionModel>

	<!-- The strict clock (Uniform rates across branches)                        -->
	<strictClockBranchRates id="branchRates">
		<rate>
			<parameter id="clock.rate" value="1.0" lower="0.0"/>
		</rate>
	</strictClockBranchRates>

	<!-- The general time reversible (GTR) substitution model                    -->
	<gtrModel id="CP1.gtr">
		<frequencies>
			<frequencyModel dataType="nucleotide">
				<patterns idref="CP1.patterns"/>
				<frequencies>
					<parameter id="CP1.frequencies" dimension="4"/>
				</frequencies>
			</frequencyModel>
		</frequencies>
		<rateAC>
			<parameter id="CP1.ac" value="1.0" lower="0.0"/>
		</rateAC>
		<rateAG>
			<parameter id="CP1.ag" value="1.0" lower="0.0"/>
		</rateAG>
		<rateAT>
			<parameter id="CP1.at" value="1.0" lower="0.0"/>
		</rateAT>
		<rateCG>
			<parameter id="CP1.cg" value="1.0" lower="0.0"/>
		</rateCG>
		<rateGT>
			<parameter id="CP1.gt" value="1.0" lower="0.0"/>
		</rateGT>
	</gtrModel>

	<!-- The general time reversible (GTR) substitution model                    -->
	<gtrModel id="CP2.gtr">
		<frequencies>
			<frequencyModel dataType="nucleotide">
				<patterns idref="CP2.patterns"/>
				<frequencies>
					<parameter id="CP2.frequencies" dimension="4"/>
				</frequencies>
			</frequencyModel>
		</frequencies>
		<rateAC>
			<parameter id="CP2.ac" value="1.0" lower="0.0"/>
		</rateAC>
		<rateAG>
			<parameter id="CP2.ag" value="1.0" lower="0.0"/>
		</rateAG>
		<rateAT>
			<parameter id="CP2.at" value="1.0" lower="0.0"/>
		</rateAT>
		<rateCG>
			<parameter id="CP2.cg" value="1.0" lower="0.0"/>
		</rateCG>
		<rateGT>
			<parameter id="CP2.gt" value="1.0" lower="0.0"/>
		</rateGT>
	</gtrModel>

	<!-- The general time reversible (GTR) substitution model                    -->
	<gtrModel id="CP3.gtr">
		<frequencies>
			<frequencyModel dataType="nucleotide">
				<patterns idref="CP3.patterns"/>
				<frequencies>
					<parameter id="CP3.frequencies" dimension="4"/>
				</frequencies>
			</frequencyModel>
		</frequencies>
		<rateAC>
			<parameter id="CP3.ac" value="1.0" lower="0.0"/>
		</rateAC>
		<rateAG>
			<parameter id="CP3.ag" value="1.0" lower="0.0"/>
		</rateAG>
		<rateAT>
			<parameter id="CP3.at" value="1.0" lower="0.0"/>
		</rateAT>
		<rateCG>
			<parameter id="CP3.cg" value="1.0" lower="0.0"/>
		</rateCG>
		<rateGT>
			<parameter id="CP3.gt" value="1.0" lower="0.0"/>
		</rateGT>
	</gtrModel>

	<!-- site model                                                              -->
	<siteModel id="CP1.siteModel">
		<substitutionModel>
			<gtrModel idref="CP1.gtr"/>
		</substitutionModel>
		<relativeRate>
			<parameter id="CP1.mu" value="1.0" lower="0.0"/>
		</relativeRate>
		<gammaShape gammaCategories="4">
			<parameter id="CP1.alpha" value="0.5" lower="0.0"/>
		</gammaShape>
	</siteModel>

	<!-- site model                                                              -->
	<siteModel id="CP2.siteModel">
		<substitutionModel>
			<gtrModel idref="CP2.gtr"/>
		</substitutionModel>
		<relativeRate>
			<parameter id="CP2.mu" value="1.0" lower="0.0"/>
		</relativeRate>
		<gammaShape gammaCategories="4">
			<parameter id="CP2.alpha" value="0.5" lower="0.0"/>
		</gammaShape>
	</siteModel>

	<!-- site model                                                              -->
	<siteModel id="CP3.siteModel">
		<substitutionModel>
			<gtrModel idref="CP3.gtr"/>
		</substitutionModel>
		<relativeRate>
			<parameter id="CP3.mu" value="1.0" lower="0.0"/>
		</relativeRate>
		<gammaShape gammaCategories="4">
			<parameter id="CP3.alpha" value="0.5" lower="0.0"/>
		</gammaShape>
	</siteModel>

	<compoundParameter id="allMus">
		<parameter idref="CP1.mu"/>
		<parameter idref="CP2.mu"/>
		<parameter idref="CP3.mu"/>
	</compoundParameter>

	<!-- Likelihood for tree given sequence data                                 -->
	<treeLikelihood id="CP1.treeLikelihood" useAmbiguities="false" stateTagName="CP1.states">
		<patterns idref="CP1.patterns"/>
		<treeModel idref="treeModel"/>
		<siteModel idref="CP1.siteModel"/>
		<strictClockBranchRates idref="branchRates"/>
	</treeLikelihood>

	<!-- Likelihood for tree given sequence data                                 -->
	<treeLikelihood id="CP2.treeLikelihood" useAmbiguities="false" stateTagName="CP2.states">
		<patterns idref="CP2.patterns"/>
		<treeModel idref="treeModel"/>
		<siteModel idref="CP2.siteModel"/>
		<strictClockBranchRates idref="branchRates"/>
	</treeLikelihood>

	<!-- Likelihood for tree given sequence data                                 -->
	<treeLikelihood id="CP3.treeLikelihood" useAmbiguities="false" stateTagName="CP3.states">
		<patterns idref="CP3.patterns"/>
		<treeModel idref="treeModel"/>
		<siteModel idref="CP3.siteModel"/>
		<strictClockBranchRates idref="branchRates"/>
	</treeLikelihood>

	<!-- Define operators                                                        -->
	<operators id="operators">
		<scaleOperator scaleFactor="0.75" weight="0.1">
			<parameter idref="CP1.ac"/>
		</scaleOperator>
		<scaleOperator scaleFactor="0.75" weight="0.1">
			<parameter idref="CP1.ag"/>
		</scaleOperator>
		<scaleOperator scaleFactor="0.75" weight="0.1">
			<parameter idref="CP1.at"/>
		</scaleOperator>
		<scaleOperator scaleFactor="0.75" weight="0.1">
			<parameter idref="CP1.cg"/>
		</scaleOperator>
		<scaleOperator scaleFactor="0.75" weight="0.1">
			<parameter idref="CP1.gt"/>
		</scaleOperator>
		<scaleOperator scaleFactor="0.75" weight="0.1">
			<parameter idref="CP2.ac"/>
		</scaleOperator>
		<scaleOperator scaleFactor="0.75" weight="0.1">
			<parameter idref="CP2.ag"/>
		</scaleOperator>
		<scaleOperator scaleFactor="0.75" weight="0.1">
			<parameter idref="CP2.at"/>
		</scaleOperator>
		<scaleOperator scaleFactor="0.75" weight="0.1">
			<parameter idref="CP2.cg"/>
		</scaleOperator>
		<scaleOperator scaleFactor="0.75" weight="0.1">
			<parameter idref="CP2.gt"/>
		</scaleOperator>
		<scaleOperator scaleFactor="0.75" weight="0.1">
			<parameter idref="CP3.ac"/>
		</scaleOperator>
		<scaleOperator scaleFactor="0.75" weight="0.1">
			<parameter idref="CP3.ag"/>
		</scaleOperator>
		<scaleOperator scaleFactor="0.75" weight="0.1">
			<parameter idref="CP3.at"/>
		</scaleOperator>
		<scaleOperator scaleFactor="0.75" weight="0.1">
			<parameter idref="CP3.cg"/>
		</scaleOperator>
		<scaleOperator scaleFactor="0.75" weight="0.1">
			<parameter idref="CP3.gt"/>
		</scaleOperator>
		<scaleOperator scaleFactor="0.75" weight="0.1">
			<parameter idref="CP1.alpha"/>
		</scaleOperator>
		<scaleOperator scaleFactor="0.75" weight="0.1">
			<parameter idref="CP2.alpha"/>
		</scaleOperator>
		<scaleOperator scaleFactor="0.75" weight="0.1">
			<parameter idref="CP3.alpha"/>
		</scaleOperator>
		<deltaExchange delta="0.75" parameterWeights="353 353 352" weight="3">
			<parameter idref="allMus"/>
		</deltaExchange>
		<scaleOperator scaleFactor="0.75" weight="3">
			<parameter idref="clock.rate"/>
		</scaleOperator>
		<subtreeSlide size="17.0" gaussian="true" weight="15">
			<treeModel idref="treeModel"/>
		</subtreeSlide>
		<narrowExchange weight="15">
			<treeModel idref="treeModel"/>
		</narrowExchange>
		<wideExchange weight="3">
			<treeModel idref="treeModel"/>
		</wideExchange>
		<wilsonBalding weight="3">
			<treeModel idref="treeModel"/>
		</wilsonBalding>
		<scaleOperator scaleFactor="0.75" weight="3">
			<parameter idref="treeModel.rootHeight"/>
		</scaleOperator>
		<uniformOperator weight="30">
			<parameter idref="treeModel.internalNodeHeights"/>
		</uniformOperator>
		<scaleOperator scaleFactor="0.9" weight="3">
			<parameter idref="demographic.populationMean"/>
		</scaleOperator>
		<sampleNonActiveOperator weight="15">
			<distribution>
				<parameter idref="demographic.populationMeanDist"/>
			</distribution>
			<data>
				<parameter idref="demographic.popSize"/>
			</data>
			<indicators>
				<parameter idref="demographic.indicators"/>
			</indicators>
		</sampleNonActiveOperator>
		<bitFlipOperator weight="30">
			<parameter idref="demographic.indicators"/>
		</bitFlipOperator>
		<scaleOperator scaleFactor="0.5" weight="6">
			<parameter idref="demographic.popSize"/>
			<indicators pickoneprob="1.0">
				<parameter idref="demographic.indicators"/>
			</indicators>
		</scaleOperator>
		<upDownOperator scaleFactor="0.75" weight="3">
			<up>
				<parameter idref="clock.rate"/>
			</up>
			<down>
				<parameter idref="treeModel.allInternalNodeHeights"/>
			</down>
		</upDownOperator>
	</operators>

	<!-- Define MCMC                                                             -->
	<mcmc id="mcmc" chainLength="80000000" autoOptimize="true" operatorAnalysis="CLCuKoV-Rep-Ends deleted.ops">
		<posterior id="posterior">
			<prior id="prior">
				<gammaPrior shape="0.05" scale="10.0" offset="0.0">
					<parameter idref="CP1.ac"/>
				</gammaPrior>
				<gammaPrior shape="0.05" scale="20.0" offset="0.0">
					<parameter idref="CP1.ag"/>
				</gammaPrior>
				<gammaPrior shape="0.05" scale="10.0" offset="0.0">
					<parameter idref="CP1.at"/>
				</gammaPrior>
				<gammaPrior shape="0.05" scale="10.0" offset="0.0">
					<parameter idref="CP1.cg"/>
				</gammaPrior>
				<gammaPrior shape="0.05" scale="10.0" offset="0.0">
					<parameter idref="CP1.gt"/>
				</gammaPrior>
				<gammaPrior shape="0.05" scale="10.0" offset="0.0">
					<parameter idref="CP2.ac"/>
				</gammaPrior>
				<gammaPrior shape="0.05" scale="20.0" offset="0.0">
					<parameter idref="CP2.ag"/>
				</gammaPrior>
				<gammaPrior shape="0.05" scale="10.0" offset="0.0">
					<parameter idref="CP2.at"/>
				</gammaPrior>
				<gammaPrior shape="0.05" scale="10.0" offset="0.0">
					<parameter idref="CP2.cg"/>
				</gammaPrior>
				<gammaPrior shape="0.05" scale="10.0" offset="0.0">
					<parameter idref="CP2.gt"/>
				</gammaPrior>
				<gammaPrior shape="0.05" scale="10.0" offset="0.0">
					<parameter idref="CP3.ac"/>
				</gammaPrior>
				<gammaPrior shape="0.05" scale="20.0" offset="0.0">
					<parameter idref="CP3.ag"/>
				</gammaPrior>
				<gammaPrior shape="0.05" scale="10.0" offset="0.0">
					<parameter idref="CP3.at"/>
				</gammaPrior>
				<gammaPrior shape="0.05" scale="10.0" offset="0.0">
					<parameter idref="CP3.cg"/>
				</gammaPrior>
				<gammaPrior shape="0.05" scale="10.0" offset="0.0">
					<parameter idref="CP3.gt"/>
				</gammaPrior>

				<!-- Improper uniform prior: CP1.mu                                          -->

				<!-- Improper uniform prior: CP2.mu                                          -->

				<!-- Improper uniform prior: CP3.mu                                          -->
				<exponentialPrior mean="0.5" offset="0.0">
					<parameter idref="CP1.alpha"/>
				</exponentialPrior>
				<exponentialPrior mean="0.5" offset="0.0">
					<parameter idref="CP2.alpha"/>
				</exponentialPrior>
				<exponentialPrior mean="0.5" offset="0.0">
					<parameter idref="CP3.alpha"/>
				</exponentialPrior>
				<uniformPrior lower="0.0" upper="1.0E100">
					<parameter idref="clock.rate"/>
				</uniformPrior>
				<poissonPrior mean="0.6931471805599453" offset="0.0">
					<statistic idref="demographic.populationSizeChanges"/>
				</poissonPrior>
				<oneOnXPrior>
					<parameter idref="demographic.populationMean"/>
				</oneOnXPrior>
				<coalescentLikelihood idref="coalescent"/>
				<mixedDistributionLikelihood>
					<distribution0>
						<exponentialDistributionModel idref="demographic.populationMeanDist"/>
					</distribution0>
					<distribution1>
						<exponentialDistributionModel idref="demographic.populationMeanDist"/>
					</distribution1>
					<data>
						<parameter idref="demographic.popSize"/>
					</data>
					<indicators>
						<parameter idref="demographic.indicators"/>
					</indicators>
				</mixedDistributionLikelihood>
			</prior>
			<likelihood id="likelihood">
				<treeLikelihood idref="CP1.treeLikelihood"/>
				<treeLikelihood idref="CP2.treeLikelihood"/>
				<treeLikelihood idref="CP3.treeLikelihood"/>
			</likelihood>
		</posterior>
		<operators idref="operators"/>

		<!-- write log to screen                                                     -->
		<log id="screenLog" logEvery="8000">
			<column label="Posterior" dp="4" width="12">
				<posterior idref="posterior"/>
			</column>
			<column label="Prior" dp="4" width="12">
				<prior idref="prior"/>
			</column>
			<column label="Likelihood" dp="4" width="12">
				<likelihood idref="likelihood"/>
			</column>
			<column label="rootHeight" sf="6" width="12">
				<parameter idref="treeModel.rootHeight"/>
			</column>
			<column label="clock.rate" sf="6" width="12">
				<parameter idref="clock.rate"/>
			</column>
		</log>

		<!-- write log to file                                                       -->
		<log id="fileLog" logEvery="8000" fileName="CLCuKoV-Rep-Ends deleted.log" overwrite="false">
			<posterior idref="posterior"/>
			<prior idref="prior"/>
			<likelihood idref="likelihood"/>
			<parameter idref="treeModel.rootHeight"/>
			<sumStatistic idref="demographic.populationSizeChanges"/>
			<parameter idref="demographic.populationMean"/>
			<parameter idref="demographic.popSize"/>
			<parameter idref="demographic.indicators"/>
			<parameter idref="CP1.ac"/>
			<parameter idref="CP1.ag"/>
			<parameter idref="CP1.at"/>
			<parameter idref="CP1.cg"/>
			<parameter idref="CP1.gt"/>
			<parameter idref="CP2.ac"/>
			<parameter idref="CP2.ag"/>
			<parameter idref="CP2.at"/>
			<parameter idref="CP2.cg"/>
			<parameter idref="CP2.gt"/>
			<parameter idref="CP3.ac"/>
			<parameter idref="CP3.ag"/>
			<parameter idref="CP3.at"/>
			<parameter idref="CP3.cg"/>
			<parameter idref="CP3.gt"/>
			<parameter idref="CP1.alpha"/>
			<parameter idref="CP2.alpha"/>
			<parameter idref="CP3.alpha"/>
			<compoundParameter idref="allMus"/>
			<parameter idref="clock.rate"/>
			<treeLikelihood idref="CP1.treeLikelihood"/>
			<treeLikelihood idref="CP2.treeLikelihood"/>
			<treeLikelihood idref="CP3.treeLikelihood"/>
			<coalescentLikelihood idref="coalescent"/>
		</log>

		<!-- write tree log to file                                                  -->
		<logTree id="treeFileLog" logEvery="8000" nexusFormat="true" fileName="CLCuKoV-Rep-Ends deleted.trees" sortTranslationTable="true">
			<treeModel idref="treeModel"/>
			<trait name="rate" tag="rate">
				<strictClockBranchRates idref="branchRates"/>
			</trait>
			<posterior idref="posterior"/>
		</logTree>
	</mcmc>
	<report>
		<property name="timer">
			<mcmc idref="mcmc"/>
		</property>
	</report>
	<VDAnalysis id="demographic.analysis" burnIn="0.1" useMidpoints="true">
		<logFileName>
			CLCuKoV-Rep-Ends deleted.log
		</logFileName>
		<treeFileNames>
			<treeOfLoci>
				CLCuKoV-Rep-Ends deleted.trees
			</treeOfLoci>
		</treeFileNames>
		<populationModelType>
			linear
		</populationModelType>
		<populationFirstColumn>
			demographic.popSize1
		</populationFirstColumn>
		<indicatorsFirstColumn>
			demographic.indicators1
		</indicatorsFirstColumn>
	</VDAnalysis>
	<CSVexport fileName="CLCuKoV-Rep-Ends deleted.csv" separator=",">
		<columns>
			<VDAnalysis idref="demographic.analysis"/>
		</columns>
	</CSVexport>
</beast>
